# Supplementary material for: A multi-parent recombinant inbred line population of C. elegans allows identification of novel QTLs for complex life history traits
Source: BMC Biol. 2019 Mar 12;17:24. doi: 10.1186/s12915-019-0642-8 (PMC6417139; doi:10.1186/s12915-019-0642-8)
Supplement: Supplementary file 1 — Table S1. Detailed crossing scheme used to make the mpRILs. The crosses from which each individual mpRIL was made can be found here. Table S2. SNP info. SNP position and SNP distribution pattern (SDP). Table S3. SNP genetic map. SNP identity per mpRIL. Table S4. Parental background genetic map. Genome-wide parental background for each individual mpRIL. Table S5. Average phenotypes per mpRIL used for QTL mapping. Including WN and sequence identifiers. Table S6. Trait descriptive. Number of mpRILs for which the phenotype was measured, minimum trait value, maximum trait value, mean trait value, median trait value, trait value of parental line JU1511, trait value of parental line JU1926, trait value of parental line JU1931, trait value of parental line JU1941, heritability, heritability type, number of QTLs found, and explained variation by QTLs. Table S7. Correlation between traits. Pearson correlation of the mean traits values in the mpRIL population. Table S8. Identified QTLs. (XLSX 11929 kb) [file 12915_2019_642_MOESM1_ESM.xlsx]

## Sheet: Index
Table	Description
SupTab1	Crossing
SupTab2	SNP info
SupTab3	SNP genetic map
SubTab4	Parental genetic map
SubTab5	Average Phenotypes of Parental strains and mpRILs
SubTab6	Phenotype Descriptives
SubTab7	Correlation between Phenotypes
SubTab8	Overview of found QTLs

## Sheet: Information
Table	Description
SupTab1	Crossing	Collumn
		nr_ID	Internal track id
		RIL_ID	Cross ID
		WN_ID	Strain ID
		cross_trace	Cross batch
		Origin	Cross batch
		W1	1st cross W pool
		X1	1st cross X pool
		Y1	1st cross Y pool
		Z1	1st cross Z pool
		YZ1	cross YZ and ZY pools
		W1_well	Well from which parental worm was picked
		X1_well	Well from which parental worm was picked
		Y1_well	Well from which parental worm was picked
		Z1_well	Well from which parental worm was picked
		YZ_well	Well from which parental worm was picked
SupTab2	SNP info	Collumn
		Position	Postion of the SNP in Bp
		SDP	SNP Distribution Pattern
		ChrID	Chromosome
		SNP_position	Position of the SNP in Mbp
		SNP_count	No. of RILs with SNP different from N2 sequence
		Direc	For means SDP indicated is different from N2, Rev means other genotypes are different from N2.
SupTab3	SNP genetic map	INFO	Same order and positions use in SNP info table
		Strain ID	Strain ID
		RIL ID	ID used when making the mpRILs
		Sequence ID	ID used in sequencing
		Position	Position in basepairs
SupTab4	Parental genetic map	INFO
		Chr	Chromosome
		Position	Position in basepairs
		Strain ID	Strain ID
		RIL ID	ID used when making the mpRILs
		Sequence ID	ID used in sequencing
		1 = JU1511	Parental strain JU1511
		2 = JU1926	Parental strain JU1926
		3 = JU1931	Parental strain JU1931
		4 = JU1941	Parental strain JU1941
SupTab5	Average Phenotypes of Parental strains and mpRILs	Collumn
		Seq_order	Sequence order
		WN_ID	Strain ID
		Ril_ID	RIL ID
		Seqence_ID	Sequence ID
		rils	Alt RIL ID
		heatshock	Proportion survival after heat shock
		oxstress	Activity after Oxidative stress
		lsp	Mean Lifespan on OP50
		lsp.dr	Mean Lifespan on DR
		dr.eff	difference in lifespan
		males.op50	Occurrence of males on OP50
		males.erw	Occurrence of males on Erwinia
		fegg.erw.1	Time of frist egg (<10) after growth on Erwinia
		fegg.erw.3	Time of frist egg (>100) after growth on Erwinia
		fegg.op50.1	Time of frist egg (<10) after growth on OP50
		fegg.op50.3	Time of frist egg (>100) after growth on OP50
		pg.op50	Population growth on OP50
		pg.erw	Population growth on Erwinia
		pg.dsm	Population growth on DSM
		pg.bt247	Population growth on Bt247 1:300
		pg.bt247d	Population growth on Bt247 1:600
		pg.sph	Population growth on Sphingo
		WormVol	Volume
		LWratio	Length/Width ratio
		Length	Length
		Width	Width
SupTab6	Phenotype Descriptives	Collumn
		Phenotype	Phenotype
		N	No. of mpRILs scored
		Min	Minimun trait score
		Max	Maximum trait score
		Mean	Mean trait score
		Median	Median trait score
		JU1511	Score of JU1511
		JU1926	Score of JU1926
		JU1931	Score of JU1931
		JU1941	Score of JU1941
		H2	Heritabillity
		Heritability type	Heritabillity type: Singel worm, plate or population
		No. of QTLs	No. of QTLs found
		Expl var	Explained variance by the the QTLs.
SupTab7	Correlation between Phenotypes	Collumn
		See subtab5 info for trait name descriptions
SupTab8	Overview of found QTLs	Collumn
		Phenotype	Phenotype name
		left.out	Left outer SNP no.
		left.in	Left inner SNP no.
		max.mrk	peak SNP/marker no.
		right.in	Right inner SNP no.
		right.out	Right outer SNP no.
		chr.max	Chromosome on which QTL was found
		lpos.out	Position (Mbp) of the left outer SNP
		lpos.in	Position (Mbp) of the left inner SNP
		pos.max	Position (Mbp) of the SNP at peak QTL
		rpos.in	Position (Mbp) of the right inner SNP
		rpos.out	Position (Mbp) of the right outer SNP
		sdp.max	SDP of the SNP for which the QTL was found
		eff.max	Effect at peak QTL
		Expl var	Explained variance at peak QTL
		lod.max	"-log10(p) score at peak QTL"
		Total SNP in 1MB window	Total detected SNPs in coding sequence in 1Mbp window
		Total SNP with QTL SDP in 1MB window	Total SNPs with same SDP as QTL in 1Mbp window
		Percentage of SNP with QTL SDP	Percentage of SNP with QTL SDP
		Reduction in candidate SNP	Reduction in candidate SNP

## Sheet: SupTab1
nr_ID	RIL_ID	WN_ID	cross_trace	Origin	W1	X1	Y1	Z1	YZ1	W1_well	X1_well	Y1_well	Z1_well	YZ_well		Y1_well	Z1_well
2	Y2	WN1001	1	A	JU1511♀ x JU1926♂	JU1941♀ x JU1931♂	W1♂ x X1♀			C1	A3	A3				A
3	Y3	WN1002	1	A	JU1511♀ x JU1926♂	JU1941♀ x JU1931♂	W1♂ x X1♀			C1	A3	A3				A
5	Y5	WN1003	1	A	JU1511♀ x JU1926♂	JU1941♀ x JU1931♂	W1♂ x X1♀			C1	A3	A3				A
6	Y6	WN1004	1	A	JU1511♀ x JU1926♂	JU1941♀ x JU1931♂	W1♂ x X1♀			C1	A3	A3				A
7	Y7	WN1005	1	A	JU1511♀ x JU1926♂	JU1941♀ x JU1931♂	W1♂ x X1♀			C1	A3	A3				A
8	Y8	WN1006	1	A	JU1511♀ x JU1926♂	JU1941♀ x JU1931♂	W1♂ x X1♀			C1	A3	A3				A
9	Y9	WN1007	1	A	JU1511♀ x JU1926♂	JU1941♀ x JU1931♂	W1♂ x X1♀			C1	A3	A3				A
10	Y10	WN1008	1	A	JU1511♀ x JU1926♂	JU1941♀ x JU1931♂	W1♂ x X1♀			C1	A3	A3				A
11	Y11	WN1009	1	A	JU1511♀ x JU1926♂	JU1941♀ x JU1931♂	W1♂ x X1♀			C1	A3	A3				A
12	Y12	WN1010	1	A	JU1511♀ x JU1926♂	JU1941♀ x JU1931♂	W1♂ x X1♀			C1	A3	A3				A
13	Y13	WN1011	1	A	JU1511♀ x JU1926♂	JU1941♀ x JU1931♂	W1♂ x X1♀			C1	A3	A3				A
14	Y14	WN1012	2	B	JU1511♀ x JU1926♂	JU1941♀ x JU1931♂	W1♂ x X1♀			C1	A3	A4				B
15	Y15	WN1013	2	B	JU1511♀ x JU1926♂	JU1941♀ x JU1931♂	W1♂ x X1♀			C1	A3	A4				B
16	Y16	WN1014	2	B	JU1511♀ x JU1926♂	JU1941♀ x JU1931♂	W1♂ x X1♀			C1	A3	A4				B
17	Y17	WN1015	2	B	JU1511♀ x JU1926♂	JU1941♀ x JU1931♂	W1♂ x X1♀			C1	A3	A4				B
18	Y18	WN1016	2	B	JU1511♀ x JU1926♂	JU1941♀ x JU1931♂	W1♂ x X1♀			C1	A3	A4				B
19	Y19	WN1017	2	B	JU1511♀ x JU1926♂	JU1941♀ x JU1931♂	W1♂ x X1♀			C1	A3	A4				B
20	Y20	WN1018	2	B	JU1511♀ x JU1926♂	JU1941♀ x JU1931♂	W1♂ x X1♀			C1	A3	A4				B
21	Y21	WN1019	2	B	JU1511♀ x JU1926♂	JU1941♀ x JU1931♂	W1♂ x X1♀			C1	A3	A4				B
22	Y22	WN1020	2	B	JU1511♀ x JU1926♂	JU1941♀ x JU1931♂	W1♂ x X1♀			C1	A3	A4				B
23	Y23	WN1021	2	B	JU1511♀ x JU1926♂	JU1941♀ x JU1931♂	W1♂ x X1♀			C1	A3	A4				B
24	Y24	WN1022	2	B	JU1511♀ x JU1926♂	JU1941♀ x JU1931♂	W1♂ x X1♀			C1	A3	A4				B
25	Y25	WN1023	2	B	JU1511♀ x JU1926♂	JU1941♀ x JU1931♂	W1♂ x X1♀			C1	A3	A4				B
26	Y26	WN1024	2	B	JU1511♀ x JU1926♂	JU1941♀ x JU1931♂	W1♂ x X1♀			C1	A3	A4				B
27	Y27	WN1025	2	B	JU1511♀ x JU1926♂	JU1941♀ x JU1931♂	W1♂ x X1♀			C1	A3	A4				B
76	Z1	WN1026	8	C	JU1511♀ x JU1926♂	JU1941♀ x JU1931♂		X1♂ x W1♀		C3	B1		A2				C
77	Z2	WN1027	8	C	JU1511♀ x JU1926♂	JU1941♀ x JU1931♂		X1♂ x W1♀		C3	B1		A2				C
78	Z3	WN1028	8	C	JU1511♀ x JU1926♂	JU1941♀ x JU1931♂		X1♂ x W1♀		C3	B1		A2				C
79	Z4	WN1029	8	C	JU1511♀ x JU1926♂	JU1941♀ x JU1931♂		X1♂ x W1♀		C3	B1		A2				C
80	Z5	WN1030	8	C	JU1511♀ x JU1926♂	JU1941♀ x JU1931♂		X1♂ x W1♀		C3	B1		A2				C
81	Z6	WN1031	8	C	JU1511♀ x JU1926♂	JU1941♀ x JU1931♂		X1♂ x W1♀		C3	B1		A2				C
82	Z7	WN1032	8	C	JU1511♀ x JU1926♂	JU1941♀ x JU1931♂		X1♂ x W1♀		C3	B1		A2				C
83	Z8	WN1033	8	C	JU1511♀ x JU1926♂	JU1941♀ x JU1931♂		X1♂ x W1♀		C3	B1		A2				C
85	Z10	WN1034	8	C	JU1511♀ x JU1926♂	JU1941♀ x JU1931♂		X1♂ x W1♀		C3	B1		A2				C
86	Z11	WN1035	8	C	JU1511♀ x JU1926♂	JU1941♀ x JU1931♂		X1♂ x W1♀		C3	B1		A2				C
87	Z12	WN1036	8	C	JU1511♀ x JU1926♂	JU1941♀ x JU1931♂		X1♂ x W1♀		C3	B1		A2				C
88	Z13	WN1037	8	C	JU1511♀ x JU1926♂	JU1941♀ x JU1931♂		X1♂ x W1♀		C3	B1		A2				C
89	Z14	WN1038	8	C	JU1511♀ x JU1926♂	JU1941♀ x JU1931♂		X1♂ x W1♀		C3	B1		A2				C
90	Z15	WN1039	8	C	JU1511♀ x JU1926♂	JU1941♀ x JU1931♂		X1♂ x W1♀		C3	B1		A2				C
91	Z16	WN1040	8	C	JU1511♀ x JU1926♂	JU1941♀ x JU1931♂		X1♂ x W1♀		C3	B1		A2				C
93	Z18	WN1041	8	C	JU1511♀ x JU1926♂	JU1941♀ x JU1931♂		X1♂ x W1♀		C3	B1		A2				C
95	Z20	WN1042	8	C	JU1511♀ x JU1926♂	JU1941♀ x JU1931♂		X1♂ x W1♀		C3	B1		A2				C
96	Z21	WN1043	9	D	JU1511♀ x JU1926♂	JU1941♀ x JU1931♂		X1♂ x W1♀		C1	C1		B1				D
97	Z22	WN1044	9	D	JU1511♀ x JU1926♂	JU1941♀ x JU1931♂		X1♂ x W1♀		C1	C1		B1				D
98	Z23	WN1045	9	D	JU1511♀ x JU1926♂	JU1941♀ x JU1931♂		X1♂ x W1♀		C1	C1		B1				D
99	Z24	WN1046	9	D	JU1511♀ x JU1926♂	JU1941♀ x JU1931♂		X1♂ x W1♀		C1	C1		B1				D
100	Z25	WN1047	9	D	JU1511♀ x JU1926♂	JU1941♀ x JU1931♂		X1♂ x W1♀		C1	C1		B1				D
101	Z26	WN1048	9	D	JU1511♀ x JU1926♂	JU1941♀ x JU1931♂		X1♂ x W1♀		C1	C1		B1				D
102	Z27	WN1049	9	D	JU1511♀ x JU1926♂	JU1941♀ x JU1931♂		X1♂ x W1♀		C1	C1		B1				D
105	Z30	WN1050	9	D	JU1511♀ x JU1926♂	JU1941♀ x JU1931♂		X1♂ x W1♀		C1	C1		B1				D
164	YZ1	WN1051	11	E	JU1511♀ x JU1926♂	JU1941♀ x JU1931♂	W1♂ x X1♀	X1♂ x W1♀	Y1♂ x Z1♀			A4	A2	A3		B	C
165	YZ2	WN1052	11	E	JU1511♀ x JU1926♂	JU1941♀ x JU1931♂	W1♂ x X1♀	X1♂ x W1♀	Y1♂ x Z1♀			A4	A2	A3		B	C
166	YZ3	WN1053	11	E	JU1511♀ x JU1926♂	JU1941♀ x JU1931♂	W1♂ x X1♀	X1♂ x W1♀	Y1♂ x Z1♀			A4	A2	A3		B	C
167	YZ4	WN1054	11	E	JU1511♀ x JU1926♂	JU1941♀ x JU1931♂	W1♂ x X1♀	X1♂ x W1♀	Y1♂ x Z1♀			A4	A2	A3		B	C
168	YZ5	WN1055	11	E	JU1511♀ x JU1926♂	JU1941♀ x JU1931♂	W1♂ x X1♀	X1♂ x W1♀	Y1♂ x Z1♀			A4	A2	A3		B	C
169	YZ6	WN1056	11	E	JU1511♀ x JU1926♂	JU1941♀ x JU1931♂	W1♂ x X1♀	X1♂ x W1♀	Y1♂ x Z1♀			A4	A2	A3		B	C
170	YZ7	WN1057	11	E	JU1511♀ x JU1926♂	JU1941♀ x JU1931♂	W1♂ x X1♀	X1♂ x W1♀	Y1♂ x Z1♀			A4	A2	A3		B	C
171	YZ8	WN1058	11	E	JU1511♀ x JU1926♂	JU1941♀ x JU1931♂	W1♂ x X1♀	X1♂ x W1♀	Y1♂ x Z1♀			A4	A2	A3		B	C
172	YZ9	WN1059	11	E	JU1511♀ x JU1926♂	JU1941♀ x JU1931♂	W1♂ x X1♀	X1♂ x W1♀	Y1♂ x Z1♀			A4	A2	A3		B	C
173	YZ10	WN1060	11	E	JU1511♀ x JU1926♂	JU1941♀ x JU1931♂	W1♂ x X1♀	X1♂ x W1♀	Y1♂ x Z1♀			A4	A2	A3		B	C
174	YZ11	WN1061	12	F	JU1511♀ x JU1926♂	JU1941♀ x JU1931♂	W1♂ x X1♀	X1♂ x W1♀	Y1♂ x Z1♀			A4	A2	A4		B	C
175	YZ12	WN1062	12	F	JU1511♀ x JU1926♂	JU1941♀ x JU1931♂	W1♂ x X1♀	X1♂ x W1♀	Y1♂ x Z1♀			A4	A2	A4		B	C
176	YZ13	WN1063	12	F	JU1511♀ x JU1926♂	JU1941♀ x JU1931♂	W1♂ x X1♀	X1♂ x W1♀	Y1♂ x Z1♀			A4	A2	A4		B	C
177	YZ14	WN1064	12	F	JU1511♀ x JU1926♂	JU1941♀ x JU1931♂	W1♂ x X1♀	X1♂ x W1♀	Y1♂ x Z1♀			A4	A2	A4		B	C
178	YZ15	WN1065	12	F	JU1511♀ x JU1926♂	JU1941♀ x JU1931♂	W1♂ x X1♀	X1♂ x W1♀	Y1♂ x Z1♀			A4	A2	A4		B	C
179	YZ16	WN1066	12	F	JU1511♀ x JU1926♂	JU1941♀ x JU1931♂	W1♂ x X1♀	X1♂ x W1♀	Y1♂ x Z1♀			A4	A2	A4		B	C
181	YZ18	WN1067	12	F	JU1511♀ x JU1926♂	JU1941♀ x JU1931♂	W1♂ x X1♀	X1♂ x W1♀	Y1♂ x Z1♀			A4	A2	A4		B	C
182	YZ19	WN1068	12	F	JU1511♀ x JU1926♂	JU1941♀ x JU1931♂	W1♂ x X1♀	X1♂ x W1♀	Y1♂ x Z1♀			A4	A2	A4		B	C
183	YZ20	WN1069	12	F	JU1511♀ x JU1926♂	JU1941♀ x JU1931♂	W1♂ x X1♀	X1♂ x W1♀	Y1♂ x Z1♀			A4	A2	A4		B	C
184	YZ21	WN1070	12	F	JU1511♀ x JU1926♂	JU1941♀ x JU1931♂	W1♂ x X1♀	X1♂ x W1♀	Y1♂ x Z1♀			A4	A2	A4		B	C
185	YZ22	WN1071	12	F	JU1511♀ x JU1926♂	JU1941♀ x JU1931♂	W1♂ x X1♀	X1♂ x W1♀	Y1♂ x Z1♀			A4	A2	A4		B	C
186	YZ23	WN1072	12	F	JU1511♀ x JU1926♂	JU1941♀ x JU1931♂	W1♂ x X1♀	X1♂ x W1♀	Y1♂ x Z1♀			A4	A2	A4		B	C
187	YZ24	WN1073	12	F	JU1511♀ x JU1926♂	JU1941♀ x JU1931♂	W1♂ x X1♀	X1♂ x W1♀	Y1♂ x Z1♀			A4	A2	A4		B	C
188	YZ25	WN1074	12	F	JU1511♀ x JU1926♂	JU1941♀ x JU1931♂	W1♂ x X1♀	X1♂ x W1♀	Y1♂ x Z1♀			A4	A2	A4		B	C
189	YZ26	WN1075	12	F	JU1511♀ x JU1926♂	JU1941♀ x JU1931♂	W1♂ x X1♀	X1♂ x W1♀	Y1♂ x Z1♀			A4	A2	A4		B	C
190	YZ27	WN1076	12	F	JU1511♀ x JU1926♂	JU1941♀ x JU1931♂	W1♂ x X1♀	X1♂ x W1♀	Y1♂ x Z1♀			A4	A2	A4		B	C
191	YZ28	WN1077	12	F	JU1511♀ x JU1926♂	JU1941♀ x JU1931♂	W1♂ x X1♀	X1♂ x W1♀	Y1♂ x Z1♀			A4	A2	A4		B	C
192	YZ29	WN1078	12	F	JU1511♀ x JU1926♂	JU1941♀ x JU1931♂	W1♂ x X1♀	X1♂ x W1♀	Y1♂ x Z1♀			A4	A2	A4		B	C
193	YZ30	WN1079	12	F	JU1511♀ x JU1926♂	JU1941♀ x JU1931♂	W1♂ x X1♀	X1♂ x W1♀	Y1♂ x Z1♀			A4	A2	A4		B	C
194	YZ31	WN1080	13	G	JU1511♀ x JU1926♂	JU1941♀ x JU1931♂	W1♂ x X1♀	X1♂ x W1♀	Y1♂ x Z1♀			A4	B1	B2		B	D
195	YZ32	WN1081	13	G	JU1511♀ x JU1926♂	JU1941♀ x JU1931♂	W1♂ x X1♀	X1♂ x W1♀	Y1♂ x Z1♀			A4	B1	B2		B	D
196	YZ33	WN1082	13	G	JU1511♀ x JU1926♂	JU1941♀ x JU1931♂	W1♂ x X1♀	X1♂ x W1♀	Y1♂ x Z1♀			A4	B1	B2		B	D
197	YZ34	WN1083	13	G	JU1511♀ x JU1926♂	JU1941♀ x JU1931♂	W1♂ x X1♀	X1♂ x W1♀	Y1♂ x Z1♀			A4	B1	B2		B	D
198	YZ35	WN1084	13	G	JU1511♀ x JU1926♂	JU1941♀ x JU1931♂	W1♂ x X1♀	X1♂ x W1♀	Y1♂ x Z1♀			A4	B1	B2		B	D
199	YZ36	WN1085	13	G	JU1511♀ x JU1926♂	JU1941♀ x JU1931♂	W1♂ x X1♀	X1♂ x W1♀	Y1♂ x Z1♀			A4	B1	B2		B	D
200	YZ37	WN1086	13	G	JU1511♀ x JU1926♂	JU1941♀ x JU1931♂	W1♂ x X1♀	X1♂ x W1♀	Y1♂ x Z1♀			A4	B1	B2		B	D
201	YZ38	WN1087	13	G	JU1511♀ x JU1926♂	JU1941♀ x JU1931♂	W1♂ x X1♀	X1♂ x W1♀	Y1♂ x Z1♀			A4	B1	B2		B	D
202	YZ39	WN1088	13	G	JU1511♀ x JU1926♂	JU1941♀ x JU1931♂	W1♂ x X1♀	X1♂ x W1♀	Y1♂ x Z1♀			A4	B1	B2		B	D
203	YZ40	WN1089	13	G	JU1511♀ x JU1926♂	JU1941♀ x JU1931♂	W1♂ x X1♀	X1♂ x W1♀	Y1♂ x Z1♀			A4	B1	B2		B	D
204	YZ41	WN1090	13	G	JU1511♀ x JU1926♂	JU1941♀ x JU1931♂	W1♂ x X1♀	X1♂ x W1♀	Y1♂ x Z1♀			A4	B1	B2		B	D
205	YZ42	WN1091	13	G	JU1511♀ x JU1926♂	JU1941♀ x JU1931♂	W1♂ x X1♀	X1♂ x W1♀	Y1♂ x Z1♀			A4	B1	B2		B	D
206	YZ43	WN1092	13	G	JU1511♀ x JU1926♂	JU1941♀ x JU1931♂	W1♂ x X1♀	X1♂ x W1♀	Y1♂ x Z1♀			A4	B1	B2		B	D
207	YZ44	WN1093	13	G	JU1511♀ x JU1926♂	JU1941♀ x JU1931♂	W1♂ x X1♀	X1♂ x W1♀	Y1♂ x Z1♀			A4	B1	B2		B	D
208	YZ45	WN1094	13	G	JU1511♀ x JU1926♂	JU1941♀ x JU1931♂	W1♂ x X1♀	X1♂ x W1♀	Y1♂ x Z1♀			A4	B1	B2		B	D
209	YZ46	WN1095	13	G	JU1511♀ x JU1926♂	JU1941♀ x JU1931♂	W1♂ x X1♀	X1♂ x W1♀	Y1♂ x Z1♀			A4	B1	B2		B	D
210	YZ47	WN1096	13	G	JU1511♀ x JU1926♂	JU1941♀ x JU1931♂	W1♂ x X1♀	X1♂ x W1♀	Y1♂ x Z1♀			A4	B1	B2		B	D
211	YZ48	WN1097	13	G	JU1511♀ x JU1926♂	JU1941♀ x JU1931♂	W1♂ x X1♀	X1♂ x W1♀	Y1♂ x Z1♀			A4	B1	B2		B	D
212	YZ49	WN1098	13	G	JU1511♀ x JU1926♂	JU1941♀ x JU1931♂	W1♂ x X1♀	X1♂ x W1♀	Y1♂ x Z1♀			A4	B1	B2		B	D
213	YZ50	WN1099	14	H	JU1511♀ x JU1926♂	JU1941♀ x JU1931♂	W1♂ x X1♀	X1♂ x W1♀	Y1♂ x Z1♀			A4	B1	B3		B	D
214	YZ51	WN1100	14	H	JU1511♀ x JU1926♂	JU1941♀ x JU1931♂	W1♂ x X1♀	X1♂ x W1♀	Y1♂ x Z1♀			A4	B1	B3		B	D
215	YZ52	WN1101	14	H	JU1511♀ x JU1926♂	JU1941♀ x JU1931♂	W1♂ x X1♀	X1♂ x W1♀	Y1♂ x Z1♀			A4	B1	B3		B	D
216	YZ53	WN1102	14	H	JU1511♀ x JU1926♂	JU1941♀ x JU1931♂	W1♂ x X1♀	X1♂ x W1♀	Y1♂ x Z1♀			A4	B1	B3		B	D
217	YZ54	WN1103	14	H	JU1511♀ x JU1926♂	JU1941♀ x JU1931♂	W1♂ x X1♀	X1♂ x W1♀	Y1♂ x Z1♀			A4	B1	B3		B	D
218	YZ55	WN1104	14	H	JU1511♀ x JU1926♂	JU1941♀ x JU1931♂	W1♂ x X1♀	X1♂ x W1♀	Y1♂ x Z1♀			A4	B1	B3		B	D
219	YZ56	WN1105	15	I	JU1511♀ x JU1926♂	JU1941♀ x JU1931♂	W1♂ x X1♀	X1♂ x W1♀	Y1♂ x Z1♀			B3	B1	B4		B3	D
220	YZ57	WN1106	15	I	JU1511♀ x JU1926♂	JU1941♀ x JU1931♂	W1♂ x X1♀	X1♂ x W1♀	Y1♂ x Z1♀			B3	B1	B4		B3	D
221	YZ58	WN1107	15	I	JU1511♀ x JU1926♂	JU1941♀ x JU1931♂	W1♂ x X1♀	X1♂ x W1♀	Y1♂ x Z1♀			B3	B1	B4		B3	D
222	YZ59	WN1108	15	I	JU1511♀ x JU1926♂	JU1941♀ x JU1931♂	W1♂ x X1♀	X1♂ x W1♀	Y1♂ x Z1♀			B3	B1	B4		B3	D
223	YZ60	WN1109	15	I	JU1511♀ x JU1926♂	JU1941♀ x JU1931♂	W1♂ x X1♀	X1♂ x W1♀	Y1♂ x Z1♀			B3	B1	B4		B3	D
224	YZ61	WN1110	15	I	JU1511♀ x JU1926♂	JU1941♀ x JU1931♂	W1♂ x X1♀	X1♂ x W1♀	Y1♂ x Z1♀			B3	B1	B4		B3	D
225	YZ62	WN1111	15	I	JU1511♀ x JU1926♂	JU1941♀ x JU1931♂	W1♂ x X1♀	X1♂ x W1♀	Y1♂ x Z1♀			B3	B1	B4		B3	D
226	YZ63	WN1112	15	I	JU1511♀ x JU1926♂	JU1941♀ x JU1931♂	W1♂ x X1♀	X1♂ x W1♀	Y1♂ x Z1♀			B3	B1	B4		B3	D
227	YZ64	WN1113	15	I	JU1511♀ x JU1926♂	JU1941♀ x JU1931♂	W1♂ x X1♀	X1♂ x W1♀	Y1♂ x Z1♀			B3	B1	B4		B3	D
228	YZ65	WN1114	15	I	JU1511♀ x JU1926♂	JU1941♀ x JU1931♂	W1♂ x X1♀	X1♂ x W1♀	Y1♂ x Z1♀			B3	B1	B4		B3	D
229	YZ66	WN1115	15	I	JU1511♀ x JU1926♂	JU1941♀ x JU1931♂	W1♂ x X1♀	X1♂ x W1♀	Y1♂ x Z1♀			B3	B1	B4		B3	D
230	YZ67	WN1116	15	I	JU1511♀ x JU1926♂	JU1941♀ x JU1931♂	W1♂ x X1♀	X1♂ x W1♀	Y1♂ x Z1♀			B3	B1	B4		B3	D
231	YZ68	WN1117	16	J	JU1511♀ x JU1926♂	JU1941♀ x JU1931♂	W1♂ x X1♀	X1♂ x W1♀	Y1♂ x Z1♀			B3	B3	C1		B3	B3
232	YZ69	WN1118	16	J	JU1511♀ x JU1926♂	JU1941♀ x JU1931♂	W1♂ x X1♀	X1♂ x W1♀	Y1♂ x Z1♀			B3	B3	C1		B3	B3
233	YZ70	WN1119	16	J	JU1511♀ x JU1926♂	JU1941♀ x JU1931♂	W1♂ x X1♀	X1♂ x W1♀	Y1♂ x Z1♀			B3	B3	C1		B3	B3
234	YZ71	WN1120	16	J	JU1511♀ x JU1926♂	JU1941♀ x JU1931♂	W1♂ x X1♀	X1♂ x W1♀	Y1♂ x Z1♀			B3	B3	C1		B3	B3
235	YZ72	WN1121	16	J	JU1511♀ x JU1926♂	JU1941♀ x JU1931♂	W1♂ x X1♀	X1♂ x W1♀	Y1♂ x Z1♀			B3	B3	C1		B3	B3
236	YZ73	WN1122	16	J	JU1511♀ x JU1926♂	JU1941♀ x JU1931♂	W1♂ x X1♀	X1♂ x W1♀	Y1♂ x Z1♀			B3	B3	C1		B3	B3
237	YZ74	WN1123	16	J	JU1511♀ x JU1926♂	JU1941♀ x JU1931♂	W1♂ x X1♀	X1♂ x W1♀	Y1♂ x Z1♀			B3	B3	C1		B3	B3
238	YZ75	WN1124	16	J	JU1511♀ x JU1926♂	JU1941♀ x JU1931♂	W1♂ x X1♀	X1♂ x W1♀	Y1♂ x Z1♀			B3	B3	C1		B3	B3
293	ZY1	WN1125	20	K	JU1511♀ x JU1926♂	JU1941♀ x JU1931♂	W1♂ x X1♀	X1♂ x W1♀	Z1♂ x Y1♀			A2	A2	A1		A2	C
294	ZY2	WN1126	20	K	JU1511♀ x JU1926♂	JU1941♀ x JU1931♂	W1♂ x X1♀	X1♂ x W1♀	Z1♂ x Y1♀			A2	A2	A1		A2	C
295	ZY3	WN1127	20	K	JU1511♀ x JU1926♂	JU1941♀ x JU1931♂	W1♂ x X1♀	X1♂ x W1♀	Z1♂ x Y1♀			A2	A2	A1		A2	C
296	ZY4	WN1128	20	K	JU1511♀ x JU1926♂	JU1941♀ x JU1931♂	W1♂ x X1♀	X1♂ x W1♀	Z1♂ x Y1♀			A2	A2	A1		A2	C
297	ZY5	WN1129	20	K	JU1511♀ x JU1926♂	JU1941♀ x JU1931♂	W1♂ x X1♀	X1♂ x W1♀	Z1♂ x Y1♀			A2	A2	A1		A2	C
298	ZY6	WN1130	20	K	JU1511♀ x JU1926♂	JU1941♀ x JU1931♂	W1♂ x X1♀	X1♂ x W1♀	Z1♂ x Y1♀			A2	A2	A1		A2	C
299	ZY7	WN1131	20	K	JU1511♀ x JU1926♂	JU1941♀ x JU1931♂	W1♂ x X1♀	X1♂ x W1♀	Z1♂ x Y1♀			A2	A2	A1		A2	C
300	ZY8	WN1132	20	K	JU1511♀ x JU1926♂	JU1941♀ x JU1931♂	W1♂ x X1♀	X1♂ x W1♀	Z1♂ x Y1♀			A2	A2	A1		A2	C
302	ZY10	WN1133	20	K	JU1511♀ x JU1926♂	JU1941♀ x JU1931♂	W1♂ x X1♀	X1♂ x W1♀	Z1♂ x Y1♀			A2	A2	A1		A2	C
303	ZY11	WN1134	20	K	JU1511♀ x JU1926♂	JU1941♀ x JU1931♂	W1♂ x X1♀	X1♂ x W1♀	Z1♂ x Y1♀			A2	A2	A1		A2	C
304	ZY12	WN1135	20	K	JU1511♀ x JU1926♂	JU1941♀ x JU1931♂	W1♂ x X1♀	X1♂ x W1♀	Z1♂ x Y1♀			A2	A2	A1		A2	C
305	ZY13	WN1136	20	K	JU1511♀ x JU1926♂	JU1941♀ x JU1931♂	W1♂ x X1♀	X1♂ x W1♀	Z1♂ x Y1♀			A2	A2	A1		A2	C
306	ZY14	WN1137	20	K	JU1511♀ x JU1926♂	JU1941♀ x JU1931♂	W1♂ x X1♀	X1♂ x W1♀	Z1♂ x Y1♀			A2	A2	A1		A2	C
307	ZY15	WN1138	21	L	JU1511♀ x JU1926♂	JU1941♀ x JU1931♂	W1♂ x X1♀	X1♂ x W1♀	Z1♂ x Y1♀			A2	A2	A2		A2	C
308	ZY16	WN1139	21	L	JU1511♀ x JU1926♂	JU1941♀ x JU1931♂	W1♂ x X1♀	X1♂ x W1♀	Z1♂ x Y1♀			A2	A2	A2		A2	C
309	ZY17	WN1140	21	L	JU1511♀ x JU1926♂	JU1941♀ x JU1931♂	W1♂ x X1♀	X1♂ x W1♀	Z1♂ x Y1♀			A2	A2	A2		A2	C
310	ZY18	WN1141	21	L	JU1511♀ x JU1926♂	JU1941♀ x JU1931♂	W1♂ x X1♀	X1♂ x W1♀	Z1♂ x Y1♀			A2	A2	A2		A2	C
311	ZY19	WN1142	21	L	JU1511♀ x JU1926♂	JU1941♀ x JU1931♂	W1♂ x X1♀	X1♂ x W1♀	Z1♂ x Y1♀			A2	A2	A2		A2	C
312	ZY20	WN1143	21	L	JU1511♀ x JU1926♂	JU1941♀ x JU1931♂	W1♂ x X1♀	X1♂ x W1♀	Z1♂ x Y1♀			A2	A2	A2		A2	C
313	ZY21	WN1144	21	L	JU1511♀ x JU1926♂	JU1941♀ x JU1931♂	W1♂ x X1♀	X1♂ x W1♀	Z1♂ x Y1♀			A2	A2	A2		A2	C
314	ZY22	WN1145	21	L	JU1511♀ x JU1926♂	JU1941♀ x JU1931♂	W1♂ x X1♀	X1♂ x W1♀	Z1♂ x Y1♀			A2	A2	A2		A2	C
315	ZY23	WN1146	21	L	JU1511♀ x JU1926♂	JU1941♀ x JU1931♂	W1♂ x X1♀	X1♂ x W1♀	Z1♂ x Y1♀			A2	A2	A2		A2	C
316	ZY24	WN1147	21	L	JU1511♀ x JU1926♂	JU1941♀ x JU1931♂	W1♂ x X1♀	X1♂ x W1♀	Z1♂ x Y1♀			A2	A2	A2		A2	C
317	ZY25	WN1148	22	M	JU1511♀ x JU1926♂	JU1941♀ x JU1931♂	W1♂ x X1♀	X1♂ x W1♀	Z1♂ x Y1♀			A2	A2	A3		A2	C
318	ZY26	WN1149	22	M	JU1511♀ x JU1926♂	JU1941♀ x JU1931♂	W1♂ x X1♀	X1♂ x W1♀	Z1♂ x Y1♀			A2	A2	A3		A2	C
319	ZY27	WN1150	22	M	JU1511♀ x JU1926♂	JU1941♀ x JU1931♂	W1♂ x X1♀	X1♂ x W1♀	Z1♂ x Y1♀			A2	A2	A3		A2	C
320	ZY28	WN1151	22	M	JU1511♀ x JU1926♂	JU1941♀ x JU1931♂	W1♂ x X1♀	X1♂ x W1♀	Z1♂ x Y1♀			A2	A2	A3		A2	C
321	ZY29	WN1152	22	M	JU1511♀ x JU1926♂	JU1941♀ x JU1931♂	W1♂ x X1♀	X1♂ x W1♀	Z1♂ x Y1♀			A2	A2	A3		A2	C
322	ZY30	WN1153	22	M	JU1511♀ x JU1926♂	JU1941♀ x JU1931♂	W1♂ x X1♀	X1♂ x W1♀	Z1♂ x Y1♀			A2	A2	A3		A2	C
323	ZY31	WN1154	22	M	JU1511♀ x JU1926♂	JU1941♀ x JU1931♂	W1♂ x X1♀	X1♂ x W1♀	Z1♂ x Y1♀			A2	A2	A3		A2	C
325	ZY33	WN1155	22	M	JU1511♀ x JU1926♂	JU1941♀ x JU1931♂	W1♂ x X1♀	X1♂ x W1♀	Z1♂ x Y1♀			A2	A2	A3		A2	C
326	ZY34	WN1156	23	N	JU1511♀ x JU1926♂	JU1941♀ x JU1931♂	W1♂ x X1♀	X1♂ x W1♀	Z1♂ x Y1♀			A3	A2	A4		A	C
327	ZY35	WN1157	23	N	JU1511♀ x JU1926♂	JU1941♀ x JU1931♂	W1♂ x X1♀	X1♂ x W1♀	Z1♂ x Y1♀			A3	A2	A4		A	C
328	ZY36	WN1158	23	N	JU1511♀ x JU1926♂	JU1941♀ x JU1931♂	W1♂ x X1♀	X1♂ x W1♀	Z1♂ x Y1♀			A3	A2	A4		A	C
329	ZY37	WN1159	23	N	JU1511♀ x JU1926♂	JU1941♀ x JU1931♂	W1♂ x X1♀	X1♂ x W1♀	Z1♂ x Y1♀			A3	A2	A4		A	C
330	ZY38	WN1160	23	N	JU1511♀ x JU1926♂	JU1941♀ x JU1931♂	W1♂ x X1♀	X1♂ x W1♀	Z1♂ x Y1♀			A3	A2	A4		A	C
331	ZY39	WN1161	23	N	JU1511♀ x JU1926♂	JU1941♀ x JU1931♂	W1♂ x X1♀	X1♂ x W1♀	Z1♂ x Y1♀			A3	A2	A4		A	C
332	ZY40	WN1162	23	N	JU1511♀ x JU1926♂	JU1941♀ x JU1931♂	W1♂ x X1♀	X1♂ x W1♀	Z1♂ x Y1♀			A3	A2	A4		A	C
333	ZY41	WN1163	23	N	JU1511♀ x JU1926♂	JU1941♀ x JU1931♂	W1♂ x X1♀	X1♂ x W1♀	Z1♂ x Y1♀			A3	A2	A4		A	C
334	ZY42	WN1164	23	N	JU1511♀ x JU1926♂	JU1941♀ x JU1931♂	W1♂ x X1♀	X1♂ x W1♀	Z1♂ x Y1♀			A3	A2	A4		A	C
335	ZY43	WN1165	23	N	JU1511♀ x JU1926♂	JU1941♀ x JU1931♂	W1♂ x X1♀	X1♂ x W1♀	Z1♂ x Y1♀			A3	A2	A4		A	C
336	ZY44	WN1166	23	N	JU1511♀ x JU1926♂	JU1941♀ x JU1931♂	W1♂ x X1♀	X1♂ x W1♀	Z1♂ x Y1♀			A3	A2	A4		A	C
337	ZY45	WN1167	23	N	JU1511♀ x JU1926♂	JU1941♀ x JU1931♂	W1♂ x X1♀	X1♂ x W1♀	Z1♂ x Y1♀			A3	A2	A4		A	C
338	ZY46	WN1168	24	O	JU1511♀ x JU1926♂	JU1941♀ x JU1931♂	W1♂ x X1♀	X1♂ x W1♀	Z1♂ x Y1♀			A3	A2	B1		A	C
343	ZY51	WN1169	24	O	JU1511♀ x JU1926♂	JU1941♀ x JU1931♂	W1♂ x X1♀	X1♂ x W1♀	Z1♂ x Y1♀			A3	A2	B1		A	C
344	ZY52	WN1170	24	O	JU1511♀ x JU1926♂	JU1941♀ x JU1931♂	W1♂ x X1♀	X1♂ x W1♀	Z1♂ x Y1♀			A3	A2	B1		A	C
345	ZY53	WN1171	25	O	JU1511♀ x JU1926♂	JU1941♀ x JU1931♂	W1♂ x X1♀	X1♂ x W1♀	Z1♂ x Y1♀			A3	A2	B2		A	C
346	ZY54	WN1172	25	O	JU1511♀ x JU1926♂	JU1941♀ x JU1931♂	W1♂ x X1♀	X1♂ x W1♀	Z1♂ x Y1♀			A3	A2	B2		A	C
347	ZY55	WN1173	25	O	JU1511♀ x JU1926♂	JU1941♀ x JU1931♂	W1♂ x X1♀	X1♂ x W1♀	Z1♂ x Y1♀			A3	A2	B2		A	C
348	ZY56	WN1174	25	O	JU1511♀ x JU1926♂	JU1941♀ x JU1931♂	W1♂ x X1♀	X1♂ x W1♀	Z1♂ x Y1♀			A3	A2	B2		A	C
350	ZY58	WN1175	25	O	JU1511♀ x JU1926♂	JU1941♀ x JU1931♂	W1♂ x X1♀	X1♂ x W1♀	Z1♂ x Y1♀			A3	A2	B2		A	C
351	ZY59	WN1176	25	O	JU1511♀ x JU1926♂	JU1941♀ x JU1931♂	W1♂ x X1♀	X1♂ x W1♀	Z1♂ x Y1♀			A3	A2	B2		A	C
352	ZY60	WN1177	25	O	JU1511♀ x JU1926♂	JU1941♀ x JU1931♂	W1♂ x X1♀	X1♂ x W1♀	Z1♂ x Y1♀			A3	A2	B2		A	C
353	ZY61	WN1178	25	O	JU1511♀ x JU1926♂	JU1941♀ x JU1931♂	W1♂ x X1♀	X1♂ x W1♀	Z1♂ x Y1♀			A3	A2	B2		A	C
354	ZY62	WN1179	25	O	JU1511♀ x JU1926♂	JU1941♀ x JU1931♂	W1♂ x X1♀	X1♂ x W1♀	Z1♂ x Y1♀			A3	A2	B2		A	C
355	ZY63	WN1180	25	O	JU1511♀ x JU1926♂	JU1941♀ x JU1931♂	W1♂ x X1♀	X1♂ x W1♀	Z1♂ x Y1♀			A3	A2	B2		A	C
356	ZY64	WN1181	25	O	JU1511♀ x JU1926♂	JU1941♀ x JU1931♂	W1♂ x X1♀	X1♂ x W1♀	Z1♂ x Y1♀			A3	A2	B2		A	C
357	ZY65	WN1182	25	O	JU1511♀ x JU1926♂	JU1941♀ x JU1931♂	W1♂ x X1♀	X1♂ x W1♀	Z1♂ x Y1♀			A3	A2	B2		A	C
358	ZY66	WN1183	25	O	JU1511♀ x JU1926♂	JU1941♀ x JU1931♂	W1♂ x X1♀	X1♂ x W1♀	Z1♂ x Y1♀			A3	A2	B2		A	C
359	ZY67	WN1184	25	O	JU1511♀ x JU1926♂	JU1941♀ x JU1931♂	W1♂ x X1♀	X1♂ x W1♀	Z1♂ x Y1♀			A3	A2	B2		A	C
360	ZY68	WN1185	26	P	JU1511♀ x JU1926♂	JU1941♀ x JU1931♂	W1♂ x X1♀	X1♂ x W1♀	Z1♂ x Y1♀			A4	B1	B4		B	D
361	ZY69	WN1186	26	P	JU1511♀ x JU1926♂	JU1941♀ x JU1931♂	W1♂ x X1♀	X1♂ x W1♀	Z1♂ x Y1♀			A4	B1	B4		B	D
362	ZY70	WN1187	26	P	JU1511♀ x JU1926♂	JU1941♀ x JU1931♂	W1♂ x X1♀	X1♂ x W1♀	Z1♂ x Y1♀			A4	B1	B4		B	D
363	ZY71	WN1188	26	P	JU1511♀ x JU1926♂	JU1941♀ x JU1931♂	W1♂ x X1♀	X1♂ x W1♀	Z1♂ x Y1♀			A4	B1	B4		B	D
364	ZY72	WN1189	26	P	JU1511♀ x JU1926♂	JU1941♀ x JU1931♂	W1♂ x X1♀	X1♂ x W1♀	Z1♂ x Y1♀			A4	B1	B4		B	D
367	ZY75	WN1190	26	P	JU1511♀ x JU1926♂	JU1941♀ x JU1931♂	W1♂ x X1♀	X1♂ x W1♀	Z1♂ x Y1♀			A4	B1	B4		B	D
368	ZY76	WN1191	26	P	JU1511♀ x JU1926♂	JU1941♀ x JU1931♂	W1♂ x X1♀	X1♂ x W1♀	Z1♂ x Y1♀			A4	B1	B4		B	D
369	ZY77	WN1192	26	P	JU1511♀ x JU1926♂	JU1941♀ x JU1931♂	W1♂ x X1♀	X1♂ x W1♀	Z1♂ x Y1♀			A4	B1	B4		B	D
370	ZY78	WN1193	26	P	JU1511♀ x JU1926♂	JU1941♀ x JU1931♂	W1♂ x X1♀	X1♂ x W1♀	Z1♂ x Y1♀			A4	B1	B4		B	D
371	ZY79	WN1194	27	Q	JU1511♀ x JU1926♂	JU1941♀ x JU1931♂	W1♂ x X1♀	X1♂ x W1♀	Z1♂ x Y1♀			B3	B3	C2		B3	B3
372	ZY80	WN1195	27	Q	JU1511♀ x JU1926♂	JU1941♀ x JU1931♂	W1♂ x X1♀	X1♂ x W1♀	Z1♂ x Y1♀			B3	B3	C2		B3	B3
373	ZY81	WN1196	27	Q	JU1511♀ x JU1926♂	JU1941♀ x JU1931♂	W1♂ x X1♀	X1♂ x W1♀	Z1♂ x Y1♀			B3	B3	C2		B3	B3
374	ZY82	WN1197	27	Q	JU1511♀ x JU1926♂	JU1941♀ x JU1931♂	W1♂ x X1♀	X1♂ x W1♀	Z1♂ x Y1♀			B3	B3	C2		B3	B3
375	ZY83	WN1198	27	Q	JU1511♀ x JU1926♂	JU1941♀ x JU1931♂	W1♂ x X1♀	X1♂ x W1♀	Z1♂ x Y1♀			B3	B3	C2		B3	B3
383	ZY91	WN1199	28	Q	JU1511♀ x JU1926♂	JU1941♀ x JU1931♂	W1♂ x X1♀	X1♂ x W1♀	Z1♂ x Y1♀			B3	B3	C3		B3	B3

## Sheet: SupTab2
Marker_name	Position	SDP	ChrID	SNP_position	SNP_count	Direc
I_6313_SDP_14	6313	14	I	0.006313	161	For
I_6314_SDP_14	6314	14	I	0.006314	161	For
I_17860_SDP_JU1511	17860	JU1511	I	0.01786	80	For
I_17885_SDP_JU1511	17885	JU1511	I	0.017885	79	For
I_17888_SDP_JU1941	17888	JU1941	I	0.017888	71	For
I_18032_SDP_JU1511	18032	JU1511	I	0.018032	84	For
I_26449_SDP_JU1511	26449	JU1511	I	0.026449	81	For
I_27649_SDP_JU1511	27649	JU1511	I	0.027649	62	For
I_28123_SDP_JU1941	28123	JU1941	I	0.028123	86	For
I_54156_SDP_JU1511	54156	JU1511	I	0.054156	81	For
I_72660_SDP_14	72660	14	I	0.07266	159	For
I_80308_SDP_JU1511	80308	JU1511	I	0.080308	81	For
I_86187_SDP_JU1511	86187	JU1511	I	0.086187	79	For
I_88318_SDP_JU1941	88318	JU1941	I	0.088318	73	For
I_90474_SDP_JU1511	90474	JU1511	I	0.090474	79	For
I_92616_SDP_JU1511	92616	JU1511	I	0.092616	81	For
I_93212_SDP_JU1511	93212	JU1511	I	0.093212	67	For
I_96809_SDP_JU1511	96809	JU1511	I	0.096809	81	For
I_108785_SDP_14	108785	14	I	0.108785	159	For
I_108803_SDP_JU1511	108803	JU1511	I	0.108803	73	For
I_109219_SDP_JU1941	109219	JU1941	I	0.109219	80	For
I_114263_SDP_JU1511	114263	JU1511	I	0.114263	78	For
I_132320_SDP_JU1511	132320	JU1511	I	0.13232	80	For
I_163347_SDP_JU1511	163347	JU1511	I	0.163347	79	For
I_164048_SDP_JU1511	164048	JU1511	I	0.164048	80	For
I_175036_SDP_JU1511	175036	JU1511	I	0.175036	81	For
I_175779_SDP_JU1511	175779	JU1511	I	0.175779	81	For
I_175782_SDP_JU1511	175782	JU1511	I	0.175782	81	For
I_181442_SDP_JU1511	181442	JU1511	I	0.181442	81	For
I_214884_SDP_JU1511	214884	JU1511	I	0.214884	60	For
I_285919_SDP_JU1511	285919	JU1511	I	0.285919	73	For
I_287874_SDP_JU1941	287874	JU1941	I	0.287874	83	For
I_303471_SDP_JU1511	303471	JU1511	I	0.303471	81	For
I_307097_SDP_JU1511	307097	JU1511	I	0.307097	81	For
I_314249_SDP_14	314249	14	I	0.314249	48	Rev
I_314356_SDP_JU1511	314356	JU1511	I	0.314356	81	For
I_355606_SDP_JU1511	355606	JU1511	I	0.355606	78	For
I_368850_SDP_JU1511	368850	JU1511	I	0.36885	81	For
I_370754_SDP_JU1511	370754	JU1511	I	0.370754	78	For
I_373742_SDP_JU1511	373742	JU1511	I	0.373742	81	For
I_379451_SDP_14	379451	14	I	0.379451	160	For
I_381330_SDP_JU1941	381330	JU1941	I	0.38133	83	For
I_383258_SDP_JU1511	383258	JU1511	I	0.383258	81	For
I_388787_SDP_JU1511	388787	JU1511	I	0.388787	67	For
I_388927_SDP_14	388927	14	I	0.388927	160	For
I_390374_SDP_JU1511	390374	JU1511	I	0.390374	78	For
I_391680_SDP_JU1511	391680	JU1511	I	0.39168	75	For
I_406077_SDP_JU1511	406077	JU1511	I	0.406077	80	For
I_407446_SDP_JU1511	407446	JU1511	I	0.407446	79	For
I_407455_SDP_JU1941	407455	JU1941	I	0.407455	83	For
I_451302_SDP_JU1511	451302	JU1511	I	0.451302	58	For
I_460956_SDP_JU1511	460956	JU1511	I	0.460956	81	For
I_462550_SDP_JU1511	462550	JU1511	I	0.46255	81	For
I_495872_SDP_JU1511	495872	JU1511	I	0.495872	81	For
I_495884_SDP_14	495884	14	I	0.495884	48	Rev
I_511462_SDP_JU1511	511462	JU1511	I	0.511462	81	For
I_513928_SDP_JU1941	513928	JU1941	I	0.513928	84	For
I_530981_SDP_JU1511	530981	JU1511	I	0.530981	79	For
I_532954_SDP_JU1511	532954	JU1511	I	0.532954	81	For
I_540277_SDP_JU1511	540277	JU1511	I	0.540277	81	For
I_541404_SDP_JU1511	541404	JU1511	I	0.541404	81	For
I_555839_SDP_JU1511	555839	JU1511	I	0.555839	81	For
I_555912_SDP_JU1511	555912	JU1511	I	0.555912	81	For
I_556100_SDP_JU1511	556100	JU1511	I	0.5561	80	For
I_556463_SDP_JU1511	556463	JU1511	I	0.556463	81	For
I_574364_SDP_JU1511	574364	JU1511	I	0.574364	76	For
I_574433_SDP_14	574433	14	I	0.574433	162	For
I_586124_SDP_JU1511	586124	JU1511	I	0.586124	82	For
I_615918_SDP_JU1511	615918	JU1511	I	0.615918	80	For
I_623677_SDP_JU1511	623677	JU1511	I	0.623677	77	For
I_624358_SDP_JU1511	624358	JU1511	I	0.624358	80	For
I_627308_SDP_JU1511	627308	JU1511	I	0.627308	80	For
I_630406_SDP_JU1511	630406	JU1511	I	0.630406	82	For
I_630432_SDP_JU1511	630432	JU1511	I	0.630432	80	For
I_630980_SDP_JU1511	630980	JU1511	I	0.63098	81	For
I_634419_SDP_14	634419	14	I	0.634419	162	For
I_634727_SDP_JU1941	634727	JU1941	I	0.634727	84	For
I_636982_SDP_JU1511	636982	JU1511	I	0.636982	82	For
I_637289_SDP_14	637289	14	I	0.637289	162	For
I_637322_SDP_14	637322	14	I	0.637322	162	For
I_637340_SDP_JU1511	637340	JU1511	I	0.63734	82	For
I_637477_SDP_14	637477	14	I	0.637477	162	For
I_647148_SDP_JU1941	647148	JU1941	I	0.647148	69	For
I_658416_SDP_14	658416	14	I	0.658416	162	For
I_659978_SDP_JU1511	659978	JU1511	I	0.659978	82	For
I_660182_SDP_JU1511	660182	JU1511	I	0.660182	82	For
I_661428_SDP_14	661428	14	I	0.661428	162	For
I_663134_SDP_JU1511	663134	JU1511	I	0.663134	81	For
I_664606_SDP_JU1941	664606	JU1941	I	0.664606	82	For
I_664910_SDP_JU1941	664910	JU1941	I	0.66491	81	For
I_683250_SDP_14	683250	14	I	0.68325	160	For
I_692204_SDP_JU1511	692204	JU1511	I	0.692204	83	For
I_692261_SDP_JU1511	692261	JU1511	I	0.692261	82	For
I_693646_SDP_JU1941	693646	JU1941	I	0.693646	82	For
I_695135_SDP_JU1511	695135	JU1511	I	0.695135	83	For
I_698230_SDP_14	698230	14	I	0.69823	162	For
I_700569_SDP_14	700569	14	I	0.700569	161	For
I_703319_SDP_14	703319	14	I	0.703319	159	For
I_703920_SDP_14	703920	14	I	0.70392	149	For
I_719325_SDP_JU1511	719325	JU1511	I	0.719325	80	For
I_730442_SDP_14	730442	14	I	0.730442	157	For
I_745353_SDP_JU1511	745353	JU1511	I	0.745353	80	For
I_747013_SDP_JU1511	747013	JU1511	I	0.747013	76	For
I_759722_SDP_14	759722	14	I	0.759722	155	For
I_771825_SDP_JU1941	771825	JU1941	I	0.771825	80	For
I_773754_SDP_JU1511	773754	JU1511	I	0.773754	83	For
I_773857_SDP_JU1511	773857	JU1511	I	0.773857	86	For
I_775395_SDP_JU1511	775395	JU1511	I	0.775395	86	For
I_775527_SDP_JU1511	775527	JU1511	I	0.775527	86	For
I_776291_SDP_JU1511	776291	JU1511	I	0.776291	86	For
I_824740_SDP_14	824740	14	I	0.82474	36	Rev
I_828219_SDP_JU1511	828219	JU1511	I	0.828219	82	For
I_828446_SDP_JU1511	828446	JU1511	I	0.828446	79	For
I_832674_SDP_14	832674	14	I	0.832674	162	For
I_835071_SDP_JU1511	835071	JU1511	I	0.835071	85	For
I_839934_SDP_JU1511	839934	JU1511	I	0.839934	87	For
I_841811_SDP_JU1511	841811	JU1511	I	0.841811	83	For
I_841820_SDP_JU1941	841820	JU1941	I	0.84182	74	For
I_868696_SDP_JU1941	868696	JU1941	I	0.868696	81	For
I_873135_SDP_JU1941	873135	JU1941	I	0.873135	74	For
I_873420_SDP_JU1511	873420	JU1511	I	0.87342	77	For
I_875749_SDP_JU1511	875749	JU1511	I	0.875749	87	For
I_875956_SDP_JU1511	875956	JU1511	I	0.875956	87	For
I_876280_SDP_JU1511	876280	JU1511	I	0.87628	86	For
I_876550_SDP_JU1511	876550	JU1511	I	0.87655	86	For
I_877867_SDP_JU1511	877867	JU1511	I	0.877867	86	For
I_881137_SDP_JU1511	881137	JU1511	I	0.881137	86	For
I_907329_SDP_JU1511	907329	JU1511	I	0.907329	86	For
I_944133_SDP_JU1511	944133	JU1511	I	0.944133	86	For
I_951193_SDP_JU1511	951193	JU1511	I	0.951193	87	For
I_951208_SDP_JU1511	951208	JU1511	I	0.951208	87	For
I_957300_SDP_JU1511	957300	JU1511	I	0.9573	74	For
I_969785_SDP_JU1511	969785	JU1511	I	0.969785	87	For
I_973047_SDP_JU1511	973047	JU1511	I	0.973047	80	For
I_1011808_SDP_14	1011808	14	I	1.01181	47	Rev
I_1016436_SDP_JU1511	1016436	JU1511	I	1.01644	78	For
I_1016440_SDP_JU1511	1016440	JU1511	I	1.01644	76	For
I_1029529_SDP_JU1511	1029529	JU1511	I	1.02953	87	For
I_1030898_SDP_JU1511	1030898	JU1511	I	1.0309	87	For
I_1030967_SDP_JU1511	1030967	JU1511	I	1.03097	87	For
I_1031084_SDP_JU1511	1031084	JU1511	I	1.03108	85	For
I_1032028_SDP_JU1511	1032028	JU1511	I	1.03203	85	For
I_1032208_SDP_JU1511	1032208	JU1511	I	1.03221	87	For
I_1032413_SDP_JU1511	1032413	JU1511	I	1.03241	85	For
I_1032481_SDP_JU1511	1032481	JU1511	I	1.03248	86	For
I_1032514_SDP_JU1511	1032514	JU1511	I	1.03251	87	For
I_1032799_SDP_14	1032799	14	I	1.0328	158	For
I_1039475_SDP_JU1511	1039475	JU1511	I	1.03947	86	For
I_1039620_SDP_JU1511	1039620	JU1511	I	1.03962	84	For
I_1040199_SDP_JU1511	1040199	JU1511	I	1.0402	87	For
I_1046548_SDP_JU1511	1046548	JU1511	I	1.04655	85	For
I_1048129_SDP_14	1048129	14	I	1.04813	158	For
I_1049287_SDP_JU1941	1049287	JU1941	I	1.04929	82	For
I_1050668_SDP_JU1941	1050668	JU1941	I	1.05067	79	For
I_1051971_SDP_JU1511	1051971	JU1511	I	1.05197	87	For
I_1054085_SDP_14	1054085	14	I	1.05408	162	For
I_1054169_SDP_14	1054169	14	I	1.05417	162	For
I_1054261_SDP_JU1511	1054261	JU1511	I	1.05426	93	For
I_1054356_SDP_14	1054356	14	I	1.05436	162	For
I_1064925_SDP_JU1511	1064925	JU1511	I	1.06492	82	For
I_1064940_SDP_JU1511	1064940	JU1511	I	1.06494	82	For
I_1075477_SDP_JU1511	1075477	JU1511	I	1.07548	70	For
I_1075676_SDP_JU1511	1075676	JU1511	I	1.07568	84	For
I_1137923_SDP_JU1941	1137923	JU1941	I	1.13792	73	For
I_1142132_SDP_JU1511	1142132	JU1511	I	1.14213	79	For
I_1143513_SDP_JU1511	1143513	JU1511	I	1.14351	80	For
I_1154866_SDP_JU1511	1154866	JU1511	I	1.15487	93	For
I_1155275_SDP_JU1511	1155275	JU1511	I	1.15528	79	For
I_1155456_SDP_JU1941	1155456	JU1941	I	1.15546	79	For
I_1157841_SDP_JU1511	1157841	JU1511	I	1.15784	120	Rev
I_1174026_SDP_JU1941	1174026	JU1941	I	1.17403	79	For
I_1180494_SDP_JU1511	1180494	JU1511	I	1.18049	81	For
I_1180602_SDP_JU1511	1180602	JU1511	I	1.1806	76	For
I_1182451_SDP_JU1511	1182451	JU1511	I	1.18245	81	For
I_1190119_SDP_JU1511	1190119	JU1511	I	1.19012	87	For
I_1190177_SDP_JU1511	1190177	JU1511	I	1.19018	87	For
I_1257971_SDP_14	1257971	14	I	1.25797	163	For
I_1258541_SDP_JU1941	1258541	JU1941	I	1.25854	82	For
I_1258565_SDP_14	1258565	14	I	1.25856	44	Rev
I_1258708_SDP_14	1258708	14	I	1.25871	163	For
I_1265556_SDP_14	1265556	14	I	1.26556	157	For
I_1311056_SDP_14	1311056	14	I	1.31106	43	Rev
I_1322020_SDP_14	1322020	14	I	1.32202	45	Rev
I_1323354_SDP_14	1323354	14	I	1.32335	47	Rev
I_1326320_SDP_14	1326320	14	I	1.32632	47	Rev
I_1406150_SDP_JU1941	1406150	JU1941	I	1.40615	81	For
I_1415279_SDP_14	1415279	14	I	1.41528	45	Rev
I_1415440_SDP_JU1941	1415440	JU1941	I	1.41544	81	For
I_1422791_SDP_JU1941	1422791	JU1941	I	1.42279	80	For
I_1436411_SDP_JU1941	1436411	JU1941	I	1.43641	82	For
I_1443837_SDP_JU1941	1443837	JU1941	I	1.44384	82	For
I_1464463_SDP_JU1941	1464463	JU1941	I	1.46446	83	For
I_1468904_SDP_JU1941	1468904	JU1941	I	1.4689	78	For
I_1479276_SDP_JU1941	1479276	JU1941	I	1.47928	83	For
I_1499184_SDP_JU1511	1499184	JU1511	I	1.49918	79	For
I_1533179_SDP_JU1941	1533179	JU1941	I	1.53318	79	For
I_1533961_SDP_JU1941	1533961	JU1941	I	1.53396	83	For
I_1539160_SDP_JU1941	1539160	JU1941	I	1.53916	80	For
I_1540613_SDP_JU1941	1540613	JU1941	I	1.54061	83	For
I_1540625_SDP_JU1941	1540625	JU1941	I	1.54062	83	For
I_1545645_SDP_JU1941	1545645	JU1941	I	1.54564	81	For
I_1545742_SDP_JU1941	1545742	JU1941	I	1.54574	80	For
I_1550511_SDP_14	1550511	14	I	1.55051	42	Rev
I_1552743_SDP_JU1941	1552743	JU1941	I	1.55274	82	For
I_1554969_SDP_JU1941	1554969	JU1941	I	1.55497	82	For
I_1555978_SDP_JU1941	1555978	JU1941	I	1.55598	83	For
I_1556021_SDP_JU1941	1556021	JU1941	I	1.55602	83	For
I_1570657_SDP_JU1941	1570657	JU1941	I	1.57066	81	For
I_1574224_SDP_JU1941	1574224	JU1941	I	1.57422	80	For
I_1577566_SDP_JU1941	1577566	JU1941	I	1.57757	83	For
I_1593533_SDP_JU1941	1593533	JU1941	I	1.59353	83	For
I_1594796_SDP_JU1941	1594796	JU1941	I	1.5948	81	For
I_1595093_SDP_JU1941	1595093	JU1941	I	1.59509	81	For
I_1606459_SDP_14	1606459	14	I	1.60646	166	For
I_1606718_SDP_JU1511	1606718	JU1511	I	1.60672	88	For
I_1616118_SDP_JU1511	1616118	JU1511	I	1.61612	77	For
I_1617837_SDP_JU1511	1617837	JU1511	I	1.61784	81	For
I_1621521_SDP_JU1941	1621521	JU1941	I	1.62152	80	For
I_1622608_SDP_JU1511	1622608	JU1511	I	1.62261	87	For
I_1645750_SDP_JU1511	1645750	JU1511	I	1.64575	87	For
I_1647223_SDP_JU1511	1647223	JU1511	I	1.64722	76	For
I_1649399_SDP_JU1511	1649399	JU1511	I	1.6494	69	For
I_1653522_SDP_JU1511	1653522	JU1511	I	1.65352	88	For
I_1668745_SDP_JU1511	1668745	JU1511	I	1.66874	87	For
I_1669509_SDP_JU1511	1669509	JU1511	I	1.66951	89	For
I_1673172_SDP_JU1511	1673172	JU1511	I	1.67317	82	For
I_1681871_SDP_JU1511	1681871	JU1511	I	1.68187	68	For
I_1684414_SDP_JU1511	1684414	JU1511	I	1.68441	76	For
I_1700720_SDP_14	1700720	14	I	1.70072	45	Rev
I_1702474_SDP_14	1702474	14	I	1.70247	35	Rev
I_1704020_SDP_JU1511	1704020	JU1511	I	1.70402	82	For
I_1704246_SDP_14	1704246	14	I	1.70425	35	Rev
I_1707925_SDP_JU1511	1707925	JU1511	I	1.70792	86	For
I_1715382_SDP_14	1715382	14	I	1.71538	43	Rev
I_1734929_SDP_JU1511	1734929	JU1511	I	1.73493	124	Rev
I_1738957_SDP_JU1511	1738957	JU1511	I	1.73896	124	Rev
I_1739197_SDP_JU1511	1739197	JU1511	I	1.7392	87	For
I_1740809_SDP_14	1740809	14	I	1.74081	43	Rev
I_1742712_SDP_JU1511	1742712	JU1511	I	1.74271	86	For
I_1742770_SDP_JU1931	1742770	JU1931	I	1.74277	21	For
I_1760628_SDP_JU1941	1760628	JU1941	I	1.76063	69	For
I_1763721_SDP_JU1941	1763721	JU1941	I	1.76372	125	Rev
I_1771625_SDP_13	1771625	13	I	1.77163	101	For
I_1793343_SDP_13	1793343	13	I	1.79334	101	For
I_1794824_SDP_13	1794824	13	I	1.79482	101	For
I_1794970_SDP_13	1794970	13	I	1.79497	101	For
I_1809610_SDP_13	1809610	13	I	1.80961	101	For
I_1811152_SDP_JU1931	1811152	JU1931	I	1.81115	20	For
I_1811285_SDP_13	1811285	13	I	1.81129	101	For
I_1824297_SDP_JU1511	1824297	JU1511	I	1.8243	81	For
I_1825577_SDP_13	1825577	13	I	1.82558	100	For
I_1825923_SDP_13	1825923	13	I	1.82592	99	For
I_1833810_SDP_JU1931	1833810	JU1931	I	1.83381	21	For
I_1841118_SDP_JU1511	1841118	JU1511	I	1.84112	82	For
I_1841245_SDP_13	1841245	13	I	1.84125	89	For
I_1841293_SDP_13	1841293	13	I	1.84129	101	For
I_1842499_SDP_JU1931	1842499	JU1931	I	1.8425	21	For
I_1842539_SDP_JU1511	1842539	JU1511	I	1.84254	82	For
I_1842844_SDP_13	1842844	13	I	1.84284	101	For
I_1849024_SDP_JU1511	1849024	JU1511	I	1.84902	82	For
I_1849060_SDP_JU1511	1849060	JU1511	I	1.84906	81	For
I_1850251_SDP_13	1850251	13	I	1.85025	101	For
I_1862661_SDP_JU1511	1862661	JU1511	I	1.86266	81	For
I_1862868_SDP_JU1931	1862868	JU1931	I	1.86287	19	For
I_1871029_SDP_JU1511	1871029	JU1511	I	1.87103	81	For
I_1874428_SDP_JU1511	1874428	JU1511	I	1.87443	76	For
I_1874560_SDP_JU1511	1874560	JU1511	I	1.87456	69	For
I_1874813_SDP_JU1511	1874813	JU1511	I	1.87481	79	For
I_1879683_SDP_JU1511	1879683	JU1511	I	1.87968	81	For
I_1882101_SDP_13	1882101	13	I	1.8821	108	Rev
I_1883533_SDP_JU1511	1883533	JU1511	I	1.88353	81	For
I_1911934_SDP_13	1911934	13	I	1.91193	108	Rev
I_1929647_SDP_13	1929647	13	I	1.92965	109	Rev
I_1931824_SDP_13	1931824	13	I	1.93182	112	Rev
I_1932064_SDP_13	1932064	13	I	1.93206	109	Rev
I_1934872_SDP_13	1934872	13	I	1.93487	106	Rev
I_1941145_SDP_13	1941145	13	I	1.94114	110	Rev
I_1972780_SDP_13	1972780	13	I	1.97278	107	Rev
I_1973948_SDP_13	1973948	13	I	1.97395	107	Rev
I_1981460_SDP_13	1981460	13	I	1.98146	102	Rev
I_2061843_SDP_JU1511	2061843	JU1511	I	2.06184	83	For
I_2100740_SDP_JU1511	2100740	JU1511	I	2.10074	84	For
I_2118474_SDP_JU1931	2118474	JU1931	I	2.11847	21	For
I_2201762_SDP_JU1931	2201762	JU1931	I	2.20176	22	For
I_2207616_SDP_JU1931	2207616	JU1931	I	2.20762	21	For
I_2207771_SDP_JU1931	2207771	JU1931	I	2.20777	21	For
I_2219311_SDP_JU1931	2219311	JU1931	I	2.21931	19	For
I_2222099_SDP_JU1931	2222099	JU1931	I	2.2221	12	For
I_2236903_SDP_13	2236903	13	I	2.2369	111	Rev
I_2254098_SDP_JU1931	2254098	JU1931	I	2.2541	22	For
I_2257537_SDP_JU1931	2257537	JU1931	I	2.25754	16	For
I_2257543_SDP_JU1931	2257543	JU1931	I	2.25754	16	For
I_2284926_SDP_13	2284926	13	I	2.28493	112	Rev
I_2297077_SDP_JU1931	2297077	JU1931	I	2.29708	21	For
I_2297638_SDP_JU1511	2297638	JU1511	I	2.29764	77	For
I_2300159_SDP_JU1931	2300159	JU1931	I	2.30016	17	For
I_2305691_SDP_JU1931	2305691	JU1931	I	2.30569	21	For
I_2306212_SDP_JU1931	2306212	JU1931	I	2.30621	18	For
I_2309625_SDP_JU1931	2309625	JU1931	I	2.30963	22	For
I_2310076_SDP_JU1931	2310076	JU1931	I	2.31008	21	For
I_2312631_SDP_JU1511	2312631	JU1511	I	2.31263	134	Rev
I_2315561_SDP_JU1931	2315561	JU1931	I	2.31556	21	For
I_2318441_SDP_JU1931	2318441	JU1931	I	2.31844	21	For
I_2319798_SDP_13	2319798	13	I	2.3198	112	Rev
I_2335468_SDP_13	2335468	13	I	2.33547	87	Rev
I_2388214_SDP_JU1511	2388214	JU1511	I	2.38821	134	Rev
I_2396165_SDP_JU1511	2396165	JU1511	I	2.39616	69	For
I_2396166_SDP_JU1511	2396166	JU1511	I	2.39617	68	For
I_2403350_SDP_JU1511	2403350	JU1511	I	2.40335	71	For
I_2404849_SDP_JU1511	2404849	JU1511	I	2.40485	72	For
I_2409730_SDP_13	2409730	13	I	2.40973	112	Rev
I_2409752_SDP_JU1511	2409752	JU1511	I	2.40975	133	Rev
I_2417310_SDP_JU1511	2417310	JU1511	I	2.41731	58	For
I_2422879_SDP_JU1511	2422879	JU1511	I	2.42288	76	For
I_2433064_SDP_JU1511	2433064	JU1511	I	2.43306	78	For
I_2434079_SDP_13	2434079	13	I	2.43408	111	Rev
I_2434501_SDP_JU1511	2434501	JU1511	I	2.4345	78	For
I_2439669_SDP_JU1511	2439669	JU1511	I	2.43967	71	For
I_2439767_SDP_JU1511	2439767	JU1511	I	2.43977	66	For
I_2485936_SDP_JU1511	2485936	JU1511	I	2.48594	77	For
I_2492614_SDP_JU1926	2492614	JU1926	I	2.49261	36	For
I_2492675_SDP_JU1511	2492675	JU1511	I	2.49268	77	For
I_2495105_SDP_JU1511	2495105	JU1511	I	2.49511	76	For
I_2495195_SDP_JU1511	2495195	JU1511	I	2.49519	76	For
I_2495349_SDP_JU1511	2495349	JU1511	I	2.49535	77	For
I_2498392_SDP_JU1511	2498392	JU1511	I	2.49839	75	For
I_2502051_SDP_JU1511	2502051	JU1511	I	2.50205	78	For
I_2505421_SDP_JU1511	2505421	JU1511	I	2.50542	77	For
I_2505778_SDP_JU1511	2505778	JU1511	I	2.50578	77	For
I_2541861_SDP_JU1511	2541861	JU1511	I	2.54186	71	For
I_2545972_SDP_JU1511	2545972	JU1511	I	2.54597	58	For
I_2550198_SDP_JU1511	2550198	JU1511	I	2.5502	60	For
I_2562739_SDP_JU1511	2562739	JU1511	I	2.56274	68	For
I_2572368_SDP_JU1511	2572368	JU1511	I	2.57237	76	For
I_2572440_SDP_JU1511	2572440	JU1511	I	2.57244	74	For
I_2572473_SDP_JU1511	2572473	JU1511	I	2.57247	76	For
I_2572479_SDP_JU1511	2572479	JU1511	I	2.57248	76	For
I_2574049_SDP_JU1511	2574049	JU1511	I	2.57405	75	For
I_2574352_SDP_JU1511	2574352	JU1511	I	2.57435	75	For
I_2575576_SDP_JU1511	2575576	JU1511	I	2.57558	71	For
I_2575850_SDP_JU1511	2575850	JU1511	I	2.57585	74	For
I_2575901_SDP_JU1511	2575901	JU1511	I	2.5759	72	For
I_2575931_SDP_JU1511	2575931	JU1511	I	2.57593	72	For
I_2575952_SDP_JU1511	2575952	JU1511	I	2.57595	67	For
I_2590697_SDP_JU1511	2590697	JU1511	I	2.5907	75	For
I_2594025_SDP_JU1511	2594025	JU1511	I	2.59402	67	For
I_2609998_SDP_JU1511	2609998	JU1511	I	2.61	73	For
I_2613143_SDP_JU1511	2613143	JU1511	I	2.61314	73	For
I_2618945_SDP_JU1511	2618945	JU1511	I	2.61895	65	For
I_2621619_SDP_JU1511	2621619	JU1511	I	2.62162	74	For
I_2621745_SDP_JU1511	2621745	JU1511	I	2.62175	73	For
I_2622343_SDP_JU1511	2622343	JU1511	I	2.62234	63	For
I_2622360_SDP_JU1511	2622360	JU1511	I	2.62236	66	For
I_2701045_SDP_13	2701045	13	I	2.70105	95	For
I_2701086_SDP_13	2701086	13	I	2.70109	96	For
I_2725261_SDP_JU1511	2725261	JU1511	I	2.72526	65	For
I_2756837_SDP_JU1511	2756837	JU1511	I	2.75684	73	For
I_2785403_SDP_13	2785403	13	I	2.7854	94	For
I_2820693_SDP_13	2820693	13	I	2.82069	114	Rev
I_2822430_SDP_13	2822430	13	I	2.82243	96	For
I_2823450_SDP_13	2823450	13	I	2.82345	88	For
I_2854074_SDP_13	2854074	13	I	2.85407	90	For
I_2854080_SDP_13	2854080	13	I	2.85408	94	For
I_2874460_SDP_13	2874460	13	I	2.87446	96	For
I_2877211_SDP_13	2877211	13	I	2.87721	95	For
I_2879167_SDP_13	2879167	13	I	2.87917	89	For
I_2896969_SDP_JU1511	2896969	JU1511	I	2.89697	76	For
I_2897895_SDP_JU1931	2897895	JU1931	I	2.8979	21	For
I_2900200_SDP_JU1511	2900200	JU1511	I	2.9002	76	For
I_2906070_SDP_13	2906070	13	I	2.90607	80	For
I_2906293_SDP_JU1931	2906293	JU1931	I	2.90629	22	For
I_2924516_SDP_JU1926	2924516	JU1926	I	2.92452	32	For
I_2926899_SDP_JU1511	2926899	JU1511	I	2.9269	76	For
I_2930073_SDP_JU1931	2930073	JU1931	I	2.93007	22	For
I_2930313_SDP_JU1931	2930313	JU1931	I	2.93031	21	For
I_2936668_SDP_JU1926	2936668	JU1926	I	2.93667	35	For
I_2942831_SDP_JU1941	2942831	JU1941	I	2.94283	80	For
I_2942834_SDP_JU1941	2942834	JU1941	I	2.94283	80	For
I_2942867_SDP_JU1941	2942867	JU1941	I	2.94287	79	For
I_2942903_SDP_JU1941	2942903	JU1941	I	2.9429	78	For
I_2943005_SDP_JU1941	2943005	JU1941	I	2.943	80	For
I_2943018_SDP_JU1941	2943018	JU1941	I	2.94302	80	For
I_2944121_SDP_JU1941	2944121	JU1941	I	2.94412	80	For
I_2945512_SDP_13	2945512	13	I	2.94551	101	Rev
I_2946882_SDP_JU1941	2946882	JU1941	I	2.94688	79	For
I_2946940_SDP_14	2946940	14	I	2.94694	151	For
I_2949989_SDP_14	2949989	14	I	2.94999	152	For
I_2953321_SDP_JU1931	2953321	JU1931	I	2.95332	21	For
I_2955378_SDP_14	2955378	14	I	2.95538	126	For
I_2955533_SDP_14	2955533	14	I	2.95553	136	For
I_2955695_SDP_14	2955695	14	I	2.95569	139	For
I_2955777_SDP_JU1511	2955777	JU1511	I	2.95578	63	For
I_2981726_SDP_JU1511	2981726	JU1511	I	2.98173	73	For
I_2981852_SDP_JU1926	2981852	JU1926	I	2.98185	173	Rev
I_2982042_SDP_JU1941	2982042	JU1941	I	2.98204	80	For
I_2984062_SDP_JU1926	2984062	JU1926	I	2.98406	163	Rev
I_2986377_SDP_14	2986377	14	I	2.98638	146	For
I_2987267_SDP_14	2987267	14	I	2.98727	141	For
I_2999344_SDP_14	2999344	14	I	2.99934	151	For
I_3000841_SDP_JU1931	3000841	JU1931	I	3.00084	20	For
I_3001141_SDP_14	3001141	14	I	3.00114	152	For
I_3001146_SDP_14	3001146	14	I	3.00115	152	For
I_3001162_SDP_14	3001162	14	I	3.00116	146	For
I_3001238_SDP_JU1926	3001238	JU1926	I	3.00124	162	Rev
I_3001375_SDP_14	3001375	14	I	3.00137	139	For
I_3006145_SDP_JU1931	3006145	JU1931	I	3.00615	21	For
I_3008930_SDP_JU1926	3008930	JU1926	I	3.00893	174	Rev
I_3010751_SDP_JU1931	3010751	JU1931	I	3.01075	21	For
I_3010757_SDP_JU1931	3010757	JU1931	I	3.01076	21	For
I_3010775_SDP_14	3010775	14	I	3.01078	153	For
I_3010854_SDP_JU1931	3010854	JU1931	I	3.01085	20	For
I_3010862_SDP_JU1931	3010862	JU1931	I	3.01086	21	For
I_3010907_SDP_14	3010907	14	I	3.01091	153	For
I_3010928_SDP_JU1931	3010928	JU1931	I	3.01093	21	For
I_3011090_SDP_JU1931	3011090	JU1931	I	3.01109	21	For
I_3011138_SDP_JU1931	3011138	JU1931	I	3.01114	21	For
I_3011198_SDP_JU1931	3011198	JU1931	I	3.0112	21	For
I_3011246_SDP_JU1931	3011246	JU1931	I	3.01125	20	For
I_3012897_SDP_JU1931	3012897	JU1931	I	3.0129	21	For
I_3013420_SDP_JU1931	3013420	JU1931	I	3.01342	19	For
I_3018116_SDP_JU1931	3018116	JU1931	I	3.01812	21	For
I_3018324_SDP_12	3018324	12	I	3.01832	96	Rev
I_3031321_SDP_12	3031321	12	I	3.03132	102	Rev
I_3031430_SDP_JU1931	3031430	JU1931	I	3.03143	22	For
I_3031769_SDP_12	3031769	12	I	3.03177	102	Rev
I_3031844_SDP_JU1931	3031844	JU1931	I	3.03184	21	For
I_3033064_SDP_JU1941	3033064	JU1941	I	3.03306	79	For
I_3055355_SDP_JU1931	3055355	JU1931	I	3.05536	23	For
I_3058680_SDP_JU1931	3058680	JU1931	I	3.05868	24	For
I_3059062_SDP_JU1931	3059062	JU1931	I	3.05906	18	For
I_3066706_SDP_JU1931	3066706	JU1931	I	3.06671	20	For
I_3066771_SDP_JU1931	3066771	JU1931	I	3.06677	22	For
I_3067994_SDP_JU1931	3067994	JU1931	I	3.06799	23	For
I_3068005_SDP_JU1931	3068005	JU1931	I	3.068	24	For
I_3069276_SDP_JU1931	3069276	JU1931	I	3.06928	23	For
I_3071045_SDP_JU1941	3071045	JU1941	I	3.07104	74	For
I_3071355_SDP_JU1931	3071355	JU1931	I	3.07136	23	For
I_3071362_SDP_JU1931	3071362	JU1931	I	3.07136	23	For
I_3072973_SDP_JU1941	3072973	JU1941	I	3.07297	78	For
I_3078816_SDP_JU1941	3078816	JU1941	I	3.07882	76	For
I_3080544_SDP_12	3080544	12	I	3.08054	97	Rev
I_3080676_SDP_JU1941	3080676	JU1941	I	3.08068	71	For
I_3085138_SDP_JU1931	3085138	JU1931	I	3.08514	24	For
I_3091566_SDP_JU1941	3091566	JU1941	I	3.09157	77	For
I_3091630_SDP_JU1941	3091630	JU1941	I	3.09163	77	For
I_3094413_SDP_JU1941	3094413	JU1941	I	3.09441	77	For
I_3095188_SDP_JU1941	3095188	JU1941	I	3.09519	75	For
I_3095949_SDP_JU1931	3095949	JU1931	I	3.09595	22	For
I_3107587_SDP_12	3107587	12	I	3.10759	97	Rev
I_3107995_SDP_12	3107995	12	I	3.10799	98	Rev
I_3115350_SDP_12	3115350	12	I	3.11535	97	Rev
I_3143072_SDP_12	3143072	12	I	3.14307	99	Rev
I_3143118_SDP_12	3143118	12	I	3.14312	98	Rev
I_3148203_SDP_12	3148203	12	I	3.1482	83	Rev
I_3148691_SDP_12	3148691	12	I	3.14869	94	Rev
I_3151683_SDP_12	3151683	12	I	3.15168	95	Rev
I_3151940_SDP_12	3151940	12	I	3.15194	88	Rev
I_3151941_SDP_12	3151941	12	I	3.15194	88	Rev
I_3159015_SDP_12	3159015	12	I	3.15902	101	Rev
I_3159620_SDP_12	3159620	12	I	3.15962	96	Rev
I_3159790_SDP_12	3159790	12	I	3.15979	101	Rev
I_3159950_SDP_12	3159950	12	I	3.15995	101	Rev
I_3160807_SDP_12	3160807	12	I	3.16081	100	Rev
I_3160957_SDP_12	3160957	12	I	3.16096	100	Rev
I_3162121_SDP_12	3162121	12	I	3.16212	100	Rev
I_3164939_SDP_12	3164939	12	I	3.16494	94	Rev
I_3171130_SDP_12	3171130	12	I	3.17113	98	Rev
I_3178238_SDP_12	3178238	12	I	3.17824	99	Rev
I_3179741_SDP_JU1931	3179741	JU1931	I	3.17974	24	For
I_3181018_SDP_12	3181018	12	I	3.18102	101	Rev
I_3196430_SDP_12	3196430	12	I	3.19643	87	Rev
I_3214050_SDP_12	3214050	12	I	3.21405	88	Rev
I_3215761_SDP_12	3215761	12	I	3.21576	101	Rev
I_3216924_SDP_12	3216924	12	I	3.21692	100	Rev
I_3217229_SDP_12	3217229	12	I	3.21723	98	Rev
I_3218109_SDP_12	3218109	12	I	3.21811	97	Rev
I_3218943_SDP_12	3218943	12	I	3.21894	98	Rev
I_3233265_SDP_12	3233265	12	I	3.23326	96	Rev
I_3240116_SDP_12	3240116	12	I	3.24012	92	Rev
I_3244788_SDP_12	3244788	12	I	3.24479	96	Rev
I_3255623_SDP_12	3255623	12	I	3.25562	94	Rev
I_3255876_SDP_12	3255876	12	I	3.25588	92	Rev
I_3264803_SDP_JU1931	3264803	JU1931	I	3.2648	23	For
I_3264876_SDP_12	3264876	12	I	3.26488	96	Rev
I_3264893_SDP_12	3264893	12	I	3.26489	96	Rev
I_3268639_SDP_12	3268639	12	I	3.26864	94	Rev
I_3302109_SDP_12	3302109	12	I	3.30211	94	Rev
I_3318074_SDP_12	3318074	12	I	3.31807	94	Rev
I_3319132_SDP_12	3319132	12	I	3.31913	92	Rev
I_3319533_SDP_12	3319533	12	I	3.31953	86	Rev
I_3319567_SDP_12	3319567	12	I	3.31957	90	Rev
I_3319600_SDP_12	3319600	12	I	3.3196	92	Rev
I_3328008_SDP_12	3328008	12	I	3.32801	91	Rev
I_3344645_SDP_12	3344645	12	I	3.34464	92	Rev
I_3344747_SDP_12	3344747	12	I	3.34475	92	Rev
I_3369367_SDP_12	3369367	12	I	3.36937	86	Rev
I_3376612_SDP_12	3376612	12	I	3.37661	94	Rev
I_3379126_SDP_12	3379126	12	I	3.37913	94	Rev
I_3413180_SDP_12	3413180	12	I	3.41318	81	Rev
I_3415953_SDP_12	3415953	12	I	3.41595	92	Rev
I_3422312_SDP_12	3422312	12	I	3.42231	94	Rev
I_3423264_SDP_12	3423264	12	I	3.42326	92	Rev
I_3423285_SDP_12	3423285	12	I	3.42328	93	Rev
I_3423321_SDP_12	3423321	12	I	3.42332	93	Rev
I_3433254_SDP_12	3433254	12	I	3.43325	92	Rev
I_3433604_SDP_12	3433604	12	I	3.4336	91	Rev
I_3435471_SDP_12	3435471	12	I	3.43547	90	Rev
I_3449034_SDP_12	3449034	12	I	3.44903	91	Rev
I_3455694_SDP_12	3455694	12	I	3.45569	91	Rev
I_3459052_SDP_12	3459052	12	I	3.45905	94	Rev
I_3471643_SDP_12	3471643	12	I	3.47164	93	Rev
I_3508800_SDP_12	3508800	12	I	3.5088	91	Rev
I_3508907_SDP_12	3508907	12	I	3.50891	94	Rev
I_3518181_SDP_12	3518181	12	I	3.51818	79	Rev
I_3519442_SDP_12	3519442	12	I	3.51944	83	Rev
I_3536064_SDP_12	3536064	12	I	3.53606	87	Rev
I_3539821_SDP_12	3539821	12	I	3.53982	92	Rev
I_3539923_SDP_12	3539923	12	I	3.53992	91	Rev
I_3541866_SDP_12	3541866	12	I	3.54187	93	Rev
I_3544445_SDP_12	3544445	12	I	3.54445	94	Rev
I_3552127_SDP_JU1941	3552127	JU1941	I	3.55213	65	For
I_3558266_SDP_JU1931	3558266	JU1931	I	3.55827	29	For
I_3558478_SDP_12	3558478	12	I	3.55848	91	Rev
I_3558944_SDP_JU1931	3558944	JU1931	I	3.55894	28	For
I_3561285_SDP_JU1931	3561285	JU1931	I	3.56128	28	For
I_3561324_SDP_JU1931	3561324	JU1931	I	3.56132	28	For
I_3561494_SDP_12	3561494	12	I	3.56149	91	Rev
I_3570081_SDP_JU1941	3570081	JU1941	I	3.57008	64	For
I_3572467_SDP_JU1931	3572467	JU1931	I	3.57247	28	For
I_3573375_SDP_12	3573375	12	I	3.57337	90	Rev
I_3574571_SDP_12	3574571	12	I	3.57457	87	Rev
I_3574670_SDP_12	3574670	12	I	3.57467	85	Rev
I_3575123_SDP_12	3575123	12	I	3.57512	89	Rev
I_3606527_SDP_12	3606527	12	I	3.60653	90	Rev
I_3606638_SDP_JU1941	3606638	JU1941	I	3.60664	66	For
I_3606666_SDP_12	3606666	12	I	3.60667	92	Rev
I_3610167_SDP_JU1941	3610167	JU1941	I	3.61017	63	For
I_3611581_SDP_12	3611581	12	I	3.61158	93	Rev
I_3611637_SDP_12	3611637	12	I	3.61164	93	Rev
I_3618163_SDP_12	3618163	12	I	3.61816	92	Rev
I_3630036_SDP_12	3630036	12	I	3.63004	73	Rev
I_3632366_SDP_JU1931	3632366	JU1931	I	3.63237	26	For
I_3643833_SDP_12	3643833	12	I	3.64383	92	Rev
I_3666789_SDP_12	3666789	12	I	3.66679	92	Rev
I_3689617_SDP_JU1941	3689617	JU1941	I	3.68962	66	For
I_3689990_SDP_JU1941	3689990	JU1941	I	3.68999	66	For
I_3690229_SDP_JU1941	3690229	JU1941	I	3.69023	60	For
I_3690284_SDP_JU1941	3690284	JU1941	I	3.69028	61	For
I_3694427_SDP_JU1941	3694427	JU1941	I	3.69443	67	For
I_3694842_SDP_JU1941	3694842	JU1941	I	3.69484	66	For
I_3698656_SDP_JU1941	3698656	JU1941	I	3.69866	65	For
I_3698926_SDP_JU1941	3698926	JU1941	I	3.69893	67	For
I_3704863_SDP_JU1941	3704863	JU1941	I	3.70486	66	For
I_3706551_SDP_JU1941	3706551	JU1941	I	3.70655	53	For
I_3716835_SDP_JU1941	3716835	JU1941	I	3.71684	63	For
I_3731802_SDP_JU1931	3731802	JU1931	I	3.7318	18	For
I_3753164_SDP_12	3753164	12	I	3.75316	93	Rev
I_3779330_SDP_JU1941	3779330	JU1941	I	3.77933	64	For
I_3797910_SDP_JU1931	3797910	JU1931	I	3.79791	26	For
I_3809236_SDP_JU1931	3809236	JU1931	I	3.80924	26	For
I_3818971_SDP_JU1941	3818971	JU1941	I	3.81897	64	For
I_3825339_SDP_12	3825339	12	I	3.82534	94	Rev
I_3826126_SDP_12	3826126	12	I	3.82613	91	Rev
I_3826363_SDP_12	3826363	12	I	3.82636	85	Rev
I_3829080_SDP_12	3829080	12	I	3.82908	92	Rev
I_3829084_SDP_12	3829084	12	I	3.82908	93	Rev
I_3829131_SDP_12	3829131	12	I	3.82913	92	Rev
I_3833084_SDP_12	3833084	12	I	3.83308	94	Rev
I_3833253_SDP_12	3833253	12	I	3.83325	90	Rev
I_3838654_SDP_12	3838654	12	I	3.83865	89	Rev
I_3838656_SDP_12	3838656	12	I	3.83866	89	Rev
I_3838699_SDP_12	3838699	12	I	3.8387	90	Rev
I_3838861_SDP_12	3838861	12	I	3.83886	94	Rev
I_3863342_SDP_JU1941	3863342	JU1941	I	3.86334	66	For
I_3869986_SDP_12	3869986	12	I	3.86999	93	Rev
I_3880069_SDP_12	3880069	12	I	3.88007	94	Rev
I_3880406_SDP_JU1941	3880406	JU1941	I	3.88041	66	For
I_3888133_SDP_JU1931	3888133	JU1931	I	3.88813	26	For
I_3909833_SDP_JU1941	3909833	JU1941	I	3.90983	65	For
I_3933325_SDP_12	3933325	12	I	3.93332	78	Rev
I_3937169_SDP_JU1941	3937169	JU1941	I	3.93717	67	For
I_3938645_SDP_JU1941	3938645	JU1941	I	3.93865	65	For
I_3984036_SDP_JU1941	3984036	JU1941	I	3.98404	66	For
I_3996252_SDP_JU1931	3996252	JU1931	I	3.99625	22	For
I_4078096_SDP_12	4078096	12	I	4.0781	94	Rev
I_4078435_SDP_12	4078435	12	I	4.07843	91	Rev
I_4081944_SDP_12	4081944	12	I	4.08194	86	Rev
I_4083285_SDP_JU1941	4083285	JU1941	I	4.08329	66	For
I_4084177_SDP_12	4084177	12	I	4.08418	95	Rev
I_4088908_SDP_12	4088908	12	I	4.08891	95	Rev
I_4088919_SDP_12	4088919	12	I	4.08892	95	Rev
I_4089503_SDP_12	4089503	12	I	4.0895	96	Rev
I_4090694_SDP_12	4090694	12	I	4.09069	92	Rev
I_4114939_SDP_12	4114939	12	I	4.11494	116	For
I_4115010_SDP_12	4115010	12	I	4.11501	92	Rev
I_4116108_SDP_12	4116108	12	I	4.11611	90	Rev
I_4126928_SDP_JU1931	4126928	JU1931	I	4.12693	23	For
I_4126986_SDP_12	4126986	12	I	4.12699	78	Rev
I_4131176_SDP_12	4131176	12	I	4.13118	95	Rev
I_4131703_SDP_JU1931	4131703	JU1931	I	4.1317	27	For
I_4137455_SDP_12	4137455	12	I	4.13746	93	Rev
I_4151633_SDP_JU1941	4151633	JU1941	I	4.15163	61	For
I_4159347_SDP_12	4159347	12	I	4.15935	96	Rev
I_4160275_SDP_12	4160275	12	I	4.16028	96	Rev
I_4163490_SDP_12	4163490	12	I	4.16349	93	Rev
I_4165742_SDP_12	4165742	12	I	4.16574	96	Rev
I_4167080_SDP_12	4167080	12	I	4.16708	87	Rev
I_4173855_SDP_12	4173855	12	I	4.17385	94	Rev
I_4180845_SDP_12	4180845	12	I	4.18084	96	Rev
I_4181323_SDP_12	4181323	12	I	4.18132	96	Rev
I_4186589_SDP_12	4186589	12	I	4.18659	89	Rev
I_4186752_SDP_12	4186752	12	I	4.18675	86	Rev
I_4187463_SDP_12	4187463	12	I	4.18746	96	Rev
I_4188304_SDP_12	4188304	12	I	4.1883	93	Rev
I_4188876_SDP_JU1941	4188876	JU1941	I	4.18888	63	For
I_4189045_SDP_12	4189045	12	I	4.18905	94	Rev
I_4189838_SDP_12	4189838	12	I	4.18984	93	Rev
I_4197128_SDP_12	4197128	12	I	4.19713	94	Rev
I_4205845_SDP_JU1941	4205845	JU1941	I	4.20585	49	For
I_4208087_SDP_JU1941	4208087	JU1941	I	4.20809	66	For
I_4209172_SDP_JU1941	4209172	JU1941	I	4.20917	65	For
I_4209648_SDP_JU1941	4209648	JU1941	I	4.20965	60	For
I_4210161_SDP_JU1941	4210161	JU1941	I	4.21016	58	For
I_4210222_SDP_JU1941	4210222	JU1941	I	4.21022	51	For
I_4210268_SDP_JU1941	4210268	JU1941	I	4.21027	49	For
I_4211545_SDP_JU1941	4211545	JU1941	I	4.21155	65	For
I_4233652_SDP_JU1941	4233652	JU1941	I	4.23365	65	For
I_4234149_SDP_JU1941	4234149	JU1941	I	4.23415	65	For
I_4234431_SDP_JU1941	4234431	JU1941	I	4.23443	65	For
I_4238103_SDP_JU1941	4238103	JU1941	I	4.2381	137	Rev
I_4249218_SDP_JU1941	4249218	JU1941	I	4.24922	66	For
I_4250581_SDP_JU1941	4250581	JU1941	I	4.25058	65	For
I_4259468_SDP_JU1941	4259468	JU1941	I	4.25947	63	For
I_4263458_SDP_JU1941	4263458	JU1941	I	4.26346	66	For
I_4264282_SDP_JU1941	4264282	JU1941	I	4.26428	65	For
I_4265745_SDP_JU1941	4265745	JU1941	I	4.26574	64	For
I_4266658_SDP_JU1941	4266658	JU1941	I	4.26666	66	For
I_4305557_SDP_JU1941	4305557	JU1941	I	4.30556	66	For
I_4305955_SDP_JU1941	4305955	JU1941	I	4.30595	67	For
I_4305993_SDP_JU1941	4305993	JU1941	I	4.30599	66	For
I_4357554_SDP_JU1941	4357554	JU1941	I	4.35755	63	For
I_4358234_SDP_JU1941	4358234	JU1941	I	4.35823	66	For
I_4358631_SDP_JU1941	4358631	JU1941	I	4.35863	65	For
I_4358914_SDP_JU1941	4358914	JU1941	I	4.35891	63	For
I_4363506_SDP_JU1941	4363506	JU1941	I	4.36351	49	For
I_4365021_SDP_JU1941	4365021	JU1941	I	4.36502	61	For
I_4365308_SDP_JU1941	4365308	JU1941	I	4.36531	61	For
I_4365472_SDP_JU1941	4365472	JU1941	I	4.36547	61	For
I_4368570_SDP_JU1941	4368570	JU1941	I	4.36857	65	For
I_4370247_SDP_JU1941	4370247	JU1941	I	4.37025	66	For
I_4378934_SDP_JU1941	4378934	JU1941	I	4.37893	66	For
I_4383602_SDP_JU1941	4383602	JU1941	I	4.3836	66	For
I_4383933_SDP_JU1941	4383933	JU1941	I	4.38393	65	For
I_4384400_SDP_JU1941	4384400	JU1941	I	4.3844	66	For
I_4384680_SDP_JU1941	4384680	JU1941	I	4.38468	66	For
I_4398535_SDP_JU1941	4398535	JU1941	I	4.39853	64	For
I_4428659_SDP_JU1941	4428659	JU1941	I	4.42866	65	For
I_4430678_SDP_JU1511	4430678	JU1511	I	4.43068	77	For
I_4431061_SDP_JU1941	4431061	JU1941	I	4.43106	64	For
I_4444948_SDP_JU1941	4444948	JU1941	I	4.44495	65	For
I_4445493_SDP_JU1941	4445493	JU1941	I	4.44549	65	For
I_4446717_SDP_JU1941	4446717	JU1941	I	4.44672	64	For
I_4446958_SDP_JU1941	4446958	JU1941	I	4.44696	64	For
I_4449248_SDP_JU1941	4449248	JU1941	I	4.44925	65	For
I_4450867_SDP_JU1941	4450867	JU1941	I	4.45087	65	For
I_4451618_SDP_JU1931	4451618	JU1931	I	4.45162	29	For
I_4466340_SDP_JU1941	4466340	JU1941	I	4.46634	62	For
I_4504474_SDP_JU1941	4504474	JU1941	I	4.50447	65	For
I_4510511_SDP_JU1941	4510511	JU1941	I	4.51051	65	For
I_4511578_SDP_JU1941	4511578	JU1941	I	4.51158	65	For
I_4517454_SDP_JU1941	4517454	JU1941	I	4.51745	65	For
I_4526102_SDP_JU1941	4526102	JU1941	I	4.5261	67	For
I_4531732_SDP_JU1941	4531732	JU1941	I	4.53173	64	For
I_4531897_SDP_JU1941	4531897	JU1941	I	4.5319	63	For
I_4533756_SDP_JU1941	4533756	JU1941	I	4.53376	64	For
I_4534502_SDP_JU1941	4534502	JU1941	I	4.5345	65	For
I_4538148_SDP_JU1941	4538148	JU1941	I	4.53815	65	For
I_4539515_SDP_JU1941	4539515	JU1941	I	4.53951	66	For
I_4565880_SDP_JU1941	4565880	JU1941	I	4.56588	65	For
I_4568044_SDP_JU1941	4568044	JU1941	I	4.56804	63	For
I_4581047_SDP_JU1941	4581047	JU1941	I	4.58105	65	For
I_4586581_SDP_JU1941	4586581	JU1941	I	4.58658	65	For
I_4588010_SDP_JU1941	4588010	JU1941	I	4.58801	65	For
I_4598418_SDP_JU1941	4598418	JU1941	I	4.59842	64	For
I_4600091_SDP_JU1941	4600091	JU1941	I	4.60009	67	For
I_4600906_SDP_JU1941	4600906	JU1941	I	4.60091	65	For
I_4609836_SDP_JU1941	4609836	JU1941	I	4.60984	65	For
I_4639748_SDP_JU1941	4639748	JU1941	I	4.63975	64	For
I_4641194_SDP_JU1941	4641194	JU1941	I	4.64119	64	For
I_4642514_SDP_JU1941	4642514	JU1941	I	4.64251	64	For
I_4643181_SDP_JU1941	4643181	JU1941	I	4.64318	64	For
I_4646056_SDP_JU1941	4646056	JU1941	I	4.64606	54	For
I_4647481_SDP_JU1941	4647481	JU1941	I	4.64748	64	For
I_4648041_SDP_JU1941	4648041	JU1941	I	4.64804	63	For
I_4659497_SDP_JU1941	4659497	JU1941	I	4.6595	64	For
I_4661334_SDP_JU1941	4661334	JU1941	I	4.66133	63	For
I_4664662_SDP_JU1941	4664662	JU1941	I	4.66466	59	For
I_4665887_SDP_JU1941	4665887	JU1941	I	4.66589	51	For
I_4665903_SDP_JU1941	4665903	JU1941	I	4.6659	48	For
I_4669822_SDP_JU1941	4669822	JU1941	I	4.66982	62	For
I_4671128_SDP_JU1941	4671128	JU1941	I	4.67113	56	For
I_4686024_SDP_JU1941	4686024	JU1941	I	4.68602	64	For
I_4686875_SDP_JU1941	4686875	JU1941	I	4.68687	64	For
I_4687430_SDP_JU1941	4687430	JU1941	I	4.68743	65	For
I_4688252_SDP_JU1941	4688252	JU1941	I	4.68825	62	For
I_4688789_SDP_JU1941	4688789	JU1941	I	4.68879	64	For
I_4710201_SDP_JU1941	4710201	JU1941	I	4.7102	64	For
I_4728167_SDP_JU1941	4728167	JU1941	I	4.72817	64	For
I_4737563_SDP_JU1941	4737563	JU1941	I	4.73756	62	For
I_4763262_SDP_JU1941	4763262	JU1941	I	4.76326	62	For
I_4775096_SDP_JU1941	4775096	JU1941	I	4.7751	63	For
I_4789510_SDP_JU1941	4789510	JU1941	I	4.78951	64	For
I_4790907_SDP_JU1941	4790907	JU1941	I	4.79091	64	For
I_4791538_SDP_JU1941	4791538	JU1941	I	4.79154	65	For
I_4827573_SDP_JU1941	4827573	JU1941	I	4.82757	58	For
I_4829759_SDP_JU1941	4829759	JU1941	I	4.82976	58	For
I_4847186_SDP_JU1941	4847186	JU1941	I	4.84719	66	For
I_4894427_SDP_JU1941	4894427	JU1941	I	4.89443	60	For
I_4895344_SDP_JU1941	4895344	JU1941	I	4.89534	63	For
I_4904990_SDP_JU1941	4904990	JU1941	I	4.90499	50	For
I_4930429_SDP_JU1941	4930429	JU1941	I	4.93043	147	Rev
I_4948555_SDP_JU1941	4948555	JU1941	I	4.94855	65	For
I_4961052_SDP_JU1941	4961052	JU1941	I	4.96105	64	For
I_4961413_SDP_JU1941	4961413	JU1941	I	4.96141	65	For
I_4980897_SDP_JU1941	4980897	JU1941	I	4.9809	63	For
I_5002464_SDP_JU1931	5002464	JU1931	I	5.00246	30	For
I_5003817_SDP_JU1941	5003817	JU1941	I	5.00382	64	For
I_5044537_SDP_JU1941	5044537	JU1941	I	5.04454	65	For
I_5052410_SDP_JU1941	5052410	JU1941	I	5.05241	60	For
I_5080098_SDP_JU1941	5080098	JU1941	I	5.0801	58	For
I_5111836_SDP_JU1941	5111836	JU1941	I	5.11184	64	For
I_5116139_SDP_JU1941	5116139	JU1941	I	5.11614	65	For
I_5160821_SDP_JU1941	5160821	JU1941	I	5.16082	64	For
I_5164064_SDP_JU1941	5164064	JU1941	I	5.16406	65	For
I_5202159_SDP_JU1941	5202159	JU1941	I	5.20216	63	For
I_5299370_SDP_JU1941	5299370	JU1941	I	5.29937	65	For
I_5347389_SDP_JU1941	5347389	JU1941	I	5.34739	61	For
I_5368573_SDP_JU1941	5368573	JU1941	I	5.36857	52	For
I_5370669_SDP_JU1941	5370669	JU1941	I	5.37067	64	For
I_5371782_SDP_JU1941	5371782	JU1941	I	5.37178	64	For
I_5402941_SDP_JU1941	5402941	JU1941	I	5.40294	65	For
I_5403116_SDP_JU1941	5403116	JU1941	I	5.40312	65	For
I_5403372_SDP_JU1941	5403372	JU1941	I	5.40337	65	For
I_5403448_SDP_JU1941	5403448	JU1941	I	5.40345	65	For
I_5428706_SDP_JU1941	5428706	JU1941	I	5.42871	58	For
I_5482557_SDP_JU1941	5482557	JU1941	I	5.48256	65	For
I_5482970_SDP_JU1941	5482970	JU1941	I	5.48297	65	For
I_5506655_SDP_JU1941	5506655	JU1941	I	5.50666	65	For
I_5552026_SDP_JU1941	5552026	JU1941	I	5.55203	59	For
I_5581689_SDP_JU1941	5581689	JU1941	I	5.58169	65	For
I_5592945_SDP_JU1941	5592945	JU1941	I	5.59295	65	For
I_5625125_SDP_JU1511	5625125	JU1511	I	5.62512	76	For
I_5637481_SDP_JU1941	5637481	JU1941	I	5.63748	64	For
I_5656361_SDP_JU1941	5656361	JU1941	I	5.65636	66	For
I_5676575_SDP_JU1941	5676575	JU1941	I	5.67657	60	For
I_5696718_SDP_JU1941	5696718	JU1941	I	5.69672	65	For
I_5705281_SDP_JU1941	5705281	JU1941	I	5.70528	64	For
I_5705995_SDP_JU1941	5705995	JU1941	I	5.70599	65	For
I_5706309_SDP_JU1941	5706309	JU1941	I	5.70631	65	For
I_5725345_SDP_JU1941	5725345	JU1941	I	5.72534	59	For
I_5728868_SDP_JU1941	5728868	JU1941	I	5.72887	61	For
I_5743093_SDP_JU1941	5743093	JU1941	I	5.74309	65	For
I_5743486_SDP_JU1941	5743486	JU1941	I	5.74349	65	For
I_5759437_SDP_JU1941	5759437	JU1941	I	5.75944	64	For
I_5773526_SDP_JU1941	5773526	JU1941	I	5.77353	65	For
I_5808494_SDP_JU1941	5808494	JU1941	I	5.80849	63	For
I_5809926_SDP_JU1941	5809926	JU1941	I	5.80993	65	For
I_5825032_SDP_JU1941	5825032	JU1941	I	5.82503	65	For
I_5829911_SDP_JU1941	5829911	JU1941	I	5.82991	58	For
I_5850970_SDP_JU1941	5850970	JU1941	I	5.85097	51	For
I_5855000_SDP_JU1941	5855000	JU1941	I	5.855	63	For
I_5872511_SDP_JU1941	5872511	JU1941	I	5.87251	61	For
I_5875673_SDP_JU1941	5875673	JU1941	I	5.87567	64	For
I_5877965_SDP_JU1941	5877965	JU1941	I	5.87796	65	For
I_5892599_SDP_JU1941	5892599	JU1941	I	5.8926	63	For
I_5895606_SDP_JU1941	5895606	JU1941	I	5.89561	64	For
I_5896926_SDP_JU1941	5896926	JU1941	I	5.89693	63	For
I_5902253_SDP_JU1941	5902253	JU1941	I	5.90225	63	For
I_5902344_SDP_JU1941	5902344	JU1941	I	5.90234	64	For
I_5915512_SDP_JU1941	5915512	JU1941	I	5.91551	63	For
I_5916128_SDP_JU1941	5916128	JU1941	I	5.91613	62	For
I_5969049_SDP_JU1941	5969049	JU1941	I	5.96905	53	For
I_5989210_SDP_JU1941	5989210	JU1941	I	5.98921	64	For
I_6010123_SDP_JU1941	6010123	JU1941	I	6.01012	64	For
I_6031305_SDP_JU1941	6031305	JU1941	I	6.0313	64	For
I_6031397_SDP_JU1941	6031397	JU1941	I	6.0314	64	For
I_6032428_SDP_JU1941	6032428	JU1941	I	6.03243	64	For
I_6041022_SDP_JU1941	6041022	JU1941	I	6.04102	64	For
I_6041912_SDP_JU1941	6041912	JU1941	I	6.04191	63	For
I_6045833_SDP_JU1941	6045833	JU1941	I	6.04583	64	For
I_6055658_SDP_JU1941	6055658	JU1941	I	6.05566	50	For
I_6057155_SDP_JU1941	6057155	JU1941	I	6.05715	61	For
I_6058622_SDP_JU1941	6058622	JU1941	I	6.05862	62	For
I_6062460_SDP_JU1941	6062460	JU1941	I	6.06246	64	For
I_6063312_SDP_JU1941	6063312	JU1941	I	6.06331	58	For
I_6070816_SDP_JU1941	6070816	JU1941	I	6.07082	63	For
I_6075729_SDP_JU1941	6075729	JU1941	I	6.07573	60	For
I_6106792_SDP_JU1941	6106792	JU1941	I	6.10679	65	For
I_6109458_SDP_JU1941	6109458	JU1941	I	6.10946	61	For
I_6123965_SDP_JU1941	6123965	JU1941	I	6.12397	65	For
I_6165357_SDP_JU1941	6165357	JU1941	I	6.16536	64	For
I_6178400_SDP_JU1941	6178400	JU1941	I	6.1784	62	For
I_6273571_SDP_JU1941	6273571	JU1941	I	6.27357	61	For
I_6315300_SDP_JU1941	6315300	JU1941	I	6.3153	66	For
I_6319841_SDP_JU1941	6319841	JU1941	I	6.31984	63	For
I_6351226_SDP_JU1941	6351226	JU1941	I	6.35123	54	For
I_6404868_SDP_JU1941	6404868	JU1941	I	6.40487	64	For
I_6414430_SDP_JU1941	6414430	JU1941	I	6.41443	65	For
I_6423807_SDP_JU1941	6423807	JU1941	I	6.42381	64	For
I_6443959_SDP_JU1941	6443959	JU1941	I	6.44396	64	For
I_6492299_SDP_JU1941	6492299	JU1941	I	6.4923	62	For
I_6499170_SDP_JU1941	6499170	JU1941	I	6.49917	64	For
I_6514699_SDP_JU1941	6514699	JU1941	I	6.5147	60	For
I_6517200_SDP_JU1941	6517200	JU1941	I	6.5172	64	For
I_6547723_SDP_JU1941	6547723	JU1941	I	6.54772	59	For
I_6564026_SDP_JU1941	6564026	JU1941	I	6.56403	63	For
I_6613418_SDP_JU1941	6613418	JU1941	I	6.61342	64	For
I_6615209_SDP_JU1941	6615209	JU1941	I	6.61521	64	For
I_6719643_SDP_JU1941	6719643	JU1941	I	6.71964	65	For
I_6735757_SDP_JU1941	6735757	JU1941	I	6.73576	48	For
I_6743891_SDP_JU1941	6743891	JU1941	I	6.74389	64	For
I_6761332_SDP_JU1941	6761332	JU1941	I	6.76133	147	Rev
I_6795674_SDP_JU1941	6795674	JU1941	I	6.79567	64	For
I_6799131_SDP_JU1941	6799131	JU1941	I	6.79913	64	For
I_6799207_SDP_JU1941	6799207	JU1941	I	6.79921	64	For
I_6800528_SDP_JU1941	6800528	JU1941	I	6.80053	148	Rev
I_6807229_SDP_JU1941	6807229	JU1941	I	6.80723	64	For
I_6833749_SDP_JU1941	6833749	JU1941	I	6.83375	64	For
I_6836690_SDP_JU1941	6836690	JU1941	I	6.83669	64	For
I_6837833_SDP_JU1941	6837833	JU1941	I	6.83783	64	For
I_6838504_SDP_JU1511	6838504	JU1511	I	6.8385	76	For
I_6838625_SDP_JU1941	6838625	JU1941	I	6.83863	65	For
I_6849722_SDP_JU1941	6849722	JU1941	I	6.84972	63	For
I_6852665_SDP_JU1941	6852665	JU1941	I	6.85267	64	For
I_6854819_SDP_JU1941	6854819	JU1941	I	6.85482	65	For
I_6857367_SDP_JU1941	6857367	JU1941	I	6.85737	59	For
I_6870509_SDP_JU1941	6870509	JU1941	I	6.87051	64	For
I_6878804_SDP_JU1941	6878804	JU1941	I	6.8788	63	For
I_6915168_SDP_JU1941	6915168	JU1941	I	6.91517	64	For
I_7011471_SDP_JU1941	7011471	JU1941	I	7.01147	63	For
I_7013267_SDP_JU1941	7013267	JU1941	I	7.01327	60	For
I_7015930_SDP_JU1941	7015930	JU1941	I	7.01593	63	For
I_7017902_SDP_JU1941	7017902	JU1941	I	7.0179	64	For
I_7054773_SDP_JU1941	7054773	JU1941	I	7.05477	55	For
I_7069168_SDP_JU1941	7069168	JU1941	I	7.06917	62	For
I_7072257_SDP_JU1941	7072257	JU1941	I	7.07226	65	For
I_7076786_SDP_JU1941	7076786	JU1941	I	7.07679	62	For
I_7081374_SDP_JU1941	7081374	JU1941	I	7.08137	64	For
I_7093793_SDP_JU1941	7093793	JU1941	I	7.09379	63	For
I_7098199_SDP_JU1941	7098199	JU1941	I	7.0982	68	For
I_7185504_SDP_JU1941	7185504	JU1941	I	7.1855	53	For
I_7187070_SDP_JU1941	7187070	JU1941	I	7.18707	58	For
I_7212367_SDP_JU1941	7212367	JU1941	I	7.21237	62	For
I_7220589_SDP_JU1926	7220589	JU1926	I	7.22059	43	For
I_7234552_SDP_JU1941	7234552	JU1941	I	7.23455	47	For
I_7240784_SDP_JU1941	7240784	JU1941	I	7.24078	64	For
I_7243088_SDP_JU1941	7243088	JU1941	I	7.24309	63	For
I_7282248_SDP_JU1941	7282248	JU1941	I	7.28225	62	For
I_7305833_SDP_JU1941	7305833	JU1941	I	7.30583	65	For
I_7356022_SDP_JU1941	7356022	JU1941	I	7.35602	66	For
I_7450244_SDP_JU1941	7450244	JU1941	I	7.45024	59	For
I_7485288_SDP_JU1941	7485288	JU1941	I	7.48529	48	For
I_7485320_SDP_JU1941	7485320	JU1941	I	7.48532	46	For
I_7486893_SDP_JU1941	7486893	JU1941	I	7.48689	63	For
I_7486917_SDP_JU1941	7486917	JU1941	I	7.48692	64	For
I_7489220_SDP_JU1941	7489220	JU1941	I	7.48922	59	For
I_7498154_SDP_JU1941	7498154	JU1941	I	7.49815	58	For
I_7502465_SDP_JU1941	7502465	JU1941	I	7.50246	65	For
I_7503114_SDP_JU1941	7503114	JU1941	I	7.50311	65	For
I_7503272_SDP_JU1941	7503272	JU1941	I	7.50327	64	For
I_7531336_SDP_JU1941	7531336	JU1941	I	7.53134	64	For
I_7564901_SDP_JU1941	7564901	JU1941	I	7.5649	64	For
I_7565157_SDP_JU1941	7565157	JU1941	I	7.56516	62	For
I_7569426_SDP_JU1941	7569426	JU1941	I	7.56943	63	For
I_7570501_SDP_JU1941	7570501	JU1941	I	7.5705	64	For
I_7576665_SDP_JU1941	7576665	JU1941	I	7.57667	64	For
I_7577552_SDP_JU1941	7577552	JU1941	I	7.57755	64	For
I_7585988_SDP_JU1941	7585988	JU1941	I	7.58599	64	For
I_7587135_SDP_JU1941	7587135	JU1941	I	7.58713	63	For
I_7589142_SDP_JU1941	7589142	JU1941	I	7.58914	61	For
I_7591027_SDP_JU1941	7591027	JU1941	I	7.59103	65	For
I_7593020_SDP_JU1941	7593020	JU1941	I	7.59302	62	For
I_7628153_SDP_JU1941	7628153	JU1941	I	7.62815	55	For
I_7629048_SDP_JU1941	7629048	JU1941	I	7.62905	62	For
I_7633320_SDP_JU1941	7633320	JU1941	I	7.63332	64	For
I_7635243_SDP_JU1926	7635243	JU1926	I	7.63524	43	For
I_7641123_SDP_JU1941	7641123	JU1941	I	7.64112	63	For
I_7642243_SDP_JU1941	7642243	JU1941	I	7.64224	64	For
I_7643735_SDP_JU1941	7643735	JU1941	I	7.64374	64	For
I_7652233_SDP_JU1941	7652233	JU1941	I	7.65223	62	For
I_7657016_SDP_JU1941	7657016	JU1941	I	7.65702	64	For
I_7675233_SDP_JU1941	7675233	JU1941	I	7.67523	65	For
I_7677532_SDP_JU1941	7677532	JU1941	I	7.67753	64	For
I_7686869_SDP_JU1941	7686869	JU1941	I	7.68687	64	For
I_7693723_SDP_JU1941	7693723	JU1941	I	7.69372	63	For
I_7700320_SDP_JU1941	7700320	JU1941	I	7.70032	60	For
I_7722448_SDP_JU1941	7722448	JU1941	I	7.72245	57	For
I_7732979_SDP_JU1941	7732979	JU1941	I	7.73298	51	For
I_7735763_SDP_JU1941	7735763	JU1941	I	7.73576	64	For
I_7736837_SDP_JU1941	7736837	JU1941	I	7.73684	63	For
I_7756129_SDP_JU1941	7756129	JU1941	I	7.75613	64	For
I_7767950_SDP_JU1941	7767950	JU1941	I	7.76795	64	For
I_7774154_SDP_JU1941	7774154	JU1941	I	7.77415	64	For
I_7774527_SDP_JU1941	7774527	JU1941	I	7.77453	60	For
I_7786372_SDP_JU1941	7786372	JU1941	I	7.78637	61	For
I_7788510_SDP_JU1941	7788510	JU1941	I	7.78851	58	For
I_7800726_SDP_JU1941	7800726	JU1941	I	7.80073	64	For
I_7800813_SDP_JU1941	7800813	JU1941	I	7.80081	65	For
I_7817978_SDP_JU1941	7817978	JU1941	I	7.81798	65	For
I_7823279_SDP_JU1941	7823279	JU1941	I	7.82328	56	For
I_7833558_SDP_JU1941	7833558	JU1941	I	7.83356	63	For
I_7833579_SDP_JU1941	7833579	JU1941	I	7.83358	62	For
I_7834620_SDP_JU1941	7834620	JU1941	I	7.83462	57	For
I_7836596_SDP_JU1941	7836596	JU1941	I	7.8366	64	For
I_7837285_SDP_JU1941	7837285	JU1941	I	7.83728	65	For
I_7838812_SDP_JU1941	7838812	JU1941	I	7.83881	64	For
I_7840479_SDP_JU1941	7840479	JU1941	I	7.84048	64	For
I_7852454_SDP_JU1941	7852454	JU1941	I	7.85245	64	For
I_7855863_SDP_JU1941	7855863	JU1941	I	7.85586	62	For
I_7856482_SDP_JU1941	7856482	JU1941	I	7.85648	65	For
I_7857195_SDP_JU1941	7857195	JU1941	I	7.85719	64	For
I_7858102_SDP_JU1941	7858102	JU1941	I	7.8581	63	For
I_7859204_SDP_JU1941	7859204	JU1941	I	7.8592	64	For
I_7870930_SDP_JU1941	7870930	JU1941	I	7.87093	59	For
I_7871332_SDP_JU1941	7871332	JU1941	I	7.87133	58	For
I_7873046_SDP_JU1941	7873046	JU1941	I	7.87305	64	For
I_7893261_SDP_JU1941	7893261	JU1941	I	7.89326	63	For
I_7902655_SDP_JU1941	7902655	JU1941	I	7.90266	61	For
I_7914090_SDP_JU1941	7914090	JU1941	I	7.91409	60	For
I_7921307_SDP_JU1941	7921307	JU1941	I	7.92131	63	For
I_7926914_SDP_JU1511	7926914	JU1511	I	7.92691	74	For
I_7937793_SDP_JU1941	7937793	JU1941	I	7.93779	64	For
I_7940474_SDP_JU1941	7940474	JU1941	I	7.94047	64	For
I_7941777_SDP_JU1941	7941777	JU1941	I	7.94178	63	For
I_7944136_SDP_JU1941	7944136	JU1941	I	7.94414	64	For
I_7949757_SDP_JU1941	7949757	JU1941	I	7.94976	62	For
I_7958923_SDP_JU1941	7958923	JU1941	I	7.95892	60	For
I_7959546_SDP_JU1941	7959546	JU1941	I	7.95955	58	For
I_7959547_SDP_JU1941	7959547	JU1941	I	7.95955	58	For
I_7964827_SDP_JU1941	7964827	JU1941	I	7.96483	60	For
I_7967396_SDP_JU1941	7967396	JU1941	I	7.9674	63	For
I_7968061_SDP_JU1941	7968061	JU1941	I	7.96806	63	For
I_7968397_SDP_JU1941	7968397	JU1941	I	7.9684	60	For
I_7973871_SDP_JU1941	7973871	JU1941	I	7.97387	57	For
I_7974330_SDP_JU1941	7974330	JU1941	I	7.97433	51	For
I_8007269_SDP_JU1941	8007269	JU1941	I	8.00727	43	For
I_8007369_SDP_JU1941	8007369	JU1941	I	8.00737	48	For
I_8019708_SDP_JU1941	8019708	JU1941	I	8.01971	63	For
I_8022084_SDP_JU1941	8022084	JU1941	I	8.02208	62	For
I_8022594_SDP_JU1941	8022594	JU1941	I	8.02259	56	For
I_8024003_SDP_JU1941	8024003	JU1941	I	8.024	63	For
I_8032239_SDP_JU1941	8032239	JU1941	I	8.03224	62	For
I_8032959_SDP_JU1941	8032959	JU1941	I	8.03296	62	For
I_8038009_SDP_JU1941	8038009	JU1941	I	8.03801	63	For
I_8038841_SDP_JU1941	8038841	JU1941	I	8.03884	63	For
I_8041257_SDP_JU1941	8041257	JU1941	I	8.04126	64	For
I_8047997_SDP_JU1941	8047997	JU1941	I	8.048	57	For
I_8048021_SDP_JU1941	8048021	JU1941	I	8.04802	57	For
I_8096160_SDP_JU1941	8096160	JU1941	I	8.09616	60	For
I_8114752_SDP_JU1941	8114752	JU1941	I	8.11475	56	For
I_8211727_SDP_JU1941	8211727	JU1941	I	8.21173	52	For
I_8211891_SDP_JU1941	8211891	JU1941	I	8.21189	56	For
I_8222040_SDP_JU1511	8222040	JU1511	I	8.22204	75	For
I_8242619_SDP_JU1941	8242619	JU1941	I	8.24262	53	For
I_8318992_SDP_JU1941	8318992	JU1941	I	8.31899	57	For
I_8328099_SDP_JU1941	8328099	JU1941	I	8.3281	54	For
I_8328328_SDP_JU1941	8328328	JU1941	I	8.32833	59	For
I_8400399_SDP_JU1941	8400399	JU1941	I	8.4004	58	For
I_8406958_SDP_JU1941	8406958	JU1941	I	8.40696	58	For
I_8415193_SDP_JU1941	8415193	JU1941	I	8.41519	58	For
I_8416072_SDP_JU1941	8416072	JU1941	I	8.41607	56	For
I_8421278_SDP_JU1941	8421278	JU1941	I	8.42128	58	For
I_8424801_SDP_JU1941	8424801	JU1941	I	8.4248	60	For
I_8438129_SDP_JU1941	8438129	JU1941	I	8.43813	54	For
I_8447880_SDP_JU1941	8447880	JU1941	I	8.44788	58	For
I_8486360_SDP_JU1941	8486360	JU1941	I	8.48636	57	For
I_8511259_SDP_JU1941	8511259	JU1941	I	8.51126	60	For
I_8521563_SDP_JU1941	8521563	JU1941	I	8.52156	47	For
I_8549628_SDP_JU1941	8549628	JU1941	I	8.54963	53	For
I_8572315_SDP_JU1941	8572315	JU1941	I	8.57231	59	For
I_8572494_SDP_JU1941	8572494	JU1941	I	8.57249	59	For
I_8574178_SDP_JU1941	8574178	JU1941	I	8.57418	59	For
I_8574263_SDP_JU1941	8574263	JU1941	I	8.57426	58	For
I_8574270_SDP_JU1941	8574270	JU1941	I	8.57427	60	For
I_8575812_SDP_JU1941	8575812	JU1941	I	8.57581	58	For
I_8575832_SDP_JU1941	8575832	JU1941	I	8.57583	58	For
I_8584619_SDP_JU1941	8584619	JU1941	I	8.58462	54	For
I_8591356_SDP_JU1941	8591356	JU1941	I	8.59136	58	For
I_8592757_SDP_JU1941	8592757	JU1941	I	8.59276	55	For
I_8598284_SDP_JU1941	8598284	JU1941	I	8.59828	58	For
I_8612990_SDP_JU1941	8612990	JU1941	I	8.61299	60	For
I_8613201_SDP_JU1941	8613201	JU1941	I	8.6132	59	For
I_8614094_SDP_JU1941	8614094	JU1941	I	8.61409	59	For
I_8623291_SDP_JU1941	8623291	JU1941	I	8.62329	53	For
I_8623336_SDP_JU1941	8623336	JU1941	I	8.62334	58	For
I_8636439_SDP_JU1941	8636439	JU1941	I	8.63644	58	For
I_8667871_SDP_JU1941	8667871	JU1941	I	8.66787	58	For
I_8677255_SDP_JU1941	8677255	JU1941	I	8.67726	59	For
I_8678948_SDP_JU1941	8678948	JU1941	I	8.67895	59	For
I_8679434_SDP_JU1941	8679434	JU1941	I	8.67943	51	For
I_8688259_SDP_JU1941	8688259	JU1941	I	8.68826	59	For
I_8692056_SDP_JU1941	8692056	JU1941	I	8.69206	58	For
I_8697304_SDP_JU1941	8697304	JU1941	I	8.6973	60	For
I_8700161_SDP_JU1941	8700161	JU1941	I	8.70016	59	For
I_8705387_SDP_JU1941	8705387	JU1941	I	8.70539	59	For
I_8709184_SDP_JU1941	8709184	JU1941	I	8.70918	57	For
I_8738560_SDP_JU1941	8738560	JU1941	I	8.73856	52	For
I_8740588_SDP_JU1941	8740588	JU1941	I	8.74059	59	For
I_8745253_SDP_JU1941	8745253	JU1941	I	8.74525	56	For
I_8752491_SDP_JU1941	8752491	JU1941	I	8.75249	56	For
I_8777441_SDP_JU1941	8777441	JU1941	I	8.77744	59	For
I_8794168_SDP_JU1941	8794168	JU1941	I	8.79417	57	For
I_8794798_SDP_JU1941	8794798	JU1941	I	8.7948	59	For
I_8802327_SDP_JU1941	8802327	JU1941	I	8.80233	60	For
I_8803741_SDP_JU1511	8803741	JU1511	I	8.80374	75	For
I_8803742_SDP_JU1511	8803742	JU1511	I	8.80374	75	For
I_8806262_SDP_JU1941	8806262	JU1941	I	8.80626	59	For
I_8806498_SDP_JU1941	8806498	JU1941	I	8.8065	57	For
I_8808873_SDP_JU1941	8808873	JU1941	I	8.80887	59	For
I_8822399_SDP_JU1941	8822399	JU1941	I	8.8224	52	For
I_8826583_SDP_JU1941	8826583	JU1941	I	8.82658	59	For
I_8828148_SDP_JU1941	8828148	JU1941	I	8.82815	58	For
I_8829485_SDP_JU1941	8829485	JU1941	I	8.82949	58	For
I_8829902_SDP_JU1941	8829902	JU1941	I	8.8299	59	For
I_8871119_SDP_JU1941	8871119	JU1941	I	8.87112	52	For
I_8889352_SDP_JU1941	8889352	JU1941	I	8.88935	49	For
I_8892644_SDP_JU1941	8892644	JU1941	I	8.89264	58	For
I_8892780_SDP_JU1941	8892780	JU1941	I	8.89278	59	For
I_8902871_SDP_JU1941	8902871	JU1941	I	8.90287	60	For
I_8903790_SDP_JU1941	8903790	JU1941	I	8.90379	58	For
I_8906127_SDP_JU1941	8906127	JU1941	I	8.90613	59	For
I_8907092_SDP_JU1941	8907092	JU1941	I	8.90709	59	For
I_8910864_SDP_JU1941	8910864	JU1941	I	8.91086	55	For
I_8919845_SDP_JU1941	8919845	JU1941	I	8.91985	54	For
I_8919986_SDP_JU1941	8919986	JU1941	I	8.91999	55	For
I_8920050_SDP_JU1941	8920050	JU1941	I	8.92005	54	For
I_8930690_SDP_JU1941	8930690	JU1941	I	8.93069	60	For
I_8945685_SDP_JU1941	8945685	JU1941	I	8.94568	59	For
I_8947970_SDP_JU1941	8947970	JU1941	I	8.94797	58	For
I_8948162_SDP_JU1941	8948162	JU1941	I	8.94816	56	For
I_8963193_SDP_JU1941	8963193	JU1941	I	8.96319	56	For
I_8965388_SDP_JU1941	8965388	JU1941	I	8.96539	60	For
I_8966014_SDP_JU1941	8966014	JU1941	I	8.96601	59	For
I_8970603_SDP_JU1941	8970603	JU1941	I	8.9706	60	For
I_8972963_SDP_JU1941	8972963	JU1941	I	8.97296	58	For
I_8981423_SDP_JU1941	8981423	JU1941	I	8.98142	52	For
I_9002091_SDP_JU1941	9002091	JU1941	I	9.00209	60	For
I_9005014_SDP_JU1941	9005014	JU1941	I	9.00501	60	For
I_9010244_SDP_JU1941	9010244	JU1941	I	9.01024	60	For
I_9010936_SDP_JU1941	9010936	JU1941	I	9.01094	59	For
I_9057058_SDP_JU1941	9057058	JU1941	I	9.05706	58	For
I_9059944_SDP_JU1941	9059944	JU1941	I	9.05994	42	For
I_9059951_SDP_JU1941	9059951	JU1941	I	9.05995	41	For
I_9059952_SDP_JU1941	9059952	JU1941	I	9.05995	40	For
I_9060598_SDP_JU1941	9060598	JU1941	I	9.0606	59	For
I_9063807_SDP_JU1926	9063807	JU1926	I	9.06381	42	For
I_9068592_SDP_JU1941	9068592	JU1941	I	9.06859	61	For
I_9070570_SDP_JU1941	9070570	JU1941	I	9.07057	58	For
I_9074945_SDP_JU1941	9074945	JU1941	I	9.07494	59	For
I_9077681_SDP_JU1941	9077681	JU1941	I	9.07768	58	For
I_9098871_SDP_JU1941	9098871	JU1941	I	9.09887	58	For
I_9100103_SDP_JU1941	9100103	JU1941	I	9.1001	59	For
I_9100521_SDP_JU1941	9100521	JU1941	I	9.10052	59	For
I_9101078_SDP_JU1941	9101078	JU1941	I	9.10108	59	For
I_9104506_SDP_JU1941	9104506	JU1941	I	9.10451	58	For
I_9108289_SDP_JU1941	9108289	JU1941	I	9.10829	59	For
I_9119589_SDP_JU1941	9119589	JU1941	I	9.11959	54	For
I_9120490_SDP_JU1941	9120490	JU1941	I	9.12049	60	For
I_9121000_SDP_JU1941	9121000	JU1941	I	9.121	59	For
I_9135333_SDP_JU1941	9135333	JU1941	I	9.13533	59	For
I_9135920_SDP_JU1941	9135920	JU1941	I	9.13592	59	For
I_9140827_SDP_JU1941	9140827	JU1941	I	9.14083	59	For
I_9153056_SDP_JU1941	9153056	JU1941	I	9.15306	51	For
I_9161424_SDP_JU1941	9161424	JU1941	I	9.16142	59	For
I_9165641_SDP_JU1941	9165641	JU1941	I	9.16564	53	For
I_9166454_SDP_JU1941	9166454	JU1941	I	9.16645	54	For
I_9175326_SDP_JU1941	9175326	JU1941	I	9.17533	60	For
I_9176554_SDP_JU1941	9176554	JU1941	I	9.17655	59	For
I_9178655_SDP_JU1941	9178655	JU1941	I	9.17865	58	For
I_9182433_SDP_JU1941	9182433	JU1941	I	9.18243	58	For
I_9191565_SDP_JU1941	9191565	JU1941	I	9.19157	59	For
I_9225482_SDP_JU1941	9225482	JU1941	I	9.22548	41	For
I_9232043_SDP_JU1941	9232043	JU1941	I	9.23204	54	For
I_9234229_SDP_JU1941	9234229	JU1941	I	9.23423	59	For
I_9252599_SDP_JU1941	9252599	JU1941	I	9.2526	55	For
I_9273101_SDP_JU1941	9273101	JU1941	I	9.2731	60	For
I_9284107_SDP_JU1941	9284107	JU1941	I	9.28411	56	For
I_9311404_SDP_JU1941	9311404	JU1941	I	9.3114	58	For
I_9311506_SDP_JU1941	9311506	JU1941	I	9.31151	56	For
I_9334950_SDP_JU1941	9334950	JU1941	I	9.33495	59	For
I_9335760_SDP_JU1941	9335760	JU1941	I	9.33576	58	For
I_9337796_SDP_JU1941	9337796	JU1941	I	9.3378	56	For
I_9353514_SDP_JU1941	9353514	JU1941	I	9.35351	59	For
I_9353595_SDP_JU1941	9353595	JU1941	I	9.3536	59	For
I_9364420_SDP_JU1941	9364420	JU1941	I	9.36442	60	For
I_9364999_SDP_JU1941	9364999	JU1941	I	9.365	60	For
I_9365954_SDP_JU1941	9365954	JU1941	I	9.36595	59	For
I_9367964_SDP_JU1941	9367964	JU1941	I	9.36796	55	For
I_9391997_SDP_JU1941	9391997	JU1941	I	9.392	60	For
I_9421898_SDP_JU1941	9421898	JU1941	I	9.4219	59	For
I_9430521_SDP_JU1941	9430521	JU1941	I	9.43052	59	For
I_9433629_SDP_JU1941	9433629	JU1941	I	9.43363	57	For
I_9436942_SDP_JU1941	9436942	JU1941	I	9.43694	59	For
I_9468677_SDP_JU1941	9468677	JU1941	I	9.46868	53	For
I_9481755_SDP_JU1941	9481755	JU1941	I	9.48175	54	For
I_9481931_SDP_JU1941	9481931	JU1941	I	9.48193	54	For
I_9489018_SDP_JU1941	9489018	JU1941	I	9.48902	59	For
I_9492200_SDP_JU1941	9492200	JU1941	I	9.4922	60	For
I_9492573_SDP_JU1941	9492573	JU1941	I	9.49257	57	For
I_9503965_SDP_JU1941	9503965	JU1941	I	9.50397	59	For
I_9507860_SDP_JU1941	9507860	JU1941	I	9.50786	50	For
I_9513415_SDP_JU1941	9513415	JU1941	I	9.51342	56	For
I_9513519_SDP_JU1941	9513519	JU1941	I	9.51352	58	For
I_9514461_SDP_JU1941	9514461	JU1941	I	9.51446	59	For
I_9515534_SDP_JU1941	9515534	JU1941	I	9.51553	59	For
I_9517393_SDP_JU1941	9517393	JU1941	I	9.51739	58	For
I_9518069_SDP_JU1941	9518069	JU1941	I	9.51807	57	For
I_9526622_SDP_JU1941	9526622	JU1941	I	9.52662	57	For
I_9526862_SDP_JU1941	9526862	JU1941	I	9.52686	58	For
I_9526900_SDP_JU1941	9526900	JU1941	I	9.5269	58	For
I_9538406_SDP_JU1941	9538406	JU1941	I	9.53841	59	For
I_9538929_SDP_JU1941	9538929	JU1941	I	9.53893	59	For
I_9539055_SDP_JU1941	9539055	JU1941	I	9.53905	58	For
I_9575496_SDP_JU1941	9575496	JU1941	I	9.5755	55	For
I_9575514_SDP_JU1941	9575514	JU1941	I	9.57551	54	For
I_9575705_SDP_JU1941	9575705	JU1941	I	9.5757	56	For
I_9582113_SDP_JU1941	9582113	JU1941	I	9.58211	59	For
I_9582810_SDP_JU1941	9582810	JU1941	I	9.58281	59	For
I_9583237_SDP_JU1941	9583237	JU1941	I	9.58324	61	For
I_9585458_SDP_JU1941	9585458	JU1941	I	9.58546	56	For
I_9585741_SDP_JU1941	9585741	JU1941	I	9.58574	60	For
I_9586631_SDP_JU1941	9586631	JU1941	I	9.58663	59	For
I_9587322_SDP_JU1941	9587322	JU1941	I	9.58732	59	For
I_9609135_SDP_JU1941	9609135	JU1941	I	9.60914	60	For
I_9609529_SDP_JU1941	9609529	JU1941	I	9.60953	55	For
I_9610925_SDP_JU1941	9610925	JU1941	I	9.61092	58	For
I_9613977_SDP_JU1941	9613977	JU1941	I	9.61398	58	For
I_9615567_SDP_JU1941	9615567	JU1941	I	9.61557	60	For
I_9620766_SDP_JU1941	9620766	JU1941	I	9.62077	60	For
I_9624166_SDP_JU1941	9624166	JU1941	I	9.62417	58	For
I_9627674_SDP_JU1941	9627674	JU1941	I	9.62767	59	For
I_9631414_SDP_JU1941	9631414	JU1941	I	9.63141	61	For
I_9633599_SDP_JU1941	9633599	JU1941	I	9.6336	38	For
I_9634771_SDP_JU1941	9634771	JU1941	I	9.63477	44	For
I_9642655_SDP_JU1941	9642655	JU1941	I	9.64265	51	For
I_9643355_SDP_JU1941	9643355	JU1941	I	9.64335	59	For
I_9643600_SDP_JU1941	9643600	JU1941	I	9.6436	60	For
I_9643764_SDP_JU1941	9643764	JU1941	I	9.64376	45	For
I_9647857_SDP_JU1941	9647857	JU1941	I	9.64786	61	For
I_9648275_SDP_JU1941	9648275	JU1941	I	9.64827	60	For
I_9651753_SDP_JU1941	9651753	JU1941	I	9.65175	60	For
I_9652311_SDP_JU1941	9652311	JU1941	I	9.65231	60	For
I_9652386_SDP_JU1941	9652386	JU1941	I	9.65239	60	For
I_9654716_SDP_JU1941	9654716	JU1941	I	9.65472	56	For
I_9654872_SDP_JU1941	9654872	JU1941	I	9.65487	53	For
I_9655583_SDP_JU1941	9655583	JU1941	I	9.65558	60	For
I_9657790_SDP_JU1941	9657790	JU1941	I	9.65779	54	For
I_9659345_SDP_JU1941	9659345	JU1941	I	9.65935	62	For
I_9659636_SDP_JU1941	9659636	JU1941	I	9.65964	59	For
I_9659671_SDP_JU1941	9659671	JU1941	I	9.65967	60	For
I_9659887_SDP_JU1941	9659887	JU1941	I	9.65989	59	For
I_9661087_SDP_JU1941	9661087	JU1941	I	9.66109	59	For
I_9661126_SDP_JU1941	9661126	JU1941	I	9.66113	58	For
I_9661577_SDP_JU1941	9661577	JU1941	I	9.66158	60	For
I_9661907_SDP_JU1941	9661907	JU1941	I	9.66191	59	For
I_9662377_SDP_JU1941	9662377	JU1941	I	9.66238	58	For
I_9667646_SDP_JU1941	9667646	JU1941	I	9.66765	60	For
I_9675798_SDP_JU1941	9675798	JU1941	I	9.6758	45	For
I_9685595_SDP_JU1941	9685595	JU1941	I	9.68559	52	For
I_9693001_SDP_JU1941	9693001	JU1941	I	9.693	57	For
I_9693377_SDP_JU1941	9693377	JU1941	I	9.69338	37	For
I_9694680_SDP_JU1941	9694680	JU1941	I	9.69468	56	For
I_9710411_SDP_JU1941	9710411	JU1941	I	9.71041	59	For
I_9711315_SDP_JU1941	9711315	JU1941	I	9.71132	60	For
I_9711706_SDP_JU1941	9711706	JU1941	I	9.71171	61	For
I_9712248_SDP_JU1941	9712248	JU1941	I	9.71225	61	For
I_9712482_SDP_JU1941	9712482	JU1941	I	9.71248	59	For
I_9712626_SDP_JU1941	9712626	JU1941	I	9.71263	60	For
I_9712929_SDP_JU1941	9712929	JU1941	I	9.71293	60	For
I_9743540_SDP_JU1941	9743540	JU1941	I	9.74354	61	For
I_9747236_SDP_JU1941	9747236	JU1941	I	9.74724	60	For
I_9757956_SDP_JU1941	9757956	JU1941	I	9.75796	60	For
I_9769150_SDP_JU1941	9769150	JU1941	I	9.76915	49	For
I_9771971_SDP_JU1941	9771971	JU1941	I	9.77197	60	For
I_9772471_SDP_JU1941	9772471	JU1941	I	9.77247	59	For
I_9772546_SDP_JU1941	9772546	JU1941	I	9.77255	44	For
I_9787097_SDP_JU1941	9787097	JU1941	I	9.7871	60	For
I_9794157_SDP_JU1941	9794157	JU1941	I	9.79416	60	For
I_9812308_SDP_JU1941	9812308	JU1941	I	9.81231	57	For
I_9813211_SDP_JU1941	9813211	JU1941	I	9.81321	59	For
I_9815494_SDP_JU1941	9815494	JU1941	I	9.81549	60	For
I_9830038_SDP_JU1941	9830038	JU1941	I	9.83004	59	For
I_9830127_SDP_JU1941	9830127	JU1941	I	9.83013	58	For
I_9843947_SDP_JU1941	9843947	JU1941	I	9.84395	57	For
I_9844590_SDP_JU1941	9844590	JU1941	I	9.84459	58	For
I_9860742_SDP_JU1941	9860742	JU1941	I	9.86074	59	For
I_9860938_SDP_JU1941	9860938	JU1941	I	9.86094	57	For
I_9863060_SDP_JU1941	9863060	JU1941	I	9.86306	56	For
I_9864586_SDP_JU1941	9864586	JU1941	I	9.86459	58	For
I_9867408_SDP_JU1941	9867408	JU1941	I	9.86741	59	For
I_9867819_SDP_JU1941	9867819	JU1941	I	9.86782	59	For
I_9868657_SDP_JU1941	9868657	JU1941	I	9.86866	58	For
I_9873755_SDP_JU1941	9873755	JU1941	I	9.87375	60	For
I_9889449_SDP_JU1941	9889449	JU1941	I	9.88945	53	For
I_9889484_SDP_JU1941	9889484	JU1941	I	9.88948	51	For
I_9896907_SDP_JU1941	9896907	JU1941	I	9.89691	59	For
I_9897832_SDP_JU1941	9897832	JU1941	I	9.89783	58	For
I_9897976_SDP_JU1941	9897976	JU1941	I	9.89798	58	For
I_9899925_SDP_JU1941	9899925	JU1941	I	9.89992	54	For
I_9900325_SDP_JU1941	9900325	JU1941	I	9.90033	57	For
I_9932470_SDP_JU1941	9932470	JU1941	I	9.93247	59	For
I_9954803_SDP_JU1941	9954803	JU1941	I	9.9548	60	For
I_9958063_SDP_JU1941	9958063	JU1941	I	9.95806	57	For
I_9959311_SDP_JU1941	9959311	JU1941	I	9.95931	59	For
I_9960581_SDP_JU1941	9960581	JU1941	I	9.96058	59	For
I_9961931_SDP_JU1941	9961931	JU1941	I	9.96193	58	For
I_9972884_SDP_JU1941	9972884	JU1941	I	9.97288	61	For
I_9976426_SDP_JU1941	9976426	JU1941	I	9.97643	55	For
I_10017348_SDP_JU1941	10017348	JU1941	I	10.0173	61	For
I_10054712_SDP_JU1941	10054712	JU1941	I	10.0547	61	For
I_10071429_SDP_JU1941	10071429	JU1941	I	10.0714	54	For
I_10127957_SDP_JU1941	10127957	JU1941	I	10.128	60	For
I_10179653_SDP_JU1941	10179653	JU1941	I	10.1797	60	For
I_10184061_SDP_JU1941	10184061	JU1941	I	10.1841	60	For
I_10184329_SDP_JU1941	10184329	JU1941	I	10.1843	62	For
I_10220743_SDP_JU1941	10220743	JU1941	I	10.2207	49	For
I_10229194_SDP_JU1941	10229194	JU1941	I	10.2292	61	For
I_10255127_SDP_JU1941	10255127	JU1941	I	10.2551	64	For
I_10266491_SDP_JU1941	10266491	JU1941	I	10.2665	61	For
I_10269329_SDP_JU1941	10269329	JU1941	I	10.2693	59	For
I_10322874_SDP_JU1941	10322874	JU1941	I	10.3229	62	For
I_10332617_SDP_JU1941	10332617	JU1941	I	10.3326	61	For
I_10332979_SDP_JU1941	10332979	JU1941	I	10.333	63	For
I_10337391_SDP_JU1941	10337391	JU1941	I	10.3374	63	For
I_10340080_SDP_JU1941	10340080	JU1941	I	10.3401	150	Rev
I_10345835_SDP_JU1941	10345835	JU1941	I	10.3458	63	For
I_10346363_SDP_JU1941	10346363	JU1941	I	10.3464	59	For
I_10346650_SDP_JU1941	10346650	JU1941	I	10.3467	61	For
I_10347017_SDP_JU1941	10347017	JU1941	I	10.347	62	For
I_10348082_SDP_JU1941	10348082	JU1941	I	10.3481	62	For
I_10385951_SDP_JU1941	10385951	JU1941	I	10.386	58	For
I_10432928_SDP_JU1941	10432928	JU1941	I	10.4329	58	For
I_10475117_SDP_JU1941	10475117	JU1941	I	10.4751	67	For
I_10476247_SDP_JU1941	10476247	JU1941	I	10.4762	64	For
I_10477152_SDP_JU1941	10477152	JU1941	I	10.4772	64	For
I_10479356_SDP_JU1941	10479356	JU1941	I	10.4794	52	For
I_10479604_SDP_JU1941	10479604	JU1941	I	10.4796	66	For
I_10480649_SDP_JU1941	10480649	JU1941	I	10.4806	62	For
I_10481253_SDP_JU1941	10481253	JU1941	I	10.4813	62	For
I_10521667_SDP_JU1941	10521667	JU1941	I	10.5217	62	For
I_10545182_SDP_JU1941	10545182	JU1941	I	10.5452	62	For
I_10555709_SDP_JU1941	10555709	JU1941	I	10.5557	67	For
I_10558564_SDP_JU1941	10558564	JU1941	I	10.5586	64	For
I_10570262_SDP_JU1941	10570262	JU1941	I	10.5703	63	For
I_10588691_SDP_JU1941	10588691	JU1941	I	10.5887	66	For
I_10606501_SDP_JU1941	10606501	JU1941	I	10.6065	63	For
I_10624116_SDP_JU1941	10624116	JU1941	I	10.6241	63	For
I_10626262_SDP_JU1941	10626262	JU1941	I	10.6263	66	For
I_10631838_SDP_JU1941	10631838	JU1941	I	10.6318	64	For
I_10639600_SDP_JU1941	10639600	JU1941	I	10.6396	66	For
I_10654469_SDP_JU1941	10654469	JU1941	I	10.6545	66	For
I_10659375_SDP_JU1941	10659375	JU1941	I	10.6594	54	For
I_10675511_SDP_JU1941	10675511	JU1941	I	10.6755	66	For
I_10677014_SDP_JU1941	10677014	JU1941	I	10.677	63	For
I_10683450_SDP_JU1941	10683450	JU1941	I	10.6835	66	For
I_10686021_SDP_JU1941	10686021	JU1941	I	10.686	57	For
I_10690640_SDP_JU1941	10690640	JU1941	I	10.6906	61	For
I_10708967_SDP_JU1941	10708967	JU1941	I	10.709	60	For
I_10710294_SDP_JU1941	10710294	JU1941	I	10.7103	64	For
I_10714581_SDP_JU1941	10714581	JU1941	I	10.7146	64	For
I_10714660_SDP_JU1941	10714660	JU1941	I	10.7147	64	For
I_10715113_SDP_JU1941	10715113	JU1941	I	10.7151	64	For
I_10722512_SDP_JU1941	10722512	JU1941	I	10.7225	62	For
I_10722949_SDP_JU1941	10722949	JU1941	I	10.7229	64	For
I_10723384_SDP_JU1941	10723384	JU1941	I	10.7234	63	For
I_10723414_SDP_JU1941	10723414	JU1941	I	10.7234	52	For
I_10728979_SDP_JU1941	10728979	JU1941	I	10.729	62	For
I_10730511_SDP_JU1941	10730511	JU1941	I	10.7305	65	For
I_10731786_SDP_JU1941	10731786	JU1941	I	10.7318	65	For
I_10731787_SDP_JU1941	10731787	JU1941	I	10.7318	65	For
I_10732597_SDP_JU1941	10732597	JU1941	I	10.7326	57	For
I_10775961_SDP_JU1941	10775961	JU1941	I	10.776	64	For
I_10800986_SDP_JU1941	10800986	JU1941	I	10.801	64	For
I_10806521_SDP_JU1941	10806521	JU1941	I	10.8065	65	For
I_10811045_SDP_JU1941	10811045	JU1941	I	10.811	63	For
I_10828762_SDP_JU1941	10828762	JU1941	I	10.8288	49	For
I_10844199_SDP_JU1941	10844199	JU1941	I	10.8442	54	For
I_10865329_SDP_JU1941	10865329	JU1941	I	10.8653	62	For
I_10865362_SDP_JU1941	10865362	JU1941	I	10.8654	62	For
I_10870374_SDP_JU1941	10870374	JU1941	I	10.8704	62	For
I_10874135_SDP_JU1941	10874135	JU1941	I	10.8741	49	For
I_10880932_SDP_JU1941	10880932	JU1941	I	10.8809	61	For
I_10882870_SDP_JU1941	10882870	JU1941	I	10.8829	58	For
I_10924345_SDP_JU1941	10924345	JU1941	I	10.9243	65	For
I_10935217_SDP_JU1941	10935217	JU1941	I	10.9352	66	For
I_10937297_SDP_JU1941	10937297	JU1941	I	10.9373	66	For
I_10938807_SDP_JU1941	10938807	JU1941	I	10.9388	65	For
I_10940154_SDP_JU1941	10940154	JU1941	I	10.9402	67	For
I_10966476_SDP_JU1941	10966476	JU1941	I	10.9665	65	For
I_10968681_SDP_JU1941	10968681	JU1941	I	10.9687	65	For
I_10978853_SDP_JU1941	10978853	JU1941	I	10.9789	65	For
I_10979646_SDP_JU1941	10979646	JU1941	I	10.9796	65	For
I_11076156_SDP_JU1941	11076156	JU1941	I	11.0762	63	For
I_11094127_SDP_JU1941	11094127	JU1941	I	11.0941	58	For
I_11178017_SDP_JU1941	11178017	JU1941	I	11.178	63	For
I_11179913_SDP_JU1941	11179913	JU1941	I	11.1799	63	For
I_11180194_SDP_JU1941	11180194	JU1941	I	11.1802	63	For
I_11207080_SDP_JU1941	11207080	JU1941	I	11.2071	64	For
I_11216475_SDP_JU1941	11216475	JU1941	I	11.2165	66	For
I_11216680_SDP_JU1941	11216680	JU1941	I	11.2167	63	For
I_11222953_SDP_JU1941	11222953	JU1941	I	11.223	65	For
I_11233156_SDP_JU1941	11233156	JU1941	I	11.2332	65	For
I_11252294_SDP_JU1941	11252294	JU1941	I	11.2523	52	For
I_11253481_SDP_JU1941	11253481	JU1941	I	11.2535	56	For
I_11253528_SDP_JU1941	11253528	JU1941	I	11.2535	58	For
I_11255791_SDP_JU1941	11255791	JU1941	I	11.2558	62	For
I_11293950_SDP_JU1941	11293950	JU1941	I	11.294	66	For
I_11296152_SDP_JU1941	11296152	JU1941	I	11.2962	62	For
I_11340371_SDP_JU1941	11340371	JU1941	I	11.3404	66	For
I_11367059_SDP_JU1941	11367059	JU1941	I	11.3671	62	For
I_11367074_SDP_JU1941	11367074	JU1941	I	11.3671	59	For
I_11368338_SDP_JU1941	11368338	JU1941	I	11.3683	65	For
I_11380544_SDP_JU1941	11380544	JU1941	I	11.3805	65	For
I_11387490_SDP_JU1941	11387490	JU1941	I	11.3875	67	For
I_11392065_SDP_JU1941	11392065	JU1941	I	11.3921	68	For
I_11400798_SDP_JU1941	11400798	JU1941	I	11.4008	65	For
I_11403792_SDP_JU1941	11403792	JU1941	I	11.4038	67	For
I_11404092_SDP_JU1941	11404092	JU1941	I	11.4041	64	For
I_11404252_SDP_JU1941	11404252	JU1941	I	11.4043	64	For
I_11406164_SDP_JU1941	11406164	JU1941	I	11.4062	70	For
I_11409513_SDP_JU1941	11409513	JU1941	I	11.4095	58	For
I_11410125_SDP_JU1941	11410125	JU1941	I	11.4101	61	For
I_11462667_SDP_JU1941	11462667	JU1941	I	11.4627	68	For
I_11526478_SDP_JU1941	11526478	JU1941	I	11.5265	66	For
I_11536185_SDP_JU1941	11536185	JU1941	I	11.5362	67	For
I_11540172_SDP_JU1941	11540172	JU1941	I	11.5402	56	For
I_11572254_SDP_JU1941	11572254	JU1941	I	11.5723	64	For
I_11586713_SDP_JU1941	11586713	JU1941	I	11.5867	59	For
I_11604677_SDP_JU1941	11604677	JU1941	I	11.6047	61	For
I_11610152_SDP_JU1941	11610152	JU1941	I	11.6102	59	For
I_11680610_SDP_JU1941	11680610	JU1941	I	11.6806	65	For
I_11680624_SDP_JU1941	11680624	JU1941	I	11.6806	65	For
I_11681241_SDP_JU1941	11681241	JU1941	I	11.6812	62	For
I_11681265_SDP_JU1941	11681265	JU1941	I	11.6813	61	For
I_11681692_SDP_JU1941	11681692	JU1941	I	11.6817	58	For
I_11689627_SDP_JU1941	11689627	JU1941	I	11.6896	65	For
I_11702285_SDP_JU1941	11702285	JU1941	I	11.7023	64	For
I_11708231_SDP_JU1941	11708231	JU1941	I	11.7082	54	For
I_11708232_SDP_JU1941	11708232	JU1941	I	11.7082	55	For
I_11708286_SDP_JU1941	11708286	JU1941	I	11.7083	56	For
I_11725498_SDP_JU1941	11725498	JU1941	I	11.7255	54	For
I_11734421_SDP_JU1941	11734421	JU1941	I	11.7344	44	For
I_11748343_SDP_JU1941	11748343	JU1941	I	11.7483	64	For
I_11749504_SDP_JU1941	11749504	JU1941	I	11.7495	65	For
I_11749617_SDP_JU1941	11749617	JU1941	I	11.7496	64	For
I_11750058_SDP_JU1941	11750058	JU1941	I	11.7501	64	For
I_11750855_SDP_JU1941	11750855	JU1941	I	11.7509	64	For
I_11752676_SDP_JU1941	11752676	JU1941	I	11.7527	59	For
I_11764499_SDP_JU1941	11764499	JU1941	I	11.7645	60	For
I_11764642_SDP_JU1941	11764642	JU1941	I	11.7646	59	For
I_11765001_SDP_JU1941	11765001	JU1941	I	11.765	64	For
I_11765806_SDP_JU1941	11765806	JU1941	I	11.7658	64	For
I_11769196_SDP_JU1941	11769196	JU1941	I	11.7692	63	For
I_11847855_SDP_JU1941	11847855	JU1941	I	11.8479	67	For
I_11849172_SDP_JU1941	11849172	JU1941	I	11.8492	64	For
I_11851733_SDP_JU1941	11851733	JU1941	I	11.8517	65	For
I_11854286_SDP_JU1941	11854286	JU1941	I	11.8543	65	For
I_11885475_SDP_JU1941	11885475	JU1941	I	11.8855	66	For
I_11891840_SDP_JU1941	11891840	JU1941	I	11.8918	68	For
I_11893988_SDP_JU1941	11893988	JU1941	I	11.894	57	For
I_11902132_SDP_JU1941	11902132	JU1941	I	11.9021	63	For
I_11902769_SDP_JU1941	11902769	JU1941	I	11.9028	67	For
I_11904360_SDP_JU1941	11904360	JU1941	I	11.9044	61	For
I_11907684_SDP_JU1941	11907684	JU1941	I	11.9077	67	For
I_11908074_SDP_JU1941	11908074	JU1941	I	11.9081	68	For
I_11911534_SDP_JU1941	11911534	JU1941	I	11.9115	65	For
I_11912104_SDP_JU1941	11912104	JU1941	I	11.9121	66	For
I_11912195_SDP_JU1941	11912195	JU1941	I	11.9122	64	For
I_11913254_SDP_JU1941	11913254	JU1941	I	11.9133	63	For
I_11913476_SDP_JU1941	11913476	JU1941	I	11.9135	66	For
I_11920232_SDP_JU1941	11920232	JU1941	I	11.9202	68	For
I_11922127_SDP_JU1941	11922127	JU1941	I	11.9221	67	For
I_11922178_SDP_JU1941	11922178	JU1941	I	11.9222	68	For
I_11924787_SDP_JU1941	11924787	JU1941	I	11.9248	63	For
I_11931213_SDP_JU1941	11931213	JU1941	I	11.9312	60	For
I_11955438_SDP_JU1941	11955438	JU1941	I	11.9554	63	For
I_11955628_SDP_JU1941	11955628	JU1941	I	11.9556	67	For
I_11955724_SDP_JU1941	11955724	JU1941	I	11.9557	66	For
I_11955727_SDP_JU1941	11955727	JU1941	I	11.9557	66	For
I_11956758_SDP_JU1941	11956758	JU1941	I	11.9568	65	For
I_11956849_SDP_JU1941	11956849	JU1941	I	11.9568	64	For
I_11957011_SDP_JU1941	11957011	JU1941	I	11.957	64	For
I_11961901_SDP_JU1941	11961901	JU1941	I	11.9619	64	For
I_11966665_SDP_JU1941	11966665	JU1941	I	11.9667	65	For
I_11967119_SDP_JU1941	11967119	JU1941	I	11.9671	65	For
I_11967276_SDP_JU1941	11967276	JU1941	I	11.9673	66	For
I_11967438_SDP_JU1941	11967438	JU1941	I	11.9674	66	For
I_11985277_SDP_JU1941	11985277	JU1941	I	11.9853	61	For
I_12004786_SDP_JU1941	12004786	JU1941	I	12.0048	61	For
I_12005466_SDP_JU1941	12005466	JU1941	I	12.0055	57	For
I_12005479_SDP_JU1941	12005479	JU1941	I	12.0055	59	For
I_12005580_SDP_JU1941	12005580	JU1941	I	12.0056	61	For
I_12006147_SDP_JU1941	12006147	JU1941	I	12.0061	66	For
I_12009374_SDP_JU1941	12009374	JU1941	I	12.0094	65	For
I_12009384_SDP_JU1941	12009384	JU1941	I	12.0094	65	For
I_12021553_SDP_JU1941	12021553	JU1941	I	12.0216	58	For
I_12021781_SDP_JU1941	12021781	JU1941	I	12.0218	58	For
I_12030779_SDP_JU1941	12030779	JU1941	I	12.0308	48	For
I_12030818_SDP_JU1941	12030818	JU1941	I	12.0308	52	For
I_12032375_SDP_JU1941	12032375	JU1941	I	12.0324	65	For
I_12032413_SDP_JU1941	12032413	JU1941	I	12.0324	65	For
I_12043402_SDP_JU1941	12043402	JU1941	I	12.0434	64	For
I_12045827_SDP_JU1941	12045827	JU1941	I	12.0458	64	For
I_12047593_SDP_JU1941	12047593	JU1941	I	12.0476	61	For
I_12060432_SDP_JU1941	12060432	JU1941	I	12.0604	58	For
I_12060726_SDP_JU1941	12060726	JU1941	I	12.0607	60	For
I_12060741_SDP_JU1941	12060741	JU1941	I	12.0607	57	For
I_12063445_SDP_JU1941	12063445	JU1941	I	12.0634	64	For
I_12063448_SDP_JU1941	12063448	JU1941	I	12.0634	64	For
I_12063451_SDP_JU1941	12063451	JU1941	I	12.0635	66	For
I_12063460_SDP_JU1941	12063460	JU1941	I	12.0635	65	For
I_12063550_SDP_JU1941	12063550	JU1941	I	12.0635	65	For
I_12063565_SDP_JU1941	12063565	JU1941	I	12.0636	63	For
I_12063568_SDP_JU1941	12063568	JU1941	I	12.0636	64	For
I_12063610_SDP_JU1941	12063610	JU1941	I	12.0636	66	For
I_12064447_SDP_JU1941	12064447	JU1941	I	12.0644	63	For
I_12064477_SDP_JU1941	12064477	JU1941	I	12.0645	64	For
I_12064522_SDP_JU1941	12064522	JU1941	I	12.0645	62	For
I_12064597_SDP_JU1941	12064597	JU1941	I	12.0646	64	For
I_12064603_SDP_JU1941	12064603	JU1941	I	12.0646	64	For
I_12064630_SDP_JU1941	12064630	JU1941	I	12.0646	62	For
I_12064738_SDP_JU1941	12064738	JU1941	I	12.0647	60	For
I_12066105_SDP_JU1941	12066105	JU1941	I	12.0661	41	For
I_12066111_SDP_JU1941	12066111	JU1941	I	12.0661	41	For
I_12066117_SDP_JU1941	12066117	JU1941	I	12.0661	44	For
I_12066135_SDP_JU1941	12066135	JU1941	I	12.0661	53	For
I_12066226_SDP_JU1941	12066226	JU1941	I	12.0662	59	For
I_12066250_SDP_JU1941	12066250	JU1941	I	12.0663	59	For
I_12066280_SDP_JU1941	12066280	JU1941	I	12.0663	58	For
I_12158531_SDP_JU1941	12158531	JU1941	I	12.1585	60	For
I_12162571_SDP_JU1941	12162571	JU1941	I	12.1626	65	For
I_12167831_SDP_JU1941	12167831	JU1941	I	12.1678	47	For
I_12168446_SDP_JU1941	12168446	JU1941	I	12.1684	61	For
I_12181155_SDP_JU1941	12181155	JU1941	I	12.1812	64	For
I_12185764_SDP_JU1941	12185764	JU1941	I	12.1858	57	For
I_12186886_SDP_JU1941	12186886	JU1941	I	12.1869	66	For
I_12203485_SDP_JU1941	12203485	JU1941	I	12.2035	67	For
I_12204611_SDP_JU1941	12204611	JU1941	I	12.2046	64	For
I_12204891_SDP_JU1941	12204891	JU1941	I	12.2049	64	For
I_12205503_SDP_JU1941	12205503	JU1941	I	12.2055	67	For
I_12205642_SDP_JU1941	12205642	JU1941	I	12.2056	66	For
I_12208455_SDP_JU1941	12208455	JU1941	I	12.2085	63	For
I_12211934_SDP_JU1941	12211934	JU1941	I	12.2119	67	For
I_12212220_SDP_JU1941	12212220	JU1941	I	12.2122	64	For
I_12212221_SDP_JU1941	12212221	JU1941	I	12.2122	64	For
I_12219715_SDP_JU1941	12219715	JU1941	I	12.2197	48	For
I_12234609_SDP_JU1941	12234609	JU1941	I	12.2346	65	For
I_12234660_SDP_JU1941	12234660	JU1941	I	12.2347	66	For
I_12234917_SDP_JU1941	12234917	JU1941	I	12.2349	65	For
I_12292468_SDP_JU1941	12292468	JU1941	I	12.2925	68	For
I_12451800_SDP_JU1941	12451800	JU1941	I	12.4518	56	For
I_12490651_SDP_JU1941	12490651	JU1941	I	12.4907	66	For
I_12497118_SDP_JU1941	12497118	JU1941	I	12.4971	65	For
I_12497200_SDP_JU1941	12497200	JU1941	I	12.4972	64	For
I_12497297_SDP_JU1941	12497297	JU1941	I	12.4973	61	For
I_12504749_SDP_JU1941	12504749	JU1941	I	12.5047	58	For
I_12509504_SDP_JU1941	12509504	JU1941	I	12.5095	60	For
I_12510532_SDP_JU1941	12510532	JU1941	I	12.5105	67	For
I_12513226_SDP_JU1941	12513226	JU1941	I	12.5132	65	For
I_12516567_SDP_JU1941	12516567	JU1941	I	12.5166	65	For
I_12525549_SDP_JU1941	12525549	JU1941	I	12.5255	64	For
I_12526941_SDP_JU1941	12526941	JU1941	I	12.5269	66	For
I_12528129_SDP_JU1941	12528129	JU1941	I	12.5281	60	For
I_12533322_SDP_JU1941	12533322	JU1941	I	12.5333	68	For
I_12534260_SDP_JU1941	12534260	JU1941	I	12.5343	66	For
I_12538668_SDP_JU1941	12538668	JU1941	I	12.5387	55	For
I_12570728_SDP_JU1941	12570728	JU1941	I	12.5707	59	For
I_12584812_SDP_JU1941	12584812	JU1941	I	12.5848	56	For
I_12584948_SDP_JU1941	12584948	JU1941	I	12.5849	55	For
I_12624491_SDP_JU1941	12624491	JU1941	I	12.6245	63	For
I_12625083_SDP_JU1941	12625083	JU1941	I	12.6251	62	For
I_12625164_SDP_JU1941	12625164	JU1941	I	12.6252	55	For
I_12625167_SDP_JU1941	12625167	JU1941	I	12.6252	54	For
I_12647546_SDP_JU1941	12647546	JU1941	I	12.6475	61	For
I_12653112_SDP_JU1941	12653112	JU1941	I	12.6531	55	For
I_12665432_SDP_JU1941	12665432	JU1941	I	12.6654	64	For
I_12667102_SDP_JU1941	12667102	JU1941	I	12.6671	62	For
I_12668734_SDP_JU1941	12668734	JU1941	I	12.6687	60	For
I_12668867_SDP_JU1941	12668867	JU1941	I	12.6689	50	For
I_12669630_SDP_JU1941	12669630	JU1941	I	12.6696	61	For
I_12670297_SDP_JU1941	12670297	JU1941	I	12.6703	63	For
I_12670306_SDP_JU1941	12670306	JU1941	I	12.6703	63	For
I_12672361_SDP_JU1941	12672361	JU1941	I	12.6724	63	For
I_12680793_SDP_JU1941	12680793	JU1941	I	12.6808	64	For
I_12719022_SDP_JU1941	12719022	JU1941	I	12.719	67	For
I_12719523_SDP_JU1941	12719523	JU1941	I	12.7195	64	For
I_12722333_SDP_JU1941	12722333	JU1941	I	12.7223	66	For
I_12729495_SDP_JU1941	12729495	JU1941	I	12.7295	63	For
I_12729699_SDP_JU1941	12729699	JU1941	I	12.7297	62	For
I_12731154_SDP_JU1941	12731154	JU1941	I	12.7312	63	For
I_12731224_SDP_JU1941	12731224	JU1941	I	12.7312	63	For
I_12731431_SDP_JU1941	12731431	JU1941	I	12.7314	64	For
I_12732187_SDP_JU1941	12732187	JU1941	I	12.7322	63	For
I_12735096_SDP_JU1941	12735096	JU1941	I	12.7351	65	For
I_12738961_SDP_JU1941	12738961	JU1941	I	12.739	64	For
I_12743512_SDP_JU1941	12743512	JU1941	I	12.7435	63	For
I_12749007_SDP_JU1941	12749007	JU1941	I	12.749	64	For
I_12749173_SDP_JU1941	12749173	JU1941	I	12.7492	61	For
I_12760449_SDP_JU1941	12760449	JU1941	I	12.7604	65	For
I_12760469_SDP_JU1941	12760469	JU1941	I	12.7605	65	For
I_12761213_SDP_JU1941	12761213	JU1941	I	12.7612	64	For
I_12761301_SDP_JU1941	12761301	JU1941	I	12.7613	62	For
I_12761311_SDP_JU1941	12761311	JU1941	I	12.7613	63	For
I_12761344_SDP_JU1941	12761344	JU1941	I	12.7613	61	For
I_12761805_SDP_JU1941	12761805	JU1941	I	12.7618	65	For
I_12762130_SDP_JU1941	12762130	JU1941	I	12.7621	64	For
I_12762132_SDP_JU1941	12762132	JU1941	I	12.7621	64	For
I_12762193_SDP_JU1941	12762193	JU1941	I	12.7622	60	For
I_12762232_SDP_JU1941	12762232	JU1941	I	12.7622	60	For
I_12762241_SDP_JU1941	12762241	JU1941	I	12.7622	58	For
I_12762247_SDP_JU1941	12762247	JU1941	I	12.7622	56	For
I_12762743_SDP_JU1941	12762743	JU1941	I	12.7627	60	For
I_12763754_SDP_JU1941	12763754	JU1941	I	12.7638	63	For
I_12780247_SDP_JU1941	12780247	JU1941	I	12.7802	64	For
I_12791408_SDP_JU1941	12791408	JU1941	I	12.7914	62	For
I_12810386_SDP_JU1941	12810386	JU1941	I	12.8104	56	For
I_12832177_SDP_JU1941	12832177	JU1941	I	12.8322	62	For
I_12832413_SDP_JU1941	12832413	JU1941	I	12.8324	62	For
I_12832597_SDP_JU1941	12832597	JU1941	I	12.8326	63	For
I_12833339_SDP_JU1941	12833339	JU1941	I	12.8333	63	For
I_12842667_SDP_JU1941	12842667	JU1941	I	12.8427	51	For
I_12844440_SDP_JU1941	12844440	JU1941	I	12.8444	65	For
I_12849184_SDP_JU1941	12849184	JU1941	I	12.8492	61	For
I_12849431_SDP_JU1941	12849431	JU1941	I	12.8494	63	For
I_12849713_SDP_JU1941	12849713	JU1941	I	12.8497	63	For
I_12850855_SDP_JU1941	12850855	JU1941	I	12.8509	63	For
I_12851270_SDP_JU1941	12851270	JU1941	I	12.8513	63	For
I_12852823_SDP_JU1941	12852823	JU1941	I	12.8528	63	For
I_12853228_SDP_JU1941	12853228	JU1941	I	12.8532	63	For
I_12854210_SDP_JU1941	12854210	JU1941	I	12.8542	63	For
I_12854279_SDP_JU1941	12854279	JU1941	I	12.8543	61	For
I_12855828_SDP_JU1941	12855828	JU1941	I	12.8558	60	For
I_12855837_SDP_JU1941	12855837	JU1941	I	12.8558	59	For
I_12855842_SDP_JU1941	12855842	JU1941	I	12.8558	59	For
I_12855872_SDP_JU1941	12855872	JU1941	I	12.8559	57	For
I_12855876_SDP_JU1941	12855876	JU1941	I	12.8559	58	For
I_12862136_SDP_JU1941	12862136	JU1941	I	12.8621	62	For
I_12862184_SDP_JU1941	12862184	JU1941	I	12.8622	63	For
I_12862296_SDP_JU1941	12862296	JU1941	I	12.8623	62	For
I_12867667_SDP_JU1941	12867667	JU1941	I	12.8677	61	For
I_12869484_SDP_JU1941	12869484	JU1941	I	12.8695	56	For
I_12894698_SDP_JU1941	12894698	JU1941	I	12.8947	61	For
I_12895862_SDP_JU1941	12895862	JU1941	I	12.8959	62	For
I_12896193_SDP_JU1941	12896193	JU1941	I	12.8962	62	For
I_12905763_SDP_JU1941	12905763	JU1941	I	12.9058	58	For
I_12922079_SDP_JU1941	12922079	JU1941	I	12.9221	61	For
I_12923428_SDP_JU1941	12923428	JU1941	I	12.9234	56	For
I_12939396_SDP_JU1941	12939396	JU1941	I	12.9394	62	For
I_12943603_SDP_JU1941	12943603	JU1941	I	12.9436	64	For
I_12946227_SDP_JU1941	12946227	JU1941	I	12.9462	60	For
I_12946264_SDP_JU1941	12946264	JU1941	I	12.9463	64	For
I_12952432_SDP_JU1941	12952432	JU1941	I	12.9524	55	For
I_12952447_SDP_JU1941	12952447	JU1941	I	12.9524	52	For
I_12952555_SDP_JU1941	12952555	JU1941	I	12.9526	63	For
I_12952804_SDP_JU1941	12952804	JU1941	I	12.9528	60	For
I_12953889_SDP_JU1941	12953889	JU1941	I	12.9539	62	For
I_12959031_SDP_JU1941	12959031	JU1941	I	12.959	64	For
I_12962152_SDP_JU1941	12962152	JU1941	I	12.9622	64	For
I_12969206_SDP_JU1941	12969206	JU1941	I	12.9692	64	For
I_12970073_SDP_JU1941	12970073	JU1941	I	12.9701	54	For
I_12981508_SDP_JU1941	12981508	JU1941	I	12.9815	53	For
I_12981727_SDP_JU1941	12981727	JU1941	I	12.9817	62	For
I_12981798_SDP_JU1941	12981798	JU1941	I	12.9818	59	For
I_12983107_SDP_JU1941	12983107	JU1941	I	12.9831	62	For
I_12983865_SDP_JU1941	12983865	JU1941	I	12.9839	63	For
I_13022611_SDP_JU1941	13022611	JU1941	I	13.0226	64	For
I_13045288_SDP_JU1941	13045288	JU1941	I	13.0453	62	For
I_13056000_SDP_JU1941	13056000	JU1941	I	13.056	60	For
I_13056356_SDP_JU1941	13056356	JU1941	I	13.0564	63	For
I_13056377_SDP_JU1941	13056377	JU1941	I	13.0564	61	For
I_13056383_SDP_JU1941	13056383	JU1941	I	13.0564	61	For
I_13056434_SDP_JU1941	13056434	JU1941	I	13.0564	61	For
I_13057244_SDP_JU1941	13057244	JU1941	I	13.0572	55	For
I_13155527_SDP_JU1941	13155527	JU1941	I	13.1555	62	For
I_13155530_SDP_JU1941	13155530	JU1941	I	13.1555	62	For
I_13155569_SDP_JU1941	13155569	JU1941	I	13.1556	61	For
I_13155611_SDP_JU1941	13155611	JU1941	I	13.1556	58	For
I_13155614_SDP_JU1941	13155614	JU1941	I	13.1556	60	For
I_13155722_SDP_JU1941	13155722	JU1941	I	13.1557	56	For
I_13155726_SDP_JU1941	13155726	JU1941	I	13.1557	54	For
I_13156043_SDP_JU1941	13156043	JU1941	I	13.156	58	For
I_13156067_SDP_JU1941	13156067	JU1941	I	13.1561	62	For
I_13156186_SDP_JU1941	13156186	JU1941	I	13.1562	65	For
I_13156195_SDP_JU1941	13156195	JU1941	I	13.1562	65	For
I_13156448_SDP_JU1941	13156448	JU1941	I	13.1564	65	For
I_13156466_SDP_JU1941	13156466	JU1941	I	13.1565	62	For
I_13156505_SDP_JU1941	13156505	JU1941	I	13.1565	63	For
I_13156580_SDP_JU1941	13156580	JU1941	I	13.1566	59	For
I_13181342_SDP_JU1941	13181342	JU1941	I	13.1813	64	For
I_13182400_SDP_JU1941	13182400	JU1941	I	13.1824	64	For
I_13182591_SDP_JU1941	13182591	JU1941	I	13.1826	61	For
I_13214399_SDP_JU1941	13214399	JU1941	I	13.2144	42	For
I_13214535_SDP_JU1941	13214535	JU1941	I	13.2145	43	For
I_13214541_SDP_JU1941	13214541	JU1941	I	13.2145	41	For
I_13214552_SDP_JU1941	13214552	JU1941	I	13.2146	40	For
I_13216779_SDP_JU1941	13216779	JU1941	I	13.2168	52	For
I_13216869_SDP_JU1941	13216869	JU1941	I	13.2169	55	For
I_13219182_SDP_JU1941	13219182	JU1941	I	13.2192	49	For
I_13219190_SDP_JU1941	13219190	JU1941	I	13.2192	49	For
I_13232765_SDP_JU1941	13232765	JU1941	I	13.2328	53	For
I_13234221_SDP_JU1941	13234221	JU1941	I	13.2342	58	For
I_13277735_SDP_JU1511	13277735	JU1511	I	13.2777	69	For
I_13281056_SDP_JU1941	13281056	JU1941	I	13.2811	65	For
I_13281185_SDP_JU1941	13281185	JU1941	I	13.2812	63	For
I_13281424_SDP_JU1941	13281424	JU1941	I	13.2814	64	For
I_13285134_SDP_JU1941	13285134	JU1941	I	13.2851	65	For
I_13285221_SDP_JU1941	13285221	JU1941	I	13.2852	63	For
I_13289139_SDP_JU1941	13289139	JU1941	I	13.2891	64	For
I_13289296_SDP_JU1941	13289296	JU1941	I	13.2893	65	For
I_13292571_SDP_JU1941	13292571	JU1941	I	13.2926	62	For
I_13292573_SDP_JU1941	13292573	JU1941	I	13.2926	62	For
I_13292916_SDP_JU1941	13292916	JU1941	I	13.2929	64	For
I_13294280_SDP_JU1941	13294280	JU1941	I	13.2943	65	For
I_13295693_SDP_JU1941	13295693	JU1941	I	13.2957	64	For
I_13297130_SDP_JU1941	13297130	JU1941	I	13.2971	63	For
I_13297165_SDP_JU1941	13297165	JU1941	I	13.2972	64	For
I_13310566_SDP_JU1941	13310566	JU1941	I	13.3106	64	For
I_13337999_SDP_JU1941	13337999	JU1941	I	13.338	57	For
I_13338566_SDP_JU1941	13338566	JU1941	I	13.3386	54	For
I_13338725_SDP_JU1941	13338725	JU1941	I	13.3387	57	For
I_13339819_SDP_JU1941	13339819	JU1941	I	13.3398	60	For
I_13339831_SDP_JU1941	13339831	JU1941	I	13.3398	62	For
I_13340045_SDP_JU1941	13340045	JU1941	I	13.34	58	For
I_13340082_SDP_JU1941	13340082	JU1941	I	13.3401	62	For
I_13340089_SDP_JU1941	13340089	JU1941	I	13.3401	60	For
I_13340152_SDP_JU1941	13340152	JU1941	I	13.3402	62	For
I_13340382_SDP_JU1941	13340382	JU1941	I	13.3404	64	For
I_13354210_SDP_JU1941	13354210	JU1941	I	13.3542	61	For
I_13355673_SDP_JU1941	13355673	JU1941	I	13.3557	63	For
I_13359179_SDP_JU1941	13359179	JU1941	I	13.3592	62	For
I_13364437_SDP_JU1941	13364437	JU1941	I	13.3644	64	For
I_13384799_SDP_JU1941	13384799	JU1941	I	13.3848	63	For
I_13384834_SDP_JU1941	13384834	JU1941	I	13.3848	63	For
I_13385132_SDP_JU1941	13385132	JU1941	I	13.3851	64	For
I_13385177_SDP_JU1941	13385177	JU1941	I	13.3852	63	For
I_13385443_SDP_JU1941	13385443	JU1941	I	13.3854	63	For
I_13386826_SDP_JU1941	13386826	JU1941	I	13.3868	64	For
I_13387807_SDP_JU1941	13387807	JU1941	I	13.3878	141	Rev
I_13387886_SDP_JU1941	13387886	JU1941	I	13.3879	63	For
I_13387914_SDP_JU1941	13387914	JU1941	I	13.3879	63	For
I_13388036_SDP_JU1941	13388036	JU1941	I	13.388	61	For
I_13389895_SDP_JU1941	13389895	JU1941	I	13.3899	64	For
I_13421532_SDP_JU1941	13421532	JU1941	I	13.4215	60	For
I_13428957_SDP_JU1941	13428957	JU1941	I	13.429	53	For
I_13428974_SDP_JU1941	13428974	JU1941	I	13.429	56	For
I_13429189_SDP_JU1941	13429189	JU1941	I	13.4292	61	For
I_13434003_SDP_JU1941	13434003	JU1941	I	13.434	63	For
I_13470735_SDP_JU1941	13470735	JU1941	I	13.4707	63	For
I_13505975_SDP_JU1941	13505975	JU1941	I	13.506	58	For
I_13511732_SDP_JU1941	13511732	JU1941	I	13.5117	63	For
I_13512564_SDP_JU1941	13512564	JU1941	I	13.5126	62	For
I_13516625_SDP_JU1941	13516625	JU1941	I	13.5166	46	For
I_13530737_SDP_JU1931	13530737	JU1931	I	13.5307	33	For
I_13538215_SDP_JU1941	13538215	JU1941	I	13.5382	63	For
I_13548243_SDP_JU1941	13548243	JU1941	I	13.5482	63	For
I_13552103_SDP_JU1941	13552103	JU1941	I	13.5521	63	For
I_13559164_SDP_JU1941	13559164	JU1941	I	13.5592	62	For
I_13567523_SDP_JU1941	13567523	JU1941	I	13.5675	62	For
I_13571479_SDP_JU1941	13571479	JU1941	I	13.5715	61	For
I_13580378_SDP_JU1941	13580378	JU1941	I	13.5804	63	For
I_13593609_SDP_JU1941	13593609	JU1941	I	13.5936	60	For
I_13598991_SDP_JU1941	13598991	JU1941	I	13.599	61	For
I_13600542_SDP_JU1941	13600542	JU1941	I	13.6005	63	For
I_13604274_SDP_JU1941	13604274	JU1941	I	13.6043	62	For
I_13604959_SDP_JU1941	13604959	JU1941	I	13.605	64	For
I_13607682_SDP_JU1941	13607682	JU1941	I	13.6077	62	For
I_13652482_SDP_JU1941	13652482	JU1941	I	13.6525	48	For
I_13654736_SDP_JU1941	13654736	JU1941	I	13.6547	58	For
I_13666876_SDP_JU1941	13666876	JU1941	I	13.6669	50	For
I_13666889_SDP_JU1511	13666889	JU1511	I	13.6669	62	For
I_13739473_SDP_JU1941	13739473	JU1941	I	13.7395	60	For
I_13743587_SDP_JU1941	13743587	JU1941	I	13.7436	55	For
I_13785290_SDP_JU1941	13785290	JU1941	I	13.7853	61	For
I_13785943_SDP_JU1941	13785943	JU1941	I	13.7859	62	For
I_13786058_SDP_JU1941	13786058	JU1941	I	13.7861	61	For
I_13791528_SDP_JU1941	13791528	JU1941	I	13.7915	63	For
I_13792714_SDP_JU1941	13792714	JU1941	I	13.7927	53	For
I_13803692_SDP_JU1941	13803692	JU1941	I	13.8037	65	For
I_13807028_SDP_JU1941	13807028	JU1941	I	13.807	62	For
I_13807070_SDP_JU1941	13807070	JU1941	I	13.8071	63	For
I_13807245_SDP_JU1941	13807245	JU1941	I	13.8072	62	For
I_13810264_SDP_JU1941	13810264	JU1941	I	13.8103	61	For
I_13811999_SDP_JU1941	13811999	JU1941	I	13.812	54	For
I_13820271_SDP_JU1941	13820271	JU1941	I	13.8203	59	For
I_13821354_SDP_JU1941	13821354	JU1941	I	13.8214	60	For
I_13821528_SDP_JU1941	13821528	JU1941	I	13.8215	54	For
I_13824913_SDP_JU1941	13824913	JU1941	I	13.8249	53	For
I_13827310_SDP_JU1941	13827310	JU1941	I	13.8273	50	For
I_13831889_SDP_JU1941	13831889	JU1941	I	13.8319	63	For
I_13835527_SDP_JU1941	13835527	JU1941	I	13.8355	59	For
I_13842382_SDP_JU1941	13842382	JU1941	I	13.8424	63	For
I_13842518_SDP_JU1941	13842518	JU1941	I	13.8425	64	For
I_13842642_SDP_JU1941	13842642	JU1941	I	13.8426	63	For
I_13854757_SDP_JU1941	13854757	JU1941	I	13.8548	54	For
I_13857159_SDP_JU1941	13857159	JU1941	I	13.8572	63	For
I_13879924_SDP_JU1941	13879924	JU1941	I	13.8799	58	For
I_13881767_SDP_JU1941	13881767	JU1941	I	13.8818	59	For
I_13970575_SDP_JU1941	13970575	JU1941	I	13.9706	57	For
I_14018895_SDP_JU1941	14018895	JU1941	I	14.0189	63	For
I_14102109_SDP_JU1941	14102109	JU1941	I	14.1021	65	For
I_14103160_SDP_JU1941	14103160	JU1941	I	14.1032	64	For
I_14103187_SDP_JU1941	14103187	JU1941	I	14.1032	64	For
I_14103297_SDP_JU1941	14103297	JU1941	I	14.1033	65	For
I_14103815_SDP_JU1941	14103815	JU1941	I	14.1038	65	For
I_14103945_SDP_JU1941	14103945	JU1941	I	14.1039	64	For
I_14109310_SDP_JU1941	14109310	JU1941	I	14.1093	65	For
I_14109322_SDP_JU1941	14109322	JU1941	I	14.1093	64	For
I_14114607_SDP_JU1941	14114607	JU1941	I	14.1146	62	For
I_14118370_SDP_JU1941	14118370	JU1941	I	14.1184	64	For
I_14118509_SDP_JU1941	14118509	JU1941	I	14.1185	63	For
I_14121390_SDP_JU1941	14121390	JU1941	I	14.1214	65	For
I_14126501_SDP_JU1941	14126501	JU1941	I	14.1265	64	For
I_14128804_SDP_JU1941	14128804	JU1941	I	14.1288	63	For
I_14128975_SDP_JU1941	14128975	JU1941	I	14.129	59	For
I_14158953_SDP_JU1511	14158953	JU1511	I	14.159	63	For
I_14160077_SDP_JU1511	14160077	JU1511	I	14.1601	59	For
I_14168016_SDP_JU1941	14168016	JU1941	I	14.168	53	For
I_14172648_SDP_14	14172648	14	I	14.1726	125	For
I_14173047_SDP_JU1941	14173047	JU1941	I	14.173	65	For
I_14173130_SDP_14	14173130	14	I	14.1731	129	For
I_14174121_SDP_JU1511	14174121	JU1511	I	14.1741	66	For
I_14175209_SDP_14	14175209	14	I	14.1752	129	For
I_14176836_SDP_14	14176836	14	I	14.1768	128	For
I_14176847_SDP_14	14176847	14	I	14.1768	128	For
I_14177163_SDP_14	14177163	14	I	14.1772	125	For
I_14179258_SDP_14	14179258	14	I	14.1793	127	For
I_14182901_SDP_14	14182901	14	I	14.1829	132	For
I_14198789_SDP_JU1511	14198789	JU1511	I	14.1988	65	For
I_14208316_SDP_JU1941	14208316	JU1941	I	14.2083	48	For
I_14208546_SDP_JU1941	14208546	JU1941	I	14.2085	45	For
I_14241999_SDP_JU1511	14241999	JU1511	I	14.242	65	For
I_14242045_SDP_JU1941	14242045	JU1941	I	14.242	64	For
I_14242401_SDP_JU1511	14242401	JU1511	I	14.2424	65	For
I_14243571_SDP_JU1941	14243571	JU1941	I	14.2436	66	For
I_14266437_SDP_14	14266437	14	I	14.2664	124	For
I_14267049_SDP_14	14267049	14	I	14.267	122	For
I_14269228_SDP_14	14269228	14	I	14.2692	128	For
I_14269359_SDP_14	14269359	14	I	14.2694	126	For
I_14269526_SDP_JU1511	14269526	JU1511	I	14.2695	65	For
I_14269563_SDP_JU1941	14269563	JU1941	I	14.2696	64	For
I_14270852_SDP_JU1941	14270852	JU1941	I	14.2709	64	For
I_14273092_SDP_JU1941	14273092	JU1941	I	14.2731	65	For
I_14273206_SDP_14	14273206	14	I	14.2732	125	For
I_14339126_SDP_JU1941	14339126	JU1941	I	14.3391	52	For
I_14341709_SDP_JU1941	14341709	JU1941	I	14.3417	65	For
I_14342090_SDP_JU1511	14342090	JU1511	I	14.3421	59	For
I_14342185_SDP_14	14342185	14	I	14.3422	126	For
I_14347859_SDP_14	14347859	14	I	14.3479	123	For
I_14355210_SDP_14	14355210	14	I	14.3552	125	For
I_14355366_SDP_JU1941	14355366	JU1941	I	14.3554	60	For
I_14358020_SDP_JU1511	14358020	JU1511	I	14.358	65	For
I_14358788_SDP_JU1511	14358788	JU1511	I	14.3588	63	For
I_14358979_SDP_JU1941	14358979	JU1941	I	14.359	64	For
I_14361035_SDP_14	14361035	14	I	14.361	125	For
I_14381433_SDP_14	14381433	14	I	14.3814	125	For
I_14393615_SDP_JU1511	14393615	JU1511	I	14.3936	57	For
I_14398343_SDP_14	14398343	14	I	14.3983	127	For
I_14398512_SDP_14	14398512	14	I	14.3985	126	For
I_14401061_SDP_14	14401061	14	I	14.4011	126	For
I_14402564_SDP_JU1931	14402564	JU1931	I	14.4026	34	For
I_14405395_SDP_JU1941	14405395	JU1941	I	14.4054	55	For
I_14405458_SDP_JU1511	14405458	JU1511	I	14.4055	52	For
I_14405486_SDP_JU1511	14405486	JU1511	I	14.4055	52	For
I_14413728_SDP_JU1941	14413728	JU1941	I	14.4137	63	For
I_14417678_SDP_JU1511	14417678	JU1511	I	14.4177	62	For
I_14426570_SDP_JU1941	14426570	JU1941	I	14.4266	61	For
I_14427076_SDP_JU1941	14427076	JU1941	I	14.4271	63	For
I_14428732_SDP_JU1941	14428732	JU1941	I	14.4287	63	For
I_14428760_SDP_JU1941	14428760	JU1941	I	14.4288	64	For
I_14428858_SDP_JU1941	14428858	JU1941	I	14.4289	64	For
I_14428931_SDP_JU1941	14428931	JU1941	I	14.4289	66	For
I_14428949_SDP_JU1511	14428949	JU1511	I	14.4289	62	For
I_14430345_SDP_JU1511	14430345	JU1511	I	14.4303	63	For
I_14431545_SDP_JU1941	14431545	JU1941	I	14.4315	64	For
I_14431632_SDP_14	14431632	14	I	14.4316	125	For
I_14433607_SDP_JU1511	14433607	JU1511	I	14.4336	62	For
I_14444000_SDP_JU1511	14444000	JU1511	I	14.444	61	For
I_14445304_SDP_JU1941	14445304	JU1941	I	14.4453	51	For
I_14461299_SDP_14	14461299	14	I	14.4613	124	For
I_14465609_SDP_14	14465609	14	I	14.4656	123	For
I_14474841_SDP_JU1511	14474841	JU1511	I	14.4748	61	For
I_14487003_SDP_JU1941	14487003	JU1941	I	14.487	63	For
I_14488016_SDP_14	14488016	14	I	14.488	122	For
I_14489682_SDP_JU1941	14489682	JU1941	I	14.4897	63	For
I_14490703_SDP_JU1941	14490703	JU1941	I	14.4907	64	For
I_14497556_SDP_JU1511	14497556	JU1511	I	14.4976	60	For
I_14497567_SDP_JU1511	14497567	JU1511	I	14.4976	59	For
I_14497723_SDP_JU1511	14497723	JU1511	I	14.4977	57	For
I_14497724_SDP_JU1511	14497724	JU1511	I	14.4977	57	For
I_14497852_SDP_JU1511	14497852	JU1511	I	14.4979	59	For
I_14497995_SDP_JU1511	14497995	JU1511	I	14.498	51	For
I_14500915_SDP_14	14500915	14	I	14.5009	121	For
I_14504011_SDP_JU1511	14504011	JU1511	I	14.504	53	For
I_14511703_SDP_JU1511	14511703	JU1511	I	14.5117	55	For
I_14512620_SDP_14	14512620	14	I	14.5126	118	For
I_14515172_SDP_JU1511	14515172	JU1511	I	14.5152	61	For
I_14537292_SDP_JU1511	14537292	JU1511	I	14.5373	54	For
I_14543857_SDP_JU1511	14543857	JU1511	I	14.5439	47	For
I_14544603_SDP_JU1511	14544603	JU1511	I	14.5446	47	For
I_14544865_SDP_JU1941	14544865	JU1941	I	14.5449	61	For
I_14552253_SDP_JU1511	14552253	JU1511	I	14.5523	54	For
I_14552254_SDP_JU1511	14552254	JU1511	I	14.5523	54	For
I_14552894_SDP_JU1511	14552894	JU1511	I	14.5529	57	For
I_14553108_SDP_JU1941	14553108	JU1941	I	14.5531	62	For
I_14555191_SDP_JU1511	14555191	JU1511	I	14.5552	55	For
I_14563439_SDP_JU1941	14563439	JU1941	I	14.5634	46	For
I_14566485_SDP_14	14566485	14	I	14.5665	116	For
I_14566720_SDP_14	14566720	14	I	14.5667	115	For
I_14566876_SDP_14	14566876	14	I	14.5669	115	For
I_14567422_SDP_14	14567422	14	I	14.5674	116	For
I_14569913_SDP_14	14569913	14	I	14.5699	107	For
I_14590719_SDP_JU1941	14590719	JU1941	I	14.5907	48	For
I_14621816_SDP_JU1941	14621816	JU1941	I	14.6218	59	For
I_14623194_SDP_JU1941	14623194	JU1941	I	14.6232	58	For
I_14625292_SDP_JU1511	14625292	JU1511	I	14.6253	59	For
I_14646422_SDP_JU1941	14646422	JU1941	I	14.6464	59	For
I_14651135_SDP_JU1941	14651135	JU1941	I	14.6511	59	For
I_14653140_SDP_JU1941	14653140	JU1941	I	14.6531	59	For
I_14657200_SDP_14	14657200	14	I	14.6572	110	For
I_14662791_SDP_JU1941	14662791	JU1941	I	14.6628	57	For
I_14665534_SDP_JU1941	14665534	JU1941	I	14.6655	59	For
I_14690409_SDP_JU1941	14690409	JU1941	I	14.6904	60	For
I_14701292_SDP_JU1511	14701292	JU1511	I	14.7013	57	For
I_14718424_SDP_14	14718424	14	I	14.7184	115	For
I_14720402_SDP_JU1941	14720402	JU1941	I	14.7204	58	For
I_14720829_SDP_JU1941	14720829	JU1941	I	14.7208	58	For
I_14721147_SDP_JU1941	14721147	JU1941	I	14.7211	58	For
I_14721265_SDP_JU1941	14721265	JU1941	I	14.7213	56	For
I_14738161_SDP_JU1941	14738161	JU1941	I	14.7382	58	For
I_14738401_SDP_JU1941	14738401	JU1941	I	14.7384	58	For
I_14738540_SDP_JU1941	14738540	JU1941	I	14.7385	58	For
I_14740179_SDP_JU1941	14740179	JU1941	I	14.7402	58	For
I_14757465_SDP_JU1941	14757465	JU1941	I	14.7575	58	For
I_14770971_SDP_JU1941	14770971	JU1941	I	14.771	55	For
I_14771080_SDP_JU1941	14771080	JU1941	I	14.7711	47	For
I_14771307_SDP_JU1941	14771307	JU1941	I	14.7713	49	For
I_14772462_SDP_JU1941	14772462	JU1941	I	14.7725	48	For
I_14778219_SDP_JU1941	14778219	JU1941	I	14.7782	57	For
I_14788681_SDP_JU1941	14788681	JU1941	I	14.7887	58	For
I_14789218_SDP_JU1941	14789218	JU1941	I	14.7892	58	For
I_14795668_SDP_JU1941	14795668	JU1941	I	14.7957	58	For
I_14810984_SDP_JU1941	14810984	JU1941	I	14.811	56	For
I_14815178_SDP_14	14815178	14	I	14.8152	116	For
I_14817107_SDP_JU1511	14817107	JU1511	I	14.8171	60	For
I_14817151_SDP_JU1511	14817151	JU1511	I	14.8172	58	For
I_14817388_SDP_JU1511	14817388	JU1511	I	14.8174	57	For
I_14823529_SDP_14	14823529	14	I	14.8235	115	For
I_14830781_SDP_14	14830781	14	I	14.8308	115	For
I_14831547_SDP_14	14831547	14	I	14.8315	114	For
I_14841626_SDP_JU1511	14841626	JU1511	I	14.8416	56	For
I_14841818_SDP_JU1941	14841818	JU1941	I	14.8418	57	For
I_14847592_SDP_JU1941	14847592	JU1941	I	14.8476	58	For
I_14847767_SDP_JU1511	14847767	JU1511	I	14.8478	58	For
I_14848874_SDP_JU1511	14848874	JU1511	I	14.8489	57	For
I_14850098_SDP_JU1941	14850098	JU1941	I	14.8501	58	For
I_14851647_SDP_JU1511	14851647	JU1511	I	14.8516	58	For
I_14856804_SDP_JU1511	14856804	JU1511	I	14.8568	54	For
I_14857972_SDP_JU1511	14857972	JU1511	I	14.858	57	For
I_14858029_SDP_JU1511	14858029	JU1511	I	14.858	54	For
I_14858470_SDP_JU1511	14858470	JU1511	I	14.8585	58	For
I_14858863_SDP_JU1941	14858863	JU1941	I	14.8589	54	For
I_14859025_SDP_JU1511	14859025	JU1511	I	14.859	58	For
I_14859166_SDP_JU1511	14859166	JU1511	I	14.8592	57	For
I_14859174_SDP_JU1511	14859174	JU1511	I	14.8592	57	For
I_14859679_SDP_JU1511	14859679	JU1511	I	14.8597	58	For
I_14874405_SDP_JU1511	14874405	JU1511	I	14.8744	43	For
I_14875238_SDP_JU1511	14875238	JU1511	I	14.8752	47	For
I_14876136_SDP_JU1511	14876136	JU1511	I	14.8761	57	For
I_14877990_SDP_JU1511	14877990	JU1511	I	14.878	57	For
I_14882195_SDP_JU1511	14882195	JU1511	I	14.8822	57	For
I_14882360_SDP_JU1941	14882360	JU1941	I	14.8824	58	For
I_14883802_SDP_JU1511	14883802	JU1511	I	14.8838	58	For
I_14909906_SDP_JU1941	14909906	JU1941	I	14.9099	57	For
I_14910658_SDP_14	14910658	14	I	14.9107	115	For
I_14952030_SDP_14	14952030	14	I	14.952	114	For
I_14967376_SDP_JU1941	14967376	JU1941	I	14.9674	59	For
I_14995204_SDP_14	14995204	14	I	14.9952	96	For
I_14999185_SDP_JU1511	14999185	JU1511	I	14.9992	57	For
I_14999873_SDP_14	14999873	14	I	14.9999	115	For
I_14999955_SDP_JU1941	14999955	JU1941	I	15	59	For
I_15007310_SDP_14	15007310	14	I	15.0073	114	For
I_15017472_SDP_JU1511	15017472	JU1511	I	15.0175	58	For
I_15017684_SDP_JU1511	15017684	JU1511	I	15.0177	58	For
I_15020057_SDP_JU1511	15020057	JU1511	I	15.0201	59	For
I_15020090_SDP_JU1511	15020090	JU1511	I	15.0201	59	For
I_15023687_SDP_14	15023687	14	I	15.0237	108	For
I_15024889_SDP_JU1511	15024889	JU1511	I	15.0249	58	For
I_15025905_SDP_JU1941	15025905	JU1941	I	15.0259	58	For
I_15029066_SDP_JU1941	15029066	JU1941	I	15.0291	58	For
I_15029414_SDP_JU1941	15029414	JU1941	I	15.0294	58	For
I_15031703_SDP_JU1941	15031703	JU1941	I	15.0317	56	For
I_15035350_SDP_14	15035350	14	I	15.0353	114	For
I_15040934_SDP_JU1931	15040934	JU1931	I	15.0409	38	For
I_15041245_SDP_JU1941	15041245	JU1941	I	15.0412	56	For
I_15051153_SDP_14	15051153	14	I	15.0512	114	For
I_15055370_SDP_JU1511	15055370	JU1511	I	15.0554	54	For
I_15057516_SDP_14	15057516	14	I	15.0575	98	For
I_15058135_SDP_JU1941	15058135	JU1941	I	15.0581	49	For
I_15064777_SDP_JU1511	15064777	JU1511	I	15.0648	53	For
I_15066925_SDP_14	15066925	14	I	15.0669	116	For
II_2750502_SDP_JU1511	2750502	JU1511	II	2.7505	56	For
II_2750595_SDP_JU1511	2750595	JU1511	II	2.7506	130	Rev
II_2752193_SDP_JU1511	2752193	JU1511	II	2.75219	64	For
II_2752198_SDP_JU1511	2752198	JU1511	II	2.7522	64	For
II_2752426_SDP_JU1511	2752426	JU1511	II	2.75243	62	For
II_2768557_SDP_JU1511	2768557	JU1511	II	2.76856	64	For
II_2782193_SDP_JU1511	2782193	JU1511	II	2.78219	65	For
II_2787953_SDP_JU1511	2787953	JU1511	II	2.78795	146	Rev
II_2788138_SDP_JU1511	2788138	JU1511	II	2.78814	146	Rev
II_2788139_SDP_JU1511	2788139	JU1511	II	2.78814	146	Rev
II_2791979_SDP_JU1511	2791979	JU1511	II	2.79198	147	Rev
II_2792808_SDP_JU1511	2792808	JU1511	II	2.79281	147	Rev
II_2795273_SDP_JU1511	2795273	JU1511	II	2.79527	63	For
II_2795346_SDP_JU1511	2795346	JU1511	II	2.79535	146	Rev
II_2795932_SDP_JU1511	2795932	JU1511	II	2.79593	138	Rev
II_2796425_SDP_JU1511	2796425	JU1511	II	2.79643	53	For
II_2796443_SDP_JU1511	2796443	JU1511	II	2.79644	56	For
II_2831056_SDP_JU1511	2831056	JU1511	II	2.83106	147	Rev
II_2846151_SDP_JU1511	2846151	JU1511	II	2.84615	143	Rev
II_2846184_SDP_JU1511	2846184	JU1511	II	2.84618	145	Rev
II_2847068_SDP_JU1511	2847068	JU1511	II	2.84707	147	Rev
II_2847689_SDP_JU1511	2847689	JU1511	II	2.84769	64	For
II_2848264_SDP_JU1511	2848264	JU1511	II	2.84826	63	For
II_2848602_SDP_JU1511	2848602	JU1511	II	2.8486	64	For
II_2848995_SDP_JU1511	2848995	JU1511	II	2.84899	146	Rev
II_2850796_SDP_JU1511	2850796	JU1511	II	2.8508	56	For
II_2887340_SDP_JU1511	2887340	JU1511	II	2.88734	65	For
II_2888843_SDP_JU1511	2888843	JU1511	II	2.88884	65	For
II_3247277_SDP_13	3247277	13	II	3.24728	138	Rev
II_3501864_SDP_JU1511	3501864	JU1511	II	3.50186	63	For
II_4428522_SDP_JU1511	4428522	JU1511	II	4.42852	60	For
II_4695493_SDP_JU1931	4695493	JU1931	II	4.69549	22	For
II_4988756_SDP_JU1941	4988756	JU1941	II	4.98876	75	For
II_5374406_SDP_JU1511	5374406	JU1511	II	5.37441	56	For
II_5396324_SDP_JU1926	5396324	JU1926	II	5.39632	59	For
II_6046868_SDP_JU1931	6046868	JU1931	II	6.04687	22	For
II_6625157_SDP_JU1941	6625157	JU1941	II	6.62516	68	For
II_6947707_SDP_JU1941	6947707	JU1941	II	6.94771	75	For
II_7012951_SDP_JU1926	7012951	JU1926	II	7.01295	59	For
II_7791129_SDP_JU1931	7791129	JU1931	II	7.79113	20	For
II_8060150_SDP_13	8060150	13	II	8.06015	115	Rev
II_8214326_SDP_JU1941	8214326	JU1941	II	8.21433	76	For
II_8519654_SDP_JU1931	8519654	JU1931	II	8.51965	22	For
II_8936906_SDP_JU1511	8936906	JU1511	II	8.93691	152	Rev
II_9742766_SDP_JU1511	9742766	JU1511	II	9.74277	153	Rev
II_10096917_SDP_JU1511	10096917	JU1511	II	10.0969	61	For
II_10863738_SDP_JU1511	10863738	JU1511	II	10.8637	142	Rev
II_10951482_SDP_JU1926	10951482	JU1926	II	10.9515	59	For
II_11093523_SDP_JU1926	11093523	JU1926	II	11.0935	52	For
II_11093524_SDP_JU1926	11093524	JU1926	II	11.0935	52	For
II_11873891_SDP_13	11873891	13	II	11.8739	119	Rev
II_12037454_SDP_JU1511	12037454	JU1511	II	12.0375	59	For
II_12099864_SDP_JU1511	12099864	JU1511	II	12.0999	55	For
II_12115693_SDP_JU1511	12115693	JU1511	II	12.1157	59	For
II_12116999_SDP_JU1511	12116999	JU1511	II	12.117	56	For
II_12117782_SDP_JU1511	12117782	JU1511	II	12.1178	56	For
II_12117790_SDP_JU1511	12117790	JU1511	II	12.1178	54	For
II_12131728_SDP_JU1511	12131728	JU1511	II	12.1317	153	Rev
II_12131743_SDP_JU1511	12131743	JU1511	II	12.1317	58	For
II_12132387_SDP_JU1511	12132387	JU1511	II	12.1324	153	Rev
II_12132567_SDP_JU1511	12132567	JU1511	II	12.1326	141	Rev
II_12132694_SDP_JU1511	12132694	JU1511	II	12.1327	55	For
II_12141591_SDP_JU1511	12141591	JU1511	II	12.1416	52	For
II_12143819_SDP_JU1511	12143819	JU1511	II	12.1438	51	For
II_12143861_SDP_JU1511	12143861	JU1511	II	12.1439	56	For
II_12145719_SDP_JU1511	12145719	JU1511	II	12.1457	58	For
II_12145737_SDP_JU1511	12145737	JU1511	II	12.1457	58	For
II_12151107_SDP_JU1511	12151107	JU1511	II	12.1511	146	Rev
II_12151301_SDP_JU1511	12151301	JU1511	II	12.1513	56	For
II_12170577_SDP_JU1511	12170577	JU1511	II	12.1706	142	Rev
II_12175402_SDP_JU1511	12175402	JU1511	II	12.1754	151	Rev
II_12187723_SDP_JU1511	12187723	JU1511	II	12.1877	59	For
II_12191408_SDP_JU1511	12191408	JU1511	II	12.1914	56	For
II_12192798_SDP_JU1511	12192798	JU1511	II	12.1928	56	For
II_12213348_SDP_JU1511	12213348	JU1511	II	12.2133	150	Rev
II_12214311_SDP_JU1511	12214311	JU1511	II	12.2143	149	Rev
II_12225356_SDP_JU1511	12225356	JU1511	II	12.2254	62	For
II_12227078_SDP_JU1511	12227078	JU1511	II	12.2271	63	For
II_12257722_SDP_JU1511	12257722	JU1511	II	12.2577	62	For
II_12276468_SDP_JU1511	12276468	JU1511	II	12.2765	62	For
II_12279252_SDP_JU1511	12279252	JU1511	II	12.2793	57	For
II_12280139_SDP_JU1511	12280139	JU1511	II	12.2801	60	For
II_12283723_SDP_JU1511	12283723	JU1511	II	12.2837	149	Rev
II_12283997_SDP_JU1511	12283997	JU1511	II	12.284	58	For
II_12295550_SDP_JU1511	12295550	JU1511	II	12.2956	56	For
II_12295898_SDP_JU1511	12295898	JU1511	II	12.2959	148	Rev
II_12299907_SDP_JU1511	12299907	JU1511	II	12.2999	147	Rev
II_12301663_SDP_JU1511	12301663	JU1511	II	12.3017	60	For
II_12302221_SDP_JU1511	12302221	JU1511	II	12.3022	61	For
[truncated: 6,934 more rows]

## Sheet: SupTab3
WN_ID	WN1012	WN1020	WN1025	WN1052	WN1065	WN1066	WN1070	WN1079	WN1083	WN1089	WN1091	WN1097	WN1156	WN1131	WN1105	WN1098	WN1001	WN1002	WN1003	WN1004	WN1005	WN1006	WN1007	WN1008	WN1009	WN1010	WN1011	WN1013	WN1014	WN1015	WN1016	WN1017	WN1018	WN1019	WN1021	WN1022	WN1023	WN1024	WN1051	WN1053	WN1054	WN1055	WN1056	WN1057	WN1058	WN1059	WN1060	WN1061	WN1062
Ril_ID	Y14	Y22	Y27	YZ2	YZ15	YZ16	YZ21	YZ30	YZ34	YZ40	YZ42	YZ48	ZY34	ZY7	YZ56	YZ49	Y2	Y3	Y5	Y6	Y7	Y8	Y9	Y10	Y11	Y12	Y13	Y15	Y16	Y17	Y18	Y19	Y20	Y21	Y23	Y24	Y25	Y26	YZ1	YZ3	YZ4	YZ5	YZ6	YZ7	YZ8	YZ9	YZ10	YZ11	YZ12
Seqence_ID	B2208	B2209	B2210	B2211	B2212	B2213	B2214	B2215	B2216	B2217	B2218	B2219	B2220	B2221	B2222	B2223	B2497	B2498	B2499	B2500	B2501	B2502	B2503	B2504	B2505	B2506	B2507	B2509	B2510	B2511	B2512	B2513	B2514	B2515	B2517	B2518	B2519	B2520	B2522	B2524	B2525	B2526	B2527	B2528	B2529	B2530	B2531	B2532	B2533
6313	1	1	1	0	1	1	1	1	1	1	1	1	1	0	1	1	1	0	1	1	1	1	1	1	1	1	1	1	1	1	1	0	1	1	1	1	1	1	1	1	1	1	1	1	1	1	1	1	1
6314	1	1	1	0	1	1	1	1	1	1	1	1	1	0	1	1	1	0	1	1	1	1	1	1	1	1	1	1	1	1	1	0	1	1	1	1	1	1	1	1	1	1	1	1	1	1	1	1	1
17860	1	1	0	0	1	0	0	0	0	0	0	1	1	0	1	1	1	0	0	0	0.5	0	0	0	0	1	1	1	0	0	1	0	0	0	0	0	1	0	0	0	1	1	1	0	0	1	0	1	0
17885	0.5001	1	0	0	1	0	0	0	0	0	0	1	0.5	0	1	1	1	0	0	0	0.5013	0	0	0	0	1	1	1	0	0	1	0	0	0	0	0	1	0	0	0	1	0.5	1	0	0	1	0	1	0
17888	0	0	0	0	0	1	1	1	1	1	1	0	0	0	0	0	0	0	1	1	0	1	1	1	0.7304	0	0	0	1	1	0	0	1	1	1	1	0	0	1	1	0	0	0	1	1	0	1	0	1
18032	1	1	0	0	1	0	0	0	0	0	0	1	1	0	1	1	1	0	0	0	0.5	0	0	0	0	1	1	1	0	0	1	0	0	0	0	0	1	0	0	0	1	1	1	0	0	1	0	1	0.5
26449	1	1	0	0	1	0	0	0	0	0	0	1	1	0	1	1	1	0	0	0	0.5	0	0	0	0	1	1	1	0	0	1	0	0	0	0	0	1	0	0	0	1	1	1	0	0	1	0	1	0
27649	1	1	0	0	1	0	0	0	0	0	0	1	1	0	1	1	1	0	0	0	0.5	0	0	0	0	1	1	1	0	0	0	0	0	0	0	0	1	0	0	0	0	1	1	0	0	1	0	1	0
28123	0	0	1	0	0	1	1	1	1	1	1	0	0	0	0	0	0	0	1	1	0.5	1	1	1	1	0	0	0	1	1	0	0	1	1	1	0.5129	0	1	1	1	0	0	0	1	1	0	1	0	1
54156	1	1	0	0	1	0	0	0	0	0	0	1	1	0	1	1	1	0	0	0	0.5	0	0	0	0	1	1	1	0	0	1	0	0	0	0	0	1	0	0	0	1	1	1	0	0	1	0	1	0
72660	1	1	1	0	1	1	1	1	1	1	1	1	1	0	1	1	1	0	1	1	1	1	1	1	0.505	1	1	1	1	1	1	0	1	1	1	1	1	1	1	1	1	0.5718	1	1	1	1	1	1	1
80308	1	1	0	0	1	0	0	0	0	0	0	1	1	0	0.5263	1	1	0	0	0	0.5	0	0	0	0	1	1	1	0	0	1	0	0	0	0	0	1	0	0	0	1	1	1	0	0	1	0	1	0
86187	1	1	0	0	1	0	0	0	0	0	0	1	1	0	1	1	1	0	0	0	0.7304	0	0	0	0	1	1	1	0	0	1	0	0	0	0	0	1	0	0	0	1	1	1	0	0	1	0	1	0
88318	0	0	1	0	0	1	1	1	1	1	1	0	0	0	0	0	0	0	1	1	0	1	1	1	0	0	0	0	1	1	0	0	1	1	1	1	0	0	1	1	0	0	0	1	1	0	1	0	1
90474	1	1	0	0	1	0	0	0	0	0	0	1	1	0	0.5006	1	1	0	0	0	1	0	0	0	0	1	1	1	0	0	1	0	0	0	0	0	1	0	0	0	1	1	1	0	0	1	0	1	0
92616	1	1	0	0	1	0	0	0	0	0	0	1	1	0	1	1	1	0	0	0	0.5	0	0	0	0	1	1	1	0	0	1	0	0	0	0	0	1	0	0	0	1	1	1	0	0	1	0	1	0
93212	1	1	0	0	1	0	0	0	0	0	0	1	1	0	0	1	1	0	0	0	0.5	0	0	0	0	1	1	1	0	0	1	0	0	0	0	0	0	0	0	0	1	1	1	0	0	0	0	1	0
96809	1	1	0	0	1	0	0	0	0	0	0	1	1	0	1	1	1	0	0	0	0.5	0	0	0	0	1	1	1	0	0	1	0	0	0	0	0	1	0	0	0	1	1	1	0	0	1	0	1	0
108785	1	1	1	0	1	1	1	1	1	1	1	1	1	0	1	1	1	0	1	1	1	1	1	1	1	1	1	1	1	1	1	0	1	1	1	1	1	1	1	1	1	1	1	1	1	1	1	1	1
108803	1	1	0	0	1	0	0	0	0	0	0	1	1	0	0	1	1	0	0	0	0	0	0	0	0	1	1	1	0	0	1	0	0	0	0	0	1	0	0	0	1	1	1	0	0	1	0	1	0
109219	0	0	1	0	0	1	1	1	1	1	0	0	0	0	0	0	0	0	1	1	0	1	1	1	1	0	0	0	1	1	0	0	1	1	1	1	0	1	1	1	0	0	0	1	1	0	1	0	1
114263	1	1	0	0	1	0	0	0	0	0	0	1	1	0	1	1	1	0	0	0	0.5	0	0	0	0	1	1	1	0	0	1	0	0	0	0	0	1	0	0	0	1	1	1	0	0	1	0	1	0
132320	1	1	0	0	1	0	0	0	0	0	0	1	1	0	1	1	1	0	0	0	0.5	0	0	0	0	1	1	1	0	0	1	0	0	0	0	0	1	0	0	0	1	1	1	0	0	1	0	1	0
163347	1	1	0	0	1	0	0	0	0	0	0	1	1	0	1	1	1	0	0	0	0.5	0	0	0	0	1	1	1	0	0	1	0	0	0	0	0	1	0	0	0	1	1	1	0	0	1	0	1	0
164048	1	1	0	0	1	0	0	0	0	0	0	1	1	0	1	1	1	0	0	0	0.5	0	0	0	0	1	1	1	0	0	1	0	0	0	0	0	1	0	0	0	1	1	1	0	0	1	0	1	0
175036	1	1	0	0	1	0	0	0	0	0	0	1	1	0	1	1	1	0	0	0	0.5016	0	0	0	0	1	1	1	0	0	1	0	0	0	0	0	1	0	0	0	0.6672	1	1	0	0	1	0	1	0
175779	1	1	0	0	1	0	0	0	0	0	0	1	1	0	0.5	1	1	0	0	0	0.5	0	0	0	0	1	1	1	0	0	1	0	0	0	0	0	1	0	0	0	1	1	1	0	0	1	0	1	0
175782	1	1	0	0	1	0	0	0	0	0	0	1	1	0	0.5	1	1	0	0	0	0.5	0	0	0	0	1	1	1	0	0	1	0	0	0	0	0	1	0	0	0	1	1	1	0	0	1	0	1	0
181442	1	1	0	0	1	0	0	0	0	0	0	1	1	0	1	1	1	0	0	0	0.5	0	0	0	0	1	1	1	0	0	1	0	0	0	0	0	1	0	0	0	1	1	1	0	0	1	0	1	0
214884	1	1	0	0	1	0	0	0	0	0	0	1	1	0	1	0.543	1	0	0	0	0.5	0	0	0	0	1	1	1	0	0	1	0	0	0	0	0	0	0	0	0	0.5064	0.8294	1	0	0	1	0	1	0
285919	1	1	0	0	1	0	0	0	0	0	0	1	1	0	1	1	1	0	0	0	0	0	0	0	0	1	1	1	0	0	1	0	0	0	0	0	1	0	0	0	1	1	1	0	0	1	0	1	0
287874	0	0	1	0	0	1	1	1	1	1	1	0	0	0	0	0	0	0	1	1	0.5	1	1	1	1	0	0	0	1	1	0	0	1	1	1	1	0	1	1	1	0	0	0	1	1	0	1	0	1
303471	1	1	0	0	1	0	0	0	0	0	0	1	1	0	1	1	1	0	0	0	0.5	0	0	0	0	1	1	1	0	0	1	0	0	0	0	0	1	0	0	0	1	1	1	0	0	1	0	1	0
307097	1	1	0	0	1	0	0	0	0	0	0	1	1	0	1	1	1	0	0	0	0.5	0	0	0	0	1	1	1	0	0	1	0	0	0	0	0	1	0	0	0	1	1	1	0	0	0.5025	0	1	0
314249	0	0	0	1	0	0	0	0	0	0	0	0	0	1	0	0	0	1	0	0	0	0	0	0	0	0	0	0	0	0	0	1	0	0	0	0	0	0	0	0	0	0	0	0	0	0	0	0	0
314356	1	1	0	0	1	0	0	0	0	0	0	1	1	0	1	1	1	0	0	0	0.5	0	0	0	0	1	1	1	0	0	1	0	0	0	0	0	1	0	0	0	1	1	1	0	0	1	0	1	0
355606	1	1	0	0	1	0	0	0	0	0	0	1	1	0	0.5939	1	1	0	0	0	0.5	0	0	0	0	1	1	1	0	0	1	0	0	0	0	0	1	0	0	0	1	1	1	0	0	1	0	1	0
368850	1	1	0	0	1	0	0	0	0	0	0	1	1	0	1	1	1	0	0	0	0.5	0	0	0	0	1	1	1	0	0	1	0	0	0	0	0	1	0	0	0	1	1	1	0	0	1	0	1	0
370754	1	1	0	0	1	0	0	0	0	0	0	1	1	0	1	1	1	0	0	0	0.5	0	0	0	0	1	1	0.5	0	0	1	0	0	0	0	0	1	0	0	0	1	1	1	0	0	1	0	1	0
373742	1	1	0	0	1	0	0	0	0	0	0	1	1	0	1	1	1	0	0	0	0.5	0	0	0	0	1	1	1	0	0	1	0	0	0	0	0	1	0	0	0	1	1	1	0	0	1	0	1	0
379451	1	1	1	0	1	1	1	1	1	1	1	1	1	0	1	1	1	0	1	1	1	1	1	1	1	1	1	1	1	1	1	0	1	1	1	1	1	1	1	1	1	1	1	1	1	1	1	1	1
381330	0	0	1	0	0	1	1	1	1	1	1	0	0	0	0	0	0	0	1	1	0.5	1	1	1	1	0	0	0	1	1	0	0	1	1	1	1	0	1	1	1	0	0	0	1	1	0	1	0	1
383258	1	1	0	0	1	0	0	0	0	0	0	1	1	0	1	1	1	0	0	0	0.5	0	0	0	0	1	1	1	0	0	1	0	0	0	0	0	1	0	0	0	1	1	1	0	0	1	0	1	0
388787	1	1	0	0	1	0	0	0	0	0	0	1	1	0	0.5025	1	1	0	0	0	1	0	0	0	0	1	1	1	0	0	1	0	0	0	0	0	1	0	0	0	0	1	1	0	0	1	0	1	0
388927	1	1	1	0	1	1	1	1	1	1	1	1	1	0	1	1	1	0	1	1	1	1	1	1	1	1	1	1	1	1	1	0	1	1	1	1	1	1	1	1	1	1	1	1	1	1	1	1	1
390374	1	1	0	0	1	0	0	0	0	0	0	1	1	0	0.5	1	1	0	0	0	0.5	0	0	0	0	1	1	1	0	0	1	0	0	0	0	0	1	0	0	0	1	1	1	0	0	1	0	1	0
391680	1	1	0	0	1	0	0	0	0	0	0	1	1	0	1	1	0	0	0	0	0.5	0	0	0	0	1	1	1	0	0	1	0	0	0	0	0	1	0	0	0	1	1	1	0	0	1	0	1	0
406077	1	1	0	0	1	0	0	0	0	0	0	1	1	0	1	1	1	0	0	0	0.5	0	0	0	0	1	1	1	0	0	1	0	0	0	0	0	1	0	0	0	1	1	1	0	0	1	0	1	0
407446	1	1	0	0	1	0	0	0	0	0	0	1	1	0	1	1	1	0	0	0	0.5	0	0	0	0	1	1	1	0	0	1	0	0	0	0	0	1	0	0	0	1	1	1	0	0	1	0	1	0
407455	0	0	1	0	0	1	1	1	1	1	1	0	0	0	0	0	0	0	1	1	0.5	1	1	1	1	0	0	0	1	1	0	0	1	1	1	1	0	1	1	1	0	0	0	1	1	0	1	0	1
451302	1	1	0	0	1	0	0	0	0	0	0	1	1	0	1	1	1	0	0	0	0	0	0	0	0	0	1	1	0	0	1	0	0	0	0	0	1	0	0	0	1	0	1	0	0	1	0	1	0
460956	1	1	0	0	1	0	0	0	0	0	0	1	1	0	1	1	1	0	0	0	0.5	0	0	0	0	1	1	1	0	0	1	0	0	0	0	0	1	0	0	0	1	1	0.501	0	0	1	0	1	0
462550	1	1	0	0	1	0	0	0	0	0	0	1	1	0	1	1	1	0	0	0	0.5	0	0	0	0	1	1	1	0	0	1	0	0	0	0	0	1	0	0	0	1	1	1	0	0	1	0	1	0
495872	1	1	0	0	1	0	0	0	0	0	0	1	1	0	1	1	1	0	0	0	0.5	0	0	0	0	1	1	1	0	0	1	0	0	0	0	0	1	0	0	0	1	1	1	0	0	1	0	1	0
495884	0	0	0	1	0	0	0	0	0	0	0	0	0	1	0	0	0	1	0	0	0	0	0	0	0	0	0	0	0	0	0	1	0	0	0	0	0	0	0	0	0	0	0	0	0	0	0	0	0
511462	1	1	0	0	1	0	0	0	0	0	0	1	1	0	1	1	1	0	0	0	0.5	0	0	0	0	1	1	1	0	0	1	0	0	0	0	0	1	0	0	0	1	1	1	0	0	1	0	1	0
513928	0	0	1	0	0	1	1	1	1	1	1	0	0	0	0	0	0	0	1	1	0.5	1	1	1	1	0	0	0	1	1	0	0	1	1	1	1	0	1	1	1	0	0	0	1	1	0	1	0	1
530981	1	1	0	0	1	0	0	0	0	0	0	1	1	0	1	1	1	0	0	0	0.5	0	0	0	0	1	1	1	0	0	1	0	0	0	0	0	1	0	0	0	1	1	1	0	0	1	0	1	0
532954	1	1	0	0	1	0	0	0	0	0	0	1	1	0	1	1	1	0	0	0	0.5	0	0	0	0	1	1	1	0	0	1	0	0	0	0	0	1	0	0	0	1	1	1	0	0	1	0	1	0
540277	1	1	0	0	1	0	0	0	0	0	0	1	1	0	1	1	1	0	0	0	0.5	0	0	0	0	1	1	1	0	0	1	0	0	0	0	0	1	0	0	0	1	1	1	0	0	1	0	1	0
541404	1	1	0	0	1	0	0	0	0	0	0	1	1	0	1	1	1	0	0	0	0.5	0	0	0	0	1	1	1	0	0	1	0	0	0	0	0	1	0	0	0	1	1	1	0	0	1	0	1	0
555839	1	1	0	0	1	0	0	0	0	0	0	1	1	0	1	1	1	0	0	0	0.5	0	0	0	0	1	1	1	0	0	1	0	0	0	0	0	1	0	0	0	1	1	1	0	0	1	0	1	0
555912	1	1	0	0	1	0	0	0	0	0	0	1	1	0	1	1	1	0	0	0	0.5	0	0	0	0	1	1	1	0	0	1	0	0	0	0	0	1	0	0	0	1	1	1	0	0	1	0	1	0
556100	1	1	0	0	1	0	0	0	0	0	0	1	1	0	1	1	1	0	0	0	0.5	0	0	0	0	1	1	1	0	0	1	0	0	0	0	0	1	0	0	0	1	1	1	0	0	1	0	1	0
556463	1	1	0	0	1	0	0	0	0	0	0	1	1	0	1	1	1	0	0	0	0.5	0	0	0	0	1	1	1	0	0	1	0	0	0	0	0	1	0	0	0	1	1	1	0	0	1	0	1	0
574364	1	1	0	0	1	0	0	0	0	0	0	1	1	0	1	1	1	0	0	0	0	0	0	0	0	1	1	1	0	0	1	0	0	0	0	0	1	0	0	0	1	1	1	0	0	1	0	1	0
574433	1	1	1	0	1	1	1	1	1	1	1	1	1	0	1	1	1	0	1	1	1	1	1	1	1	1	1	1	1	1	1	0	1	1	1	1	1	1	1	1	1	1	1	1	1	1	1	1	1
586124	1	1	0	0	1	0	0	0	0	0	0	1	1	0	1	1	1	0	0	0	0.5	0	0	0	0	1	1	1	0	0	1	0	0	0	0	0	1	0	0	0	1	1	1	0	0	1	0	1	0
615918	1	1	0	0	1	0	0	0	0	0	0	1	1	0	1	1	1	0	0	0	0.5	0	0	0	0	1	1	1	0	0	1	0	0	0	0	0	1	0	0	0	1	1	1	0	0	1	0	1	0.5
623677	1	1	0	0	1	0	0	0	0	0	0	1	1	0	0.5	1	1	0	0	0	0.5	0	0	0	0	1	1	1	0	0	1	0	0	0	0	0	0	0	0	0	1	1	1	0	0	1	0	1	0
624358	1	1	0	0	1	0	0	0	0	0	0	1	1	0	0.5	1	1	0	0	0	0.5005	0	0	0	0	1	1	1	0	0	1	0	0	0	0	0	0	0	0	0	1	1	1	0	0	1	0	1	0.5
627308	1	1	0	0	1	0	1	0	0	0	0	1	1	0	1	1	1	0	0	0	0.5	0	0	0	0	1	1	1	0	0	0	0	0	0	0	0	1	0	0	0	1	1	1	0	0	1	0	1	0
630406	1	1	0	0	1	0	1	0	0	0	0	1	1	0	0.5336	1	1	0	0	0	0.5	0	0	0	0	1	1	1	0	0	1	0	0	0	0	0	1	0	0	0	1	1	1	0	0	1	0	1	0
630432	1	1	0	0	1	0	1	0	0	0	0	1	1	0	0.5025	1	1	0	0	0	0.5	0	0	0	0	1	1	1	0	0	1	0	0	0	0	0	0	0	0	0	1	1	1	0	0	1	0	1	0
630980	1	1	0	0	1	0	1	0	0	0	0	1	1	0	1	1	1	0	0	0	0.5	0	0	0	0	1	1	1	0	0	1	0	0	0	0	0	1	0	0	0	1	1	1	0	0	1	0	1	0
634419	1	1	1	0	1	1	1	1	1	1	1	1	1	0	1	1	1	0	1	1	1	1	1	1	1	1	1	1	1	1	1	0	1	1	1	1	1	1	1	1	1	1	1	1	1	1	1	1	1
634727	0	0	1	0	0	1	0	1	1	1	1	0	0	0	0.4998	0	0	0	1	1	0.5	1	1	1	1	0	0	0	1	1	0	0	1	1	1	1	0	1	1	1	0	0	0	1	1	0	1	0	1
636982	1	1	0	0	1	0	1	0	0	0	0	1	1	0	1	1	1	0	0	0	0.5	0	0	0	0	1	1	1	0	0	1	0	0	0	0	0	1	0	0	0	1	1	1	0	0	1	0	1	0
637289	1	1	1	0	1	1	1	1	1	1	1	1	1	0	1	1	1	0	1	1	1	1	1	1	1	1	1	1	1	1	1	0	1	1	1	1	1	1	1	1	1	1	1	1	1	1	1	1	1
637322	1	1	1	0	1	1	1	1	1	1	1	1	1	0	1	1	1	0	1	1	1	1	1	1	1	1	1	1	1	1	1	0	1	1	1	1	1	1	1	1	1	1	1	1	1	1	1	1	1
637340	1	1	0	0	1	0	1	0	0	0	0	1	1	0	1	1	1	0	0	0	0.5	0	0	0	0	1	1	1	0	0	1	0	0	0	0	0	1	0	0	0	1	1	1	0	0	1	0	1	0
637477	1	1	1	0	1	1	1	1	1	1	1	1	1	0	1	1	1	0	1	1	1	1	1	1	1	1	1	1	1	1	1	0	1	1	1	1	1	1	1	1	1	1	1	1	1	1	1	1	1
647148	0	0	1	0	0	1	0	1	1	1	1	0	0	0	0	0	0	0	1	1	0	0	1	1	1	0	0	0	1	1	0	0	1	1	1	1	0	1	0	1	0	0	0	1	1	0	1	0	1
658416	1	1	1	0	1	1	1	1	1	1	1	1	1	0	1	1	1	0	1	1	1	1	1	1	1	1	1	1	1	1	1	0	1	1	1	1	1	1	1	1	1	1	1	1	1	1	1	1	1
659978	1	1	0	0	1	0	1	0	0	0	0	1	1	0	1	1	1	0	0	0	0.5	0	0	0	0	1	1	1	0	0	1	0	0	0	0	0	1	0	0	0	1	1	1	0	0	1	0	1	0
660182	1	1	0	0	1	0	1	0	0	0	0	1	1	0	1	1	1	0	0	0	0.5	0	0	0	0	1	1	1	0	0	1	0	0	0	0	0	1	0	0	0	1	1	1	0	0	1	0	1	0
661428	1	1	1	0	1	1	1	1	1	1	1	1	1	0	1	1	1	0	1	1	1	1	1	1	1	1	1	1	1	1	1	0	1	1	1	1	1	1	1	1	1	1	1	1	1	1	1	1	1
663134	1	1	0	0	1	0	1	0	1	0	0	1	1	0	1	1	1	0	0	0	0.5	0	0	0	0	1	1	1	0	0	1	0	0	0	0	0	1	0	0	0	1	1	1	0	0	1	0	1	0
664606	0	0	1	0	0	1	0	1	0	1	1	0	0	0	0.5	0	0	0	1	1	0.5	1	1	1	1	0	0	0	1	1	0	0	1	1	1	1	0	1	1	1	0	0	0	1	1	0	1	0	1
664910	0	0	1	0	0	1	0	1	0	1	1	0	0	0	0	0	0	0	1	1	0.5	1	1	1	1	0	0	0	1	1	0	0	1	1	0.6243	1	0	1	1	1	0	0	0	1	1	0	1	0	1
683250	1	1	1	0	1	1	1	1	1	1	1	1	1	0	1	1	1	0	1	1	1	1	1	1	1	1	1	1	1	1	1	0	1	1	1	1	1	1	1	1	1	1	1	1	1	1	1	1	1
692204	1	1	0	0	1	0	1	0	1	0	0	1	1	0	0.505	1	1	0	0	0	0.5	0	0	0	0	1	1	1	0	0	1	0	0	0	0	0	1	0	0	0	1	1	1	0	0	1	0	1	0
692261	1	1	0	0	1	0	1	0	1	0	0	1	1	0	1	1	1	0	0	0	0.5	0	0	0	0	1	1	1	0	0	1	0	0	0	0	0	1	0	0	0	1	1	1	0	0	1	0	1	0
693646	0	0	1	0	0	1	0	1	0	1	1	0	0	0	0	0	0	0	1	1	0.5	1	1	1	1	0	0	0	1	1	0	0	1	1	1	1	0	1	1	1	0	0	0	1	1	0	1	0	1
695135	1	1	0	0	1	0	1	0	1	0	0	1	1	0	0.5001	1	1	0	0	0	0.5	0	0	0	0	1	1	1	0	0	1	0	0	0	0	0	1	0	0	0	1	1	1	0	0	1	0	1	0
698230	1	1	1	0	1	1	1	1	1	1	1	1	1	0	1	1	1	0	1	1	1	1	1	1	1	1	1	1	1	1	1	0	1	1	1	1	1	1	1	1	1	1	1	1	1	1	1	1	1
700569	1	1	1	0	1	1	1	1	1	1	1	1	1	0	1	1	1	0	1	1	1	1	1	1	1	1	1	1	1	1	1	0	1	1	1	1	1	1	1	1	1	1	1	1	1	1	1	1	1
703319	1	1	1	0	1	1	1	1	1	1	1	1	1	0	1	1	1	0	1	1	1	1	1	1	1	1	1	1	1	1	1	0	1	1	1	1	0	1	1	1	1	1	1	1	1	1	1	1	1
703920	1	1	1	0	0	1	1	0	1	1	1	1	1	0	1	1	1	0	1	1	1	1	1	1	1	1	1	1	1	1	1	0	0.543	1	1	1	0	1	1	1	1	0	1	1	1	1	1	1	1
719325	1	1	0	0	1	0	1	0	1	0	0	1	1	0	1	1	1	0	0	0	1	0	0	0	0	1	1	1	0	0	1	0	0	0	0	0	1	0	0	0	1	1	1	0	0	1	0	1	0
730442	1	1	1	0	1	1	1	1	1	1	1	1	1	0	1	1	1	0	1	1	1	0.5025	1	1	1	1	1	1	1	1	1	1	1	1	1	1	1	1	1	1	1	1	1	1	1	1	0	1	1
745353	1	1	0	0	1	0	1	0	1	0	0	1	1	0	1	1	1	0	0	0	0.5	0	0	0	0	1	1	1	0	0	1	1	0	0	0	0	1	0	0	0	1	1	1	0	0	1	0	1	0
747013	1	1	0	0	1	0	1	0	1	0	0	1	1	0	1	1	1	0	0	0	0.5	0	0	0	0	1	1	1	0	0	1	1	0	0	0	0	1	0	0	0	1	1	1	0	0	1	0	1	0
759722	1	1	1	0	1	1	1	1	1	1	1	1	1	0	1	1	1	0	1	1	1	1	1	1	1	1	1	1	1	1	1	1	1	1	1	1	1	1	1	1	1	1	1	1	1	1	1	1	1
771825	0	0	1	0	0	1	0	1	0	1	1	0	0	0	0	0	0	0	1	1	0.5	1	1	1	1	0	0	0	1	1	0	0	1	1	1	1	0	1	1	1	0	0	0	0	1	0	1	0	1
773754	1	1	0	0	1	0	1	0	1	0	0	1	1	0	0.5	1	1	0	0	0	0.5	0	0	0	0	1	1	1	0	0	1	1	0	0	0	0	1	0	0	0	1	1	1	0	0	1	0	0.5025	0
773857	1	1	0	0	1	0	1	0	1	0	0	1	1	0	0.5102	1	1	0	0	0	0.5	0	0	0	0	1	1	1	0	0	1	1	0	0	0	0	1	0	0	0	1	1	1	0	0	1	0	1	0
775395	1	1	0	0	1	0	1	0	1	0	0	1	1	0	1	1	1	0	0	0	0.5	0	0	0	0	1	1	1	0	0	1	1	0	0	0	0	1	0	0	0	1	1	1	0	0	1	0	1	0
775527	1	1	0	0	1	0	1	0	1	0	0	1	1	0	0.5003	1	1	0	0	0	0.5	0	0	0	0	1	1	1	0	0	1	1	0	0	0	0	1	0	0	0	1	1	1	0	0	1	0	1	0
776291	1	1	0	0	1	0	1	0	1	0	0	1	1	0	1	1	1	0	0	0	0.5939	0	0	0	0	1	1	1	0	0	1	1	0	0	0	0	1	0	0	0	1	1	1	0	0	1	0	1	0
824740	0	0	0	1	0	0	0	0	0	0	0	0	0	1	0	0	0	1	0	0	0	0	0	0	0	0	0	0	0	0	0	0	0	0	0	0	0	0	0	0	0	0	0	0	0	0	0	0	0
828219	1	1	0	0	1	0	1	0	1	0	0	1	1	0	1	1	1	0	0	0	0.5003	0	0	0	0	1	1	1	0	0	1	1	0	0	0	0	1	0	0	0	1	1	1	0	0	1	0	1	0
828446	1	1	0	0	1	0	1	0	1	0	0	1	1	0	1	1	1	0	0	0	0.502	0	0	0	0	0	1	1	0	0	1	1	0	0	0	0	1	0	0	0	1	1	1	0	0	1	0	1	0
832674	1	1	1	0	1	1	1	1	1	1	1	1	1	0	1	1	1	0	1	1	1	1	1	1	1	1	1	1	1	1	1	1	1	1	1	1	1	1	1	1	1	1	1	1	1	1	1	1	1
835071	1	1	0	0	1	0	1	0	1	0	0	1	1	0	0.5025	1	1	0	0	0	0.5	0	0	0	0	1	1	1	0	0	1	1	0	0	0	0	1	0	0	0	1	1	1	0	0	1	0	1	0
839934	1	1	0	0	1	0	1	0	1	0	0	1	1	0	1	1	1	0	0	0	0.5	0	0	0	0	1	1	1	0	0	1	1	0	0	0	0	1	0	0	0	1	1	1	0	0	1	0	1	0
841811	1	1	0	0	1	0	1	0	1	0	0	1	1	0	1	1	1	0	0	0	0.5	0	0	0	0	1	1	1	0	0	1	1	0	0	0	0	1	0	0	0	1	1	1	0	0	0	0	1	0
841820	0	0	1	0	0	1	0	1	0	1	1	0	0	0	0	0	0	0	1	1	0.5	1	0	1	1	0	0	0	0	1	0	0	1	1	1	1	0	1	1	1	0	0	0	1	1	0	1	0	1
868696	0	0	1	0	0	1	0	1	0	1	1	0	0	0	0.4998	0	0	0	1	1	0.5	1	1	1	1	0	0	0	1	1	0	0	1	1	1	1	0	1	1	1	0	0	0	1	1	0	1	0	1
873135	0	0	1	0	0	1	0	1	0	1	1	0	0	0	0	0	0	0	1	1	0.5	1	1	1	1	0	0	0	1	1	0	0	1	1	0	1	0	1	1	1	0	0	0	1	1	0	1	0	1
873420	1	1	0	0	1	0	1	0	1	0	0	1	1	0	0.5	1	1	0	0	0	0.5	0	0	0	0	1	0.5	0.5	0	0	0.5	1	0	0	0	0	1	0	0	0	0.5016	1	0	0	0	1	0	1	0
875749	1	1	0	0	1	0	1	0	1	0	0	1	1	0	0.5	1	1	0	0	0	0.5	0	0	0	0	1	1	1	0	0	1	1	0	0	0	0	1	0	0	0	1	1	1	0	0	1	0	1	0
875956	1	1	0	0	1	0	1	0	1	0	0	1	1	0	0.5	1	1	0	0	0	0.5	0	0	0	0	1	1	1	0	0	1	1	0	0	0	0	1	0	0	0	1	1	1	0	0	1	0	1	0
876280	1	1	0	0	1	0	1	0	1	0	0	1	1	0	1	1	1	0	0	0	0.5	0	0	0	0	1	1	1	0	0	1	1	0	0	0	0	1	0	0	0	1	1	1	0	0	1	0	1	0
876550	1	1	0	0	1	0	1	0	1	0	0	1	1	0	1	1	1	0	0	0	0.5	0	0	0	0	1	1	1	0	0	1	1	0	0	0	0	1	0	0	0	1	1	1	0	0	1	0	1	0
877867	1	1	0	0	1	0	1	0	1	0	0	1	1	0	1	1	1	0	0	0	0.5	0	0	0	0	1	1	1	0	0	1	1	0	0	0	0	1	0	0	0	1	1	1	0	0	1	0	1	0
881137	1	1	0	0	1	0	1	0	1	0	0	1	1	0	1	1	1	0	0	0	0.5	0	0	0	0	1	1	1	0	0	1	1	0	0	0	0	1	0	0	0	1	1	1	0	0	1	0	1	0
907329	1	1	0	0	1	0	1	0	1	0	0	1	1	0	1	1	1	0	0	0	0.5001	0	0	0	0	1	1	1	0	0	1	1	0	0	0	0	0.505	0	0	0	1	1	1	0	0	1	0	1	0
944133	1	1	0	0	1	0	1	0	1	0	0	1	1	0	1	1	1	0	0	0	0.5	0	0	0	0	1	1	1	0	0	1	1	0	0	0	0	1	0	0	0	1	1	1	0	0	1	0	1	0
951193	1	1	0	0	1	0	1	0	1	0	0	1	1	0	1	1	1	0	0	0	0.6243	0	0	0	0	1	1	1	0	0	1	1	0	0	0	0	1	0	0	0	1	1	1	0	0	1	0	1	0
951208	1	1	0	0	1	0	1	0	1	0	0	1	1	0	1	1	1	0	0	0	0.5	0	0	0	0	1	1	1	0	0	1	1	0	0	0	0	1	0	0	0	1	1	1	0	0	1	0	1	0
957300	1	1	0	0	1	0	1	0	1	0	0	1	1	0	1	1	1	0	0	0	1	0	0	0	0	1	1	0	0	0	1	1	0	0	0	0	1	0	0	0	1	0	1	0	0	1	0	1	0
969785	1	1	0	0	1	0	1	0	1	0	0	1	1	0	1	1	1	0	0	0	0.5	0	0	0	0	1	1	1	0	0	1	1	0	0	0	0	1	0	0	0	1	1	1	0	0	1	0	1	0
973047	1	1	0	0	1	0	1	0	1	0	0	1	1	0	1	1	1	0	0	0	0	0	0	0	0	1	1	1	0	0	1	1	0	0	0	0	0	0	0	0	1	1	1	0	0	0	0	0.5129	0
1011808	0	0	0	1	0	0	0	0	0	0	0	0	0	1	0	0	0	1	0	0	0	0	0	0	0	0	0	0	0	0	0	0	0	0	0	0	0	0	0	0	0	0	0	0	0	0	0	0	0
1016436	1	1	0	0	1	0	1	0	1	0	0	1	1	0	1	1	1	0	0	0	0	0	0	0	0	1	1	1	0	0	1	1	0	0	0	0	1	0	0	0	1	1	1	0	0	1	0	1	0
1016440	1	1	0	0	1	0	1	0	1	0	0	1	1	0	0	1	1	0	0	0	0	0	0	0	0	1	1	1	0	0	1	1	0	0	0	0	1	0	0	0	1	1	1	0	0	1	0	1	0
1029529	1	1	0	0	1	0	1	0	1	0	0	1	1	0	1	1	1	0	0	0	0.5	0	0	0	0	1	1	1	0	0	1	1	0	0	0	0	1	0	0	0	1	1	1	0	0	1	0	1	0
1030898	1	1	0	0	1	0	1	0	1	0	0	1	1	0	0.5	1	1	0	0	0	0.5	0	0	0	0	1	1	1	0	0	1	1	0	0	0	0	1	0	0	0	1	1	0.6672	0	0	1	0	1	0
1030967	1	1	0	0	1	0	1	0	1	0	0	1	1	0	0.5	1	1	0	0	0	0.5	0	0	0	0	1	1	1	0	0	1	1	0	0	0	0	1	0	0	0	1	1	0.5003	0	0	1	0	1	0
1031084	1	1	0	0	1	0	1	0	1	0	0	1	1	0	1	1	1	0	0	0	0.5	0	0	0	0	1	1	1	0	0	1	1	0	0	0	0	1	0	0	0	1	1	1	0	0	1	0	1	0
1032028	1	1	0	0	1	0	1	0	1	0	0	1	1	0	0.7304	1	1	0	0	0	0.5	0	0	0	0	1	1	1	0	0	1	1	0	0	0	0	1	0	0	0	1	1	1	0	0	1	0	1	0
1032208	1	1	0	0	1	0	1	0	1	0	0	1	1	0	1	1	1	0	0	0	0.5	0	0	0	0	1	1	1	0	0	1	1	0	0	0	0	1	0	0	0	1	0.6243	1	0	0	1	0	1	0
1032413	1	1	0	0	1	0	1	0	1	0	0	1	1	0	1	1	1	0	0	0	0.5	0	0	0	0	1	1	1	0	0	1	1	0	0	0	0	1	0	0	0	1	1	1	0	0	1	0	1	0
1032481	1	1	0	0	1	0	1	0	1	0	0	1	1	0	1	1	1	0	0	0	0.5	0	0	0	0	1	1	1	0	0	1	1	0	0	0	0	1	0	0	0	1	1	1	0	0	1	0	1	0
1032514	1	1	0	0	1	0	1	0	1	0	0	1	1	0	1	1	1	0	0	0	0.5	0	0	0	0	1	1	1	0	0	1	1	0	0	0	0	1	0	0	0	1	1	1	0	0	1	0	1	0
1032799	1	1	1	0	1	1	1	1	1	1	1	1	1	0	1	1	1	0	1	1	1	1	1	1	1	1	1	1	1	1	1	1	1	1	1	1	1	1	1	1	1	1	1	1	1	1	1	1	1
1039475	1	1	0	0	1	0	1	0	1	0	0	1	1	0	1	1	1	0	0	0	0.5	0	0	0	0	1	1	1	0	0	1	1	0	0	0	0	1	0	0	0	1	1	1	0	0	1	0	1	0
1039620	1	1	0	0	1	0	1	0	1	0	0	1	1	0	1	1	1	0	0	0	0.5	0	0	0	0	1	1	1	0	0	1	1	0	0	0	0	1	0	0	0	1	1	1	0	0	1	0	1	0
1040199	1	1	0	0	1	0	1	0	1	0	0	1	1	0	1	1	1	0	0	0	0.5	0	0	0	0	1	1	1	0	0	1	1	0	0	0	0	1	0	0	0	1	1	1	0	0	1	0	1	0
1046548	1	1	0	0	1	0	1	0	1	0	0	1	1	0	1	1	1	0	0	0	1	0	0	0	0	1	1	1	0	0	1	1	0	0	0	0	1	0	0	0	1	1	0	0	0	1	0	1	0
1048129	1	1	1	0	1	1	1	1	1	1	1	1	1	0	1	1	1	0	1	1	1	1	1	1	1	1	1	1	1	1	1	1	1	1	1	1	1	1	1	0	1	1	1	1	1	1	1	1	1
1049287	0	0	1	0	0	1	0	1	0	1	1	0	0	0	0.5	0	0	0	1	1	0.5	1	1	1	1	0	0	0	1	1	0	0	1	1	1	1	0	1	1	1	0	0	0	1	1	0	1	0	1
1050668	0	0	1	0	0	1	0	1	0	1	1	0	0	0	0	0	0	0	1	1	0.5	1	1	1	1	0	0	0	1	1	0	0	1	1	1	1	0	1	1	1	0	0	0	1	1	0	1	0	1
1051971	1	1	0	0	1	0	1	0	1	0	0	1	1	0	1	1	1	0	0	0	0.5	0	0	0	0	1	1	1	0	0	1	1	0	0	0	0	1	0	0	0	1	1	1	0	0	1	0	1	0
1054085	1	1	1	0	1	1	1	1	1	1	1	1	1	0	1	1	1	0	1	1	1	1	1	1	1	1	1	1	1	1	1	1	1	1	1	1	1	1	1	1	1	1	1	1	1	1	1	1	1
1054169	1	1	1	0	1	1	1	1	1	1	1	1	1	0	1	1	1	0	1	1	1	1	1	1	1	1	1	1	1	1	1	1	1	1	1	1	1	1	1	1	1	1	1	1	1	1	1	1	1
1054261	1	1	0	0	1	1	1	0	1	0	1	1	1	0	1	1	1	0	0	1	1	0	0	0	0	1	1	1	0	0	1	1	0	0	0	0	1	0	0	0	1	1	1	0	0.508	1	0	1	0
1054356	1	1	1	0	1	1	1	1	1	1	1	1	1	0	1	1	1	0	1	1	1	1	1	1	1	1	1	1	1	1	1	1	1	1	1	1	1	1	1	1	1	1	1	1	1	1	1	1	1
1064925	1	1	0	0	1	0	1	0	1	0	0	1	1	0	0.5163	1	1	0	0	0	0	0	0	0	0	1	0	1	0	0	1	1	0	0	0	0	1	0	0	0	1	1	1	0	0	1	0	1	0
1064940	1	1	0	0	1	0	1	0	1	0	0	1	1	0	1	1	1	0	0	0	0.4999	0	0	0	0	1	1	1	0	0	1	1	0	0	0	0	1	0	0	0	1	1	1	0	0	1	0	1	0
1075477	1	1	0	0	1	0	1	0	1	0	0	1	1	0	1	1	0	0	0	0	1	0	0	0	0	1	1	1	0	0	1	0	0	0	0	0	1	0	0	0	1	1	1	0	0	1	0	0	0
1075676	1	1	0	0	1	0	0.6672	0	1	0	0	0.6672	1	0	1	1	1	0	0	0	0	0	0	0	0	1	1	1	0	0	1	1	0	0	0	0	1	0	0	0	1	1	1	0	0	1	0	1	0
1137923	0	0	1	0	0	1	0	1	0	1	1	0	0	0	0.5	0	0	0	1	1	0	1	1	1	1	0	0	0	1	1	0	0	0.5102	1	1	0	0	1	1	1	0	0	0	1	1	0	1	0	1
1142132	1	1	0	0	1	0	1	0	1	0	0	1	1	0	0.7304	1	1	0	0	0	1	0	0	0	0	1	1	1	0	0	1	1	0	0	0	0	1	0	0	0	1	1	1	0	0	1	0	1	0
1143513	1	1	0	0	1	0	1	0	1	0	0	1	1	0	0.5102	1	1	0	0	0	0	0	0	0	0	1	1	1	0	0	1	1	0	0	0	0	1	0	0	0	1	1	1	0	0	1	0	1	0
1154866	0.5	0.5	0	1	0.5	1	0.5207	0	0.5	0	1	0.5	0.5939	0	0.5	0.5	0.5	0.5	0	0	0	0	0	0	0	0.5	0.5	0.5001	0	0	0.5002	1	0	0	0	0.5002	0.5	0	0	0	0.5	0.5163	0.5	0	0	1	0	0.5	0
1155275	0.5	0.5	0	0	0.5	0	0.5	0	0.5	0	0	0.5	0.5	0	0.5	0.5	0.5	0	0	0	0.5	0	0	0	0	0.5	0.5	0.5	0	0	0.5	0.5	0	0	0	0	0.5	0	0	0	0.5	0.5	0.5	0	0	0.5	0	0.4999	0
1155456	0	0	1	0	0	1	0	1	0	1	1	0	0	0	0	0	0	0	1	1	0.5	1	1	1	1	0	0	0	1	1	0	0	1	1	1	1	0	1	1	1	0	0	0	1	1	0	1	0	1
1157841	0	0	1	1	0	1	0	1	0	1	1	0	0	1	0	0	0	1	1	1	0	1	1	1	1	0	0	0	1	1	0	0	0.5554	1	1	0	0	1	1	1	0	0	0	1	1	0	1	0	1
1174026	0	0	1	0	0	1	0	1	0	1	1	0	0	0	0	0	0	0	1	1	0.5	1	1	1	1	0	0	0	1	1	0	0	1	1	1	1	0	1	1	1	0	0	0	1	1	0	1	0	1
1180494	1	1	0	0	1	0	1	0	1	0	0	1	1	0	1	1	1	0	0	0	0.5	0	0	0	0	1	1	1	0	0	1	1	0	0	0	0	1	0	0	0	1	1	1	0	0	1	0	1	0
1180602	1	1	0	0	1	0	1	0	1	0	0	1	1	0	1	1	1	0	0	0	0.5	0	0	0	0	1	1	1	0	0	1	1	0	0	0	0	1	0	0	0	1	1	1	0	0	1	0	1	0
1182451	1	1	0	0	1	0	1	0	1	0	0	1	1	0	1	1	1	0	0	0	1	0	0	0	0	1	1	1	0	0	1	1	0	0	0	0	1	0	0	0	1	1	1	0	0	1	0	1	0
1190119	1	1	0	0	1	0	1	0	1	0	0	1	1	0	1	1	1	0	0	0	0.5	0	0	0	0	1	1	1	0	0	1	1	0	0	0	0	1	0	0	0	1	1	1	0	0	1	0	1	0
1190177	1	1	0	0	1	0	1	0	1	0	0	1	1	0	1	1	1	0	0	0	0.5	0	0	0	0	1	1	1	0	0	1	1	0	0	0	0	1	0	0	0	1	1	1	0	0	1	0	1	0
1257971	1	1	1	0	1	1	1	1	1	1	1	1	1	0	1	1	1	0	1	1	1	1	1	1	1	1	1	1	1	1	1	1	1	1	1	1	1	1	1	1	1	1	1	1	1	1	1	1	1
1258541	0	0	1	0	0	1	0	1	0	1	1	0	0	0	0	0	0	0	1	1	1	1	1	1	1	0	0	0	1	1	0	0	1	1	1	1	0	1	1	1	0	0	1	1	1	0	1	0	0.5
1258565	0	0	0	1	0	0	0	0	0	0	0	0	0	1	0	0	0	1	0	0	0	0	0	0	0	0	0	0	0	0	0	0	0	0	0	0	0	0	0	0	0	0	0	0	0	0	0	0	0
1258708	1	1	1	0	1	1	1	1	1	1	1	1	1	0	1	1	1	0	1	1	1	1	1	1	1	1	1	1	1	1	1	1	1	1	1	1	1	1	1	1	1	1	1	1	1	1	1	1	1
1265556	1	1	1	0	1	1	1	1	1	1	1	1	1	0	1	1	1	0	0	1	1	1	1	1	1	1	1	1	1	0	1	1	1	1	1	1	1	0	0	1	1	1	1	1	1	1	1	1	1
1311056	0	0	0	1	0	0	0	0	0	0	0	0	0	1	0	0	0	1	0	0	0	0	0	0	0	0	0	0	0	0	0	0	0	0	0	0	0	0	0	0	0	0	0	0	0	0	0	0	0
1322020	0	0	0	1	0	0	0	0	0	0	0	0	0	1	0	0	0	1	0	0	0	0	0	0	0	0	0	0	0	0	0	0	0	0	0	0	0	0	0	0	0	0	0	0	0	0	0	0	0
1323354	0	0	0	1	0	0	0	0	0	0	0	0	0	1	0	0	0	1	0	0	0	0	0	0	0	0	0	0	0	0	0	0	0	0	0	0	0	0	0	0	0	0	0	0	0	0	0	0	0
1326320	0	0	0	1	0	0	0	0	0	0	0	0	0	1	0	0	0	1	0	0	0	0	0	0	0	0	0	0	0	0	0	0	0	0	0	0	0	0	0	0	0	0	0	0	0	0	0	0	0
1406150	0	0	1	0	0	1	0	1	0	1	1	0	0	0	0	0	0	0	1	1	1	1	1	1	1	0	0	0	1	1	0	0	1	1	1	1	0	1	1	1	0	0	1	1	1	0	1	0	1
1415279	0	0	0	1	0	0	0	0	0	0	0	0	0	1	0	0	0	1	0	0	0	0	0	0	0	0	0	0	0	0	0	0	0	0	0	0	0	0	0	0	0	0	0	0	0	0	0	0	0
1415440	0	0	1	0	0	1	0	1	0	1	1	0	0	0	0	0	0	0	1	1	1	1	1	1	1	0	0	0	1	1	0	0	1	1	1	1	0	1	1	1	0	0	1	1	1	0	1	0	0.5
1422791	0	0	1	0	0	1	0	1	0	1	1	0	0	0	0	0	0	0	1	1	1	1	1	1	1	0	0	0	1	1	0	0	1	1	1	1	0	1	1	1	0	0	1	1	1	0	1	0	0.5
1436411	0	0	1	0	0	1	0	1	0	1	1	0	0	0	0	0	0	0	1	1	1	1	1	1	1	0	0	0	1	1	0	0	1	1	1	1	0	1	1	1	0	0	1	1	1	0	1	0	0.5
1443837	0	0	1	0	0	1	0	1	0	1	1	0	0	0	0	0	0	1	1	1	1	1	1	1	1	0	0	0	1	1	0	0	1	1	1	1	0	1	1	1	0	0	1	1	1	0	1	0	0.5002
1464463	0	0	1	0	0	1	0	1	0	1	1	1	0	0	0	0	0	1	1	1	1	1	1	1	1	0	0	0	1	1	0	0	1	1	1	1	0	1	1	1	0	0	1	1	1	0	1	0	0.5
1468904	0	0	1	0	0	1	0	1	0	1	0.5554	1	0	0	0	0	0	1	1	1	1	1	1	1	1	0	0	0	1	1	0	0	1	1	1	1	0	1	1	1	0	0	1	1	1	0	1	0	0.5129
1479276	0	0	1	0	0	1	0	1	0	1	1	1	0	0	0	0	0	1	0.5	1	1	1	1	1	1	0	0	0	1	1	0	0	1	1	1	1	0	1	1	1	0	0	1	1	1	0	1	0	1
1499184	1	1	0	0	1	0	1	0	1	0	0	0	1	0	1	1	1	0	0	0	0	0	0	0	0	1	1	1	0	0	1	1	0	0	0	0	1	0	0	0	1	1	0	0	0	1	0	0	0
1533179	0	0	1	0	0	1	0	1	0	1	1	1	0	0	0	0	0	1	0.5	1	0	1	1	1	1	0	0	0	1	1	0	0	1	1	1	1	0	0	1	1	0	0	1	1	1	0	1	0	1
1533961	0	0	1	0	0	1	0	1	0	1	1	1	0	0	0	0	0	1	1	1	1	1	1	1	1	0	0	0	1	1	0	0	1	1	1	1	0	1	1	1	0	0	1	1	1	0	1	0	0.501
1539160	0	0	1	0	0	1	0	1	0	1	1	1	0	0	0	0	0	1	0	1	1	1	0	1	1	0	0	0	1	1	0	0	1	1	1	1	0	1	1	1	0	0	1	1	1	0	1	0	0.5163
1540613	0	0	1	0	0	1	0	1	0	1	1	1	0	0	0	0	0	1	1	1	1	1	1	1	1	0	0	0	1	1	0	0	1	1	1	1	0	1	1	1	0	0	1	1	1	0	1	0	1
1540625	0	0	1	0	0	1	0	1	0	1	1	1	0	0	0	0	0	1	0.8294	1	1	1	1	1	1	0	0	0	1	1	0	0	1	1	1	1	0	1	1	1	0	0	1	1	1	0	1	0	1
1545645	0	0	1	0	0	1	0	1	0	1	1	1	0	0	0	0	0	1	1	1	1	1	1	1	1	0	0	0	1	1	0	0	1	1	1	1	0	1	1	1	0	0	1	1	1	0	1	0	0.5163
1545742	0	0	1	0	0	1	0	1	0	1	1	1	0	0	0	0	0	1	1	1	1	1	1	1	1	0	0	0	1	1	0	0	1	1	1	1	0	1	1	1	0	0	1	1	1	0	1	0	0.5
1550511	0	0	0	1	0	0	0	0	0	0	0	0	0	1	0	0	0	0	0	0	0	0	0	0	0	0	0	0	0	0	0	0	0	0	0	0	0	0	0	0	0	0	0	0	0	0	0	0	0
1552743	0	0	1	0	0	1	0	1	0	1	1	1	0	0	0	0	0	1	1	1	1	1	1	1	1	0	0	0	1	1	0	0	1	1	1	1	0	1	1	1	0	0	1	1	1	0	1	0	1
1554969	0	0	1	0	0	1	0	1	0	1	1	1	0	0	0	0	0	1	1	1	1	1	1	1	1	0	0	0	1	1	0	0	1	1	1	1	0	1	1	1	0	0	1	1	1	0	1	0	0.5
1555978	0	0	1	0	0	1	0	1	0	1	1	1	0	0	0	0	0	1	1	1	1	1	1	1	1	0	0	0	1	1	0	0	1	1	1	1	0	1	1	1	0	0	1	0.7304	1	0	1	0	0.5
1556021	0	0	1	0	0	1	0	1	0	1	1	1	0	0	0	0	0	1	1	0.543	1	1	1	1	1	0	0	0	1	1	0	0	1	1	1	1	0	1	1	1	0	0	1	1	1	0	1	0	0.5
1570657	0	0	1	0	0	1	0	1	0	1	1	1	0	0	0	0	0	1	1	0.5064	1	1	1	1	1	0	0	0	1	1	0	0	1	1	1	1	0	1	1	1	0	0	1	1	1	0	1	0	0.5207
1574224	0	0	1	0	0	1	0	1	0	1	1	1	0	0	0	0	0	1	1	1	1	1	1	1	1	0	0	0	1	1	0	0	1	1	1	1	0	1	1	1	0	0	1	1	1	0	1	0	0.5
1577566	0	0	1	0	0	1	0	1	0	1	1	1	0	0	0.5	0	0	1	1	1	1	1	1	1	1	0	0	0	1	1	0	0	1	1	1	1	0	1	1	1	0	0	1	1	1	0	1	0	1
1593533	0	0	0.5001	0	0	0.5	0	0.5	0	0.502	0.5001	1	0	0	0	0	0	1	0.5	1	0.5102	0.5	1	0.5	0.5	0	0	0	0.5718	1	0	0	1	0.5	1	0.504	0	1	0.5	1	0	0	1	0.5263	1	0	0.7304	0	0.5
1594796	0	0	1	0	0	1	0	1	0	1	1	1	0	0	0	0	0	1	1	1	1	1	1	1	1	0	0	0	1	1	0	0	1	1	1	1	0	1	1	1	0	0	1	1	1	0	1	0	0.5
1595093	0	0	1	0	0	1	0	1	0	1	1	1	0	0	0	0	0	1	1	1	1	1	1	1	1	0	0	0	1	1	0	0	1	1	1	1	0	0.5	1	1	0	0	1	1	1	0	1	0	0.5
1606459	1	1	1	0	1	1	1	1	1	1	1	1	1	0	1	1	1	1	1	1	1	1	1	1	1	1	1	1	1	1	1	1	1	1	1	1	1	1	1	1	1	1	1	1	1	1	1	1	1
1606718	1	1	0	0	1	0	1	0	1	0	0	0	1	0	1	1	1	0	0	0	0	0	0	0	0	1	1	1	0	0	1	1	0	0	0	0	1	0	0	0	1	1	0	0	0	1	0	1	0.5
1616118	1	1	0	0	1	0	1	0	1	0	0	0	1	0	1	1	1	0	0	0	0	0	0	0	0	1	1	1	0	0	1	1	0	0	0	0	1	0	0	0	1	1	0	0	0	1	0	1	0
1617837	1	1	0	0	1	0	1	0	1	0	0	0	1	0	1	1	1	0	0	0	0	0	0	0	0	1	1	1	0	0	1	0.5554	0	0	0	0	1	0	0	0	1	1	0	0	0	1	0	1	0
1621521	0	0	1	0	0	1	0	1	0	1	1	1	0	0	0	0	0	1	1	1	1	1	1	1	1	0	0	0	1	1	0	0	1	1	1	1	0	1	1	1	0	0	1	1	1	0	1	0	0.5016
1622608	1	1	0	0	1	0	1	0	1	0	0	0	1	0	1	1	1	0	0	0	0	0	0	0	0	1	1	1	0	0	1	1	0	0	0	0	1	0	0	0	1	1	0	0	0	1	0	1	0
1645750	1	1	0	0	1	0	1	0	1	0	0	0	1	0	1	1	1	0	0	0	0	0	0	0	0	1	1	1	0	0	1	1	0	0	0	0	1	0	0	0	1	1	0	0	0	1	0	1	0
1647223	1	1	0	0	1	0	1	0	1	0	0	0	1	0	1	1	1	0	0	0	0	0	0	0	0	1	1	1	0	0	1	1	0	0	0	0	1	0	0	0	1	0	0	0	0	1	0	1	0.5
1649399	1	1	0	0	1	0	1	0	1	0	0	0	1	0	0.5002	1	1	0	0	0	0	0	0	0	0	1	1	1	0	0	0	1	0	0	0	0	0	0	0	0	1	0	0	0	0	1	0	0	0.5
1653522	1	1	0	0	1	0	1	0	1	0	0	0	1	0	0.5	1	1	0	0	0	0	0	0	0	0	1	1	1	0	0	1	1	0	0	0	0	1	0	0	0	1	1	0	0	0	1	0	1	0
1668745	1	1	0	0	1	0	1	0	1	0	0	0	1	0	0.501	1	1	0	0	0	0	0	0	0	0	1	1	1	0	0	1	1	0	0	0	0	1	0	0	0	1	1	0	0	0	1	0	1	0
1669509	1	1	0	0	1	0	1	0	1	0	0	0	1	0	1	1	1	0	0	0	0	0	0	0	0	1	1	1	0	0	1	1	0	0	0	0	1	0	0	0	1	1	0	0	0	1	0	1	0.5
1673172	1	1	0	0	1	0	1	0	1	0	0	0	1	0	1	1	1	0	0	0	0	0	0	0	0	1	1	1	0	0	1	1	0	0	0	0	1	0	0	0	1	1	0	0	0	1	0	1	0
1681871	1	1	0	0	1	0	1	0	1	0	0	0	1	0	1	1	1	0	0	0	0	0	0	0	0	1	1	0	0	0	1	1	0	0	0	0	0	0	0	0	1	0	0	0	0	0	0	0	0
1684414	1	1	0	0	1	0	1	0	1	0	0	0	1	0	1	1	1	0	0	0	0	0	0	0	0	1	1	1	0	0	1	1	0	0	0	0	0	0	0	0	1	1	0	0	0	0	0	1	0
1700720	0	0	0	1	0	0	0	0	0	0	0	0	0	1	0	0	0	0	0	0	0	0	0	0	0	0	0	0	0	0	0	0	0	0	0	0	0	0	0	0	0	0	0	0	0	0	0	0	0
1702474	0	0	0	1	0	0	0	0	0	0	0	0	0	1	0	0	0	0	0	0	0	0	0	0	0	0	0	0	0	0	0	0	0	0	0	0	0	0	0	0	0	0	0	0	0	0	0	0	0
1704020	1	1	0	0	1	0	1	0	1	0	0	0	1	0	0.508	1	1	0	0	0	0	0	0	0	0	1	0	1	0	0	1	1	0	0	0	0	1	0	0	0	1	1	0	0	0	1	0	1	0
1704246	0	0	0	1	0	0	0	0	0	0	0	0	0	1	0	0	0	0	0	0	0	0	0	0	0	0	0	0	0	0	0	0	0	0	0	0	0	0	0	0	0	0	0	0	0	0	0	0	0
1707925	1	1	0	0	1	0	1	0	1	0	0	0	1	0	1	1	1	0	0	0	0	0	0	0	0	1	0	1	0	0	1	1	0	0	0	0	1	0	0	0	1	1	0	0	0	1	0	1	0
1715382	0	0	0	1	0	0	0	0	0	0	0	0	0	1	0	0	0	0	0	0	0	0	0	0	0	0	0	0	0	0	0	0	0	0	0	0	0	0	0	0	0	0	0	0	0	0	0	0	0
1734929	0	0	1	1	0	1	0	1	0	1	0.5263	1	0	1	0	0	0	1	1	1	1	1	1	1	1	0	1	0	1	1	0	0	1	1	1	1	0	1	1	1	0	0	1	1	1	0	1	0	1
1738957	0	0	1	1	0	1	0	1	0	1	1	1	0	1	0	0	0	1	1	1	1	1	1	1	1	0	1	0	1	1	0	0	1	1	1	1	0	1	1	1	0	0	1	1	1	0	1	0	1
1739197	1	1	0	0	1	0	1	0	1	0	0	0	1	0	0.5	1	1	0	0	0	0	0	0	0	0	1	0	1	0	0	1	1	0	0	0	0	1	0	0	0	1	1	0	0	0	1	0	1	0
1740809	0	0	0	1	0	0	0	0	0	0	0	0	0	1	0	0	0	0	0	0	0	0	0	0	0	0	0	0	0	0	0	0	0	0	0	0	0	0	0	0	0	0	0	0	0	0	0	0	0
1742712	1	1	0	0	1	0	1	0	1	0	0	0	1	0	1	1	1	0	0	0	0	0	0	0	0	1	0	1	0	0	1	1	0	0	0	0	1	0	0	0	1	1	0	0	0	1	0	1	0
1742770	0	0	0	0	0	0	0	0	0	0	0	0	0	1	0	0	0	0	0	0	0	0	0	0	0	0	0	0	0	0	0	0	0	0	0	0	0	0	0	0	0	0	0	0	0	0	0	0	0
1760628	0	0	1	0	0	1	0	0	0	1	1	1	0	0	0.5	0	0	1	1	1	0	1	1	1	1	0	1	0	1	1	0	0	1	1	1	1	0	1	1	1	0	0	1	1	1	0	1	0	1
1763721	1	1	0	1	1	0	1	0	1	0	0	0	1	1	1	1	1	0	0	0	0	0	0	0	0	1	0	1	0	0	1	1	0	0	0	0	1	0	0	0	1	1	0	0	0	1	0	1	0
1771625	1	1	0	0	1	0	1	0	1	0	0	0	1	1	0	1	1	0	0	0	0	0	0	0	0	1	0	1	0	0	1	1	0	0	0	0	1	0	0	0	1	1	0	0	0	1	0	1	0
1793343	1	1	0	0	1	0	1	0	1	0	0	0	1	1	0	1	1	0	0	0	0	0	0	0	0	1	0	1	0	0	1	1	0	0	0	0	1	0	0	0	1	1	0	0	0	1	0	1	0
1794824	1	1	0	0	1	0	1	0	1	0	0	0	1	1	0	1	1	0	0	0	0	0	0	0	0	1	0	1	0	0	1	1	0	0	0	0	1	0	0	0	1	1	0	0	0	1	0	1	0
1794970	1	1	0	0	1	0	1	0	1	0	0	0	1	1	0	1	1	0	0	0	0	0	0	0	0	1	0	1	0	0	1	1	0	0	0	0	1	0	0	0	1	1	0	0	0	1	0	1	0
1809610	1	1	0	0	1	0	1	0	1	0	0	0	1	1	0	1	1	0	0	0	0	0	0	0	0	1	0	1	0	0	1	1	0	0	0	0	1	0	0	0	1	1	0	0	0	1	0	1	0
1811152	0	0	0	0	0	0	0	0	0	0	0	0	0	1	0	0	0	0	0	0	0	0	0	0	0	0	0	0	0	0	0	0	0	0	0	0	0	0	0	0	0	0	0	0	0	0	0	0	0
1811285	1	1	0	0	1	0	1	0	1	0	0	0	1	1	0	1	1	0	0	0	0	0	0	0	0	1	0	1	0	0	1	1	0	0	0	0	1	0	0	0	1	1	0	0	0	1	0	1	0
1824297	1	1	0	0	1	0	1	0	1	0	0	0	1	0	0	1	1	0	0	0	0	0	0	0	0	1	0	1	0	0	1	0	0	0	0	0	1	0	0	0	1	1	0	0	0	1	0	1	0
1825577	1	1	0	0	1	0	1	0	1	0	0	0	1	1	0	1	1	0	0	0	0	0	0	0	0	1	0	1	0	0	1	0	0	0	0	0	1	0	0	0	1	1	0	0	0	1	0	1	0
1825923	1	1	0	0	1	0	1	0	1	0	0	0	1	1	0	1	1	0	0	0	0	0	0	0	0	1	0	1	0	0	1	0	0	0	0	0	1	0	0	0	1	1	0	0	0	1	0	1	0
1833810	0	0	0	0	0	0	0	0	0	0	0	0	0	1	0	0	0	0	0	0	0	0	0	0	0	0	0	0	0	0	0	0	0	0	0	0	0	0	0	0	0	0	0	0	0	0	0	0	0
1841118	1	1	0	0	1	0	1	0	1	0	0	0	1	0	0	1	1	0	0	0	0	0	0	0	0	1	0	1	0	0	1	1	0	0	0	0	1	0	0	0	1	1	0	0	0	1	0	1	0
1841245	1	1	0	0	1	0	1	0	1	0	0	0	1	1	0	1	1	0	0	0	0	0	0	0	0	1	0	1	0	0	1	1	0	0	0	0	1	0	0	0	0	1	0	0	0	1	0	1	0
1841293	1	1	0	0	1	0	1	0	1	0	0	0	1	1	0	1	1	0	0	0	0	0	0	0	0	1	0	1	0	0	1	1	0	0	0	0	1	0	0	0	1	1	0	0	0	1	0	1	0
1842499	0	0	0	0	0	0	0	0	0	0	0	0	0	1	0	0	0	0	0	0	0	0	0	0	0	0	0	0	0	0	0	0	0	0	0	0	0	0	0	0	0	0	0	0	0	0	0	0	0
1842539	1	1	0	0	1	0	1	0	1	0	0	0	1	0	0	1	1	0	0	0	0	0	0	0	0	1	0	1	0	0	1	1	0	0	0	0	1	0	0	0	1	1	0	0	0	1	0	1	0
1842844	1	1	0	0	1	0	1	0	1	0	0	0	1	1	0	1	1	0	0	0	0	0	0	0	0	1	0	1	0	0	1	1	0	0	0	0	1	0	0	0	1	1	0	0	0	1	0	1	0
1849024	1	1	0	0	1	0	1	0	1	0	0	0	1	0	0	1	1	0	0	0	0	0	0	0	0	1	0	1	0	0	1	1	0	0	0	0	1	0	0	0	1	1	0	0	0	1	0	1	0
1849060	1	1	0	0	1	0	1	0	1	0	0	0	1	0	0	1	1	0	0	0	0	0	0	0	0	1	0	1	0	0	1	1	0	0	0	0	1	0	0	0	1	1	0	0	0	1	0	1	0
1850251	1	1	0	0	1	0	1	0	1	0	0	0	1	1	0	1	1	0	0	0	0	0	0	0	0	1	0	1	0	0	1	1	0	0	0	0	1	0	0	0	1	1	0	0	0	1	0	1	0
1862661	1	1	0	0	1	0	1	0	1	0	0	0	1	0	0	1	1	0	0	0	0	0	0	0	0	1	0	1	0	0	1	1	0	0	0	0	1	0	0	0	1	1	0	0	0	1	0	1	0
1862868	0	0	0	0	0	0	0	0	0	0	0	0	0	1	0	0	0	0	0	0	0	0	0	0	0	0	0	0	0	0	0	0	0	0	0	0	0	0	0	0	0	0	0	0	0	0	0	0	0
1871029	1	1	0	0	1	0	1	0	1	0	0	0	1	0	0	1	1	0	0	0	0	0	0	0	0	1	0	1	0	0	1	1	0	0	0	0	1	0	0	0	1	1	0	0	0	1	0	1	0
1874428	1	1	0	0	1	0	1	0	1	0	0	0	1	0	0	1	1	0	0	0	0	0	0	0	0	1	0	1	0	0	1	1	0	0	0	0	1	0	0	0	1	0	0	0	0	1	0	1	0
1874560	1	1	0	0	1	0	1	0	1	0	0	0	1	0	0	1	1	0	0	0	0	0	0	0	0	0	0	0	0	0	1	1	0	0	0	0	1	0	0	0	0	0	0	0	0	1	0	1	0
1874813	1	1	0	0	1	0	1	0	1	0	0	0	1	0	0	1	1	0	0	0	0	0	0	0	0	1	0	1	0	0	1	1	0	0	0	0	1	0	0	0	1	1	0	0	0	1	0	1	0
1879683	1	1	0	0	1	0	1	0	1	0	0	0	1	0	0	1	1	0	0	0	0	0	0	0	0	1	0	1	0	0	1	1	0	0	0	0	1	0	0	0	1	1	0	0	0	1	0	1	0
1882101	0	0	1	1	0	1	0	1	0	1	1	1	0	0	1	0	0	1	1	1	1	1	1	1	1	0	1	0	1	1	0	0	1	1	1	1	0	1	1	1	0	0	1	1	1	0	1	0	1
1883533	1	1	0	0	1	0	1	0	1	0	0	0	1	0	0	1	1	0	0	0	0	0	0	0	0	1	0	1	0	0	1	1	0	0	0	0	1	0	0	0	1	1	0	0	0	1	0	1	0
1911934	0	0	1	1	0	1	0	1	0	1	1	1	0	0	1	0	0	1	1	1	1	1	1	1	1	0	1	0	1	1	0	0	1	1	1	1	0	1	1	1	0	0	1	1	1	0	1	0	1
1929647	0	0	1	1	1	1	0	1	0	1	1	1	0	0	1	0	0	1	1	1	1	1	1	1	1	0	1	0	1	1	0	0	1	1	1	1	0	1	1	1	0	0	1	1	1	0	1	0	1
1931824	0	0	1	1	1	1	0	1	0	1	1	1	0	0	1	0	0	1	1	1	1	1	1	1	1	0	1	0	1	1	0	0	1	1	1	1	0	1	1	1	0	0	1	1	1	0	1	0	1
1932064	0	0	1	1	1	1	0	1	0	1	1	1	0	0	1	0	0	1	1	1	1	1	1	1	1	0	1	0	1	1	0	0	1	1	1	1	0	1	1	1	0	0	1	1	1	0	1	0	1
1934872	0	0	1	1	1	1	0	1	0	1	1	1	0	0	1	0	0	1	1	1	1	1	1	1	1	0	1	0	1	1	0	0	1	1	1	1	0	1	1	1	0	0	1	1	1	0	1	0	1
1941145	0	0	1	1	1	1	0	1	0	1	1	1	0	0	1	0	0	1	1	1	1	1	1	1	1	0	1	0	1	1	0	0	1	1	1	1	0	1	1	1	0	0	1	1	1	0	1	0	1
1972780	0	0	1	1	1	1	0	1	0	1	0	1	0	0	1	0	0	1	0.8294	1	1	1	1	1	1	0	1	0	1	1	0	0	1	1	1	1	0	1	1	1	0	0	1	1	1	0	1	0	1
1973948	0	0	1	1	1	1	0	1	0	1	0	1	0	0	1	0	0	1	1	1	1	1	1	1	1	0	1	0	1	1	0	0	1	1	1	1	0	1	1	1	0	0	1	1	1	0	1	0	1
1981460	0	0	1	1	1	1	0	1	0	1	0	1	0	0	1	0	0	1	0	1	1	1	1	1	1	0	1	0	1	1	0	0	1	1	1	1	0	1	1	1	0	0	1	1	1	0	1	0	1
2061843	1	1	0	0	0	0	1	0	1	0	1	0	1	0	0	1	1	0	0	0	0	0	0	0	0	1	0	1	0	0	1	1	0	0	0	0	1	0	0	0	1	1	0	0	0	1	0	1	0
2100740	1	1	0	0	0	0	1	0	1	0	1	0	1	0	0	1	1	0	0	0	0	0	0	0	0	1	0	1	0	0	1	1	0	0	0	0	1	0	0	0	1	1	0	0	0	1	0	1	0
2118474	0	0	0	0	0	0	0	0	0	0	0	0	0	1	0	0	0	0	0	0	0	0	0	0	0	0	0	0	0	0	0	0	0	0	0	0	0	0	0	0	0	0	0	0	0	0	0	0	0
2201762	0	0	0	0	0	0	0	0	0	0	0	0	0	1	0	0	0	0	0	0	0	0	0	0	0	0	0	0	0	0	0	0	0	0	0	0	0	0	0	0	0	0	0	0	0	0	0	0	0
2207616	0	0	0	0	0	0	0	0	0	0	0	0	0	1	0	0	0	0	0	0	0	0	0	0	0	0	0	0	0	0	0	0	0	0	0	0	0	0	0	0	0	0	0	0	0	0	0	0	0
2207771	0	0	0	0	0	0	0	0	0	0	0	0	0	1	0	0	0	0	0	0	0	0	0	0	0	0	0	0	0	0	0	0	0	0	0	0	0	0	0	0	0	0	0	0	0	0	0	0	0
2219311	0	0	0	0	0	0	0	0	0	0	0	0	0	1	0	0	0	0	0	0	0	0	0	0	0	0	0	0	0	0	0	0	0	0	0	0	0	0	0	0	0	0	0	0	0	0	0	0	0
2222099	0	0	0	0	0	0	0	0	0	0	0	0	0	1	0	0	0	0	0	0	0	0	0	0	0	0	0	0	0	0	0	0	0	0	0	0	0	0	0	0	0	0	0	0	0	0	0	0	0
2236903	0	0	1	1	1	1	1	1	0	1	0	1	0	0	1	0	0	1	1	1	1	1	1	1	1	0	1	0	1	1	0	0	0	1	1	1	0	1	1	1	1	0	1	1	1	0	1	0	1
2254098	0	0	0	0	0	0	0	0	0	0	0	0	0	1	0	0	0	0	0	0	0	0	0	0	0	0	0	0	0	0	0	0	0	0	0	0	0	0	0	0	0	0	0	0	0	0	0	0	0
2257537	0	0	0	0	0	0	0	0	0	0	0	0	0	1	0	0	0	0	0	0	0	0	0	0	0	0	0	0	0	0	0	0	0	0	0	0	0	0	0	0	0	0	0	0	0	0	0	0	0
2257543	0	0	0	0	0	0	0	0	0	0	0	0	0	1	0	0	0	0	0	0	0	0	0	0	0	0	0	0	0	0	0	0	0	0	0	0	0	0	0	0	0	0	0	0	0	0	0	0	0
2284926	0	0	1	1	1	1	1	1	0	1	0	1	0	0	1	0	0	1	1	1	1	1	1	1	1	0	1	0	1	1	0	0	0	1	1	1	0	1	1	1	1	0	1	1	1	0	1	0	1
2297077	0	0	0	0	0	0	0	0	0	0	0	0	0	1	0	0	0	0	0	0	0	0	0	0	0	0	0	0	0	0	0	0	0	0	0	0	0	0	0	0	0	0	0	0	0	0	0	0	0
2297638	1	1	0	0	0	0	0	0	1	0	1	0	1	0	0	1	1	0	0	0	0	0	0	0	0	1	0	1	1	0	0	1	1	0	0	0	1	0	0	0	0	1	0	0	0	1	0	1	0
2300159	0	0	0	0	0	0	0	0	0	0	0	0	0	1	0	0	0	0	0	0	0	0	0	0	0	0	0	0	0	0	0	0	0	0	0	0	0	0	0	0	0	0	0	0	0	0	0	0	0
2305691	0	0	0	0	0	0	0	0	0	0	0	0	0	1	0	0	0	0	0	0	0	0	0	0	0	0	0	0	0	0	0	0	0	0	0	0	0	0	0	0	0	0	0	0	0	0	0	0	0
2306212	0	0	0	0	0	0	0	0	0	0	0	0	0	1	0	0	0	0	0	0	0	0	0	0	0	0	0	0	0	0	0	0	0	0	0	0	0	0	0	0	0	0	0	0	0	0	0	0	0
2309625	0	0	0	0	0	0	0	0	0	0	0	0	0	1	0	0	0	0	0	0	0	0	0	0	0	0	0	0	0	0	0	0	0	0	0	0	0	0	0	0	0	0	0	0	0	0	0	0	0
2310076	0	0	0	0	0	0	0	0	0	0	0	0	0	1	0	0	0	0	0	0	0	0	0	0	0	0	0	0	0	0	0	0	0	0	0	0	0	0	0	0	0	0	0	0	0	0	0	0	0
2312631	0	0	1	1	1	1	1	1	0	1	0	1	0	1	1	0	0	1	1	1	1	1	1	1	1	0	1	0	0	1	1	0	0	1	1	1	0	1	1	1	1	0	1	1	1	0	1	0	1
2315561	0	0	0	0	0	0	0	0	0	0	0	0	0	1	0	0	0	0	0	0	0	0	0	0	0	0	0	0	0	0	0	0	0	0	0	0	0	0	0	0	0	0	0	0	0	0	0	0	0
2318441	0	0	0	0	0	0	0	0	0	0	0	0	0	1	0	0	0	0	0	0	0	0	0	0	0	0	0	0	0	0	0	0	0	0	0	0	0	0	0	0	0	0	0	0	0	0	0	0	0
2319798	0	0	1	1	1	1	1	1	0	1	0	1	0	0	1	0	0	1	1	1	1	1	1	1	1	0	1	0	0	1	1	0	0	1	1	1	0	1	1	1	1	0	1	1	1	0	1	0	1
2335468	0	0	1	1	1	1	1	1	0	1	0	1	0	0	1	0	0	1	1	1	0	1	1	1	0	0	0	0	0	1	1	0	0	1	1	1	0	1	1	1	0	0	1	1	1	0	0	0	1
2388214	0	0	1	1	1	1	1	1	0	1	0	1	0	1	1	0	0	1	1	1	1	1	1	1	1	0	1	0	0	1	1	0	0	1	1	1	0	1	1	1	1	0	1	1	1	0	1	0	1
2396165	1	1	0	0	0	0	0	0	1	0	1	0	1	0	0	1	1	0	0	0	0	0	0	0	0	1	0	1	1	0	0	1	0	0	0	0	1	0	0	0	0	1	0	0	0	1	0	0	0
2396166	1	1	0	0	0	0	0	0	1	0	1	0	1	0	0	1	1	0	0	0	0	0	0	0	0	1	0	1	1	0	0	1	0	0	0	0	1	0	0	0	0	1	0	0	0	1	0	0	0
2403350	1	1	0	0	0	0	0	0	1	0	1	0	1	0	0	1	1	0	0	0	1	0	0	0	0	1	0	1	1	0	0	0.5554	1	0	0	0	1	0	0	0	0	1	0	0	0	1	0	1	0
2404849	1	1	0	0	0	0	0	0	1	0	1	0	1	0	0	1	1	0	0	0	1	0	0	0	0	1	0	0	1	0	0	1	1	0	0	0	1	0	0	0	0	1	0	0	0	1	0	1	0
2409730	0	0	1	1	1	1	1	1	0	1	0	1	0	0	1	0	0	1	1	1	0	1	1	1	1	0	1	0	0	1	1	0	0	1	1	1	0	1	1	1	1	0	1	1	1	0	1	0	0.8294
2409752	0	0	1	1	1	1	1	1	0	1	0	1	0	1	1	0	0	1	1	1	0	1	1	1	1	0	1	0	0	1	1	0	0	1	1	1	0	1	1	1	1	0	1	1	1	0	1	0	1
2417310	1	1	0	0	0	0	0	0	1	0	1	0	1	0	0	1	1	0	0	0	1	0	0	0	0	1	0	0.5207	0	0	0	1	1	0	0	0	1	0	0	0	0	0	0	0	0	0	0	1	0
2422879	1	1	0	0	0	0	0	0	1	0	1	0	1	0	0	1	1	0	0	0	1	0	0	0	0	1	0	1	1	0	0	1	1	0	0	0	1	0	0	0	0	0.6243	0	0	0	1	0	1	0
2433064	1	1	0	0	0	0	0	0	1	0	1	0	1	0	0	1	1	0	0	0	1	0	0	0	0	1	0	1	1	0	0	1	1	0	0	0	1	0	0	0	0	1	0	0	0	1	0	1	0
2434079	0	0	1	1	1	1	1	1	0	1	0	1	0	0	1	0	0	1	1	1	0	1	1	1	1	0	1	0	0	1	1	0	0	1	1	1	0	1	1	1	1	0	1	1	1	0	1	0	1
2434501	1	1	0	0	0	0	0	0	1	0	1	0	1	0	0	1	1	0	0	0	1	0	0	0	0	1	0	1	1	0	0	1	1	0	0	0	1	0	0	0	0	1	0	0	0	1	0	1	0
2439669	1	1	0	0	0	0	0	0	1	0	1	0	1	0	0	1	0	0	0	0	1	0	0	0	0	1	0	1	1	0	0	1	1	0	0	0	1	0	0	0	0	1	0	0	0	1	0	1	0
2439767	1	1	0	0	0	0	0	0	1	0	1	0	1	0	0	1	1	0	0	0	1	0	0	0	0	1	0	1	0	0	0	1	1	0	0	0	1	0	0	0	0	1	0	0	0	0	0	1	0
2485936	1	1	0	0	0	0	0	0	1	0	1	0	1	0	0	1	1	0	0	0	1	0	0	0	0	1	0	1	1	0	0	1	1	0	0	0	1	0	0	0	0	1	0	0	0	1	0	1	0
2492614	0	0	0	1	1	0	1	0	0	0	0	0	0	0	1	0	0	0	0	0	0	0	1	0	0	0	0	0	0	0	0	0	0	0	0	0	0	0	0	1	0	0	0	0	0	0	0	0	0
2492675	1	1	0	0	0	0	0	0	1	0	1	0	1	0	0	1	1	0	0	0	1	0	0	0	0	1	0	1	1	0	0	1	0.5001	0	0	0	1	0	0	0	0	1	0	0	0	1	0	1	0
2495105	1	1	0	0	0	0	0	0	1	0	1	0	1	0	0	1	1	0	0	0	1	0	0	0	0	1	0	1	1	0	0	1	1	0	0	0	1	0	0	0	0	1	0	0	0	1	0	1	0
2495195	1	1	0	0	0	0	0	0	1	0	1	0	1	0	0	1	1	0	0	0	1	0	0	0	0	1	0	1	1	0	0	1	1	0	0	0	1	0	0	0	0	1	0	0	0	1	0	1	0
2495349	1	1	0	0	0	0	0	0	1	0	1	0	1	0	0	1	1	0	0	0	1	0	0	0	0	1	0	1	1	0	0	1	1	0	0	0	1	0	0	0	0	1	0	0	0	1	0	1	0
2498392	1	1	0	0	0	0	0	0	1	0	1	0	1	0	0	1	1	0	0	0	1	0	0	0	0	1	0	1	1	0	0	1	1	0	0	0	1	0	0	0	0	1	0	0	0	1	0	1	0
2502051	1	1	0	0	0	0	0	0	1	0	1	0	1	0	0	1	1	0	0	0	1	0	0	0	0	1	0	1	1	0	0	1	1	0	0	0	1	0	0	0	0	1	0	0	0	1	0	1	0
2505421	1	1	0	0	0	0	0	0	1	0	1	0	1	0	0	1	1	0	0	0	1	0	0	0	0	1	0	1	1	0	0	1	1	0	0	0	1	0	0	0	0	1	0	0	0	1	0	1	0
2505778	1	1	0	0	0	0	0	0	1	0	1	0	1	0	0	1	1	0	0	0	1	0	0	0	0	1	0	1	1	0	0	1	1	0	0	0	1	0	0	0	0	1	0	0	0	1	0	1	0
2541861	1	1	0	0	0	0	0	0	1	0	1	0	1	0	0	1	1	0	0	0	1	0	0	0	0	1	0	1	1	0	0	1	1	0	0	0	1	0	0	0	0	1	0	0	0	1	0	1	0
2545972	1	1	0	0	0	0	0	0	1	0	1	0	1	0	0	1	1	0	0	0	1	0	0	0	0	1	0	1	1	0	0	0	1	0	0	0	1	0	0	0	0	1	0	0	0	0	0	1	0
2550198	1	1	0	0	0	0	0	0	1	0	0	0	1	0	0	1	1	0	0	0	1	0	0	0	0	1	0	1	1	0	0	1	1	0	0	0	0	0	0	0	0	0	0	0	0	1	0	1	0
2562739	1	1	0	0	0	0	0	0	1	0	1	0	1	0	0	1	1	0	0	0	1	0	0	0	0	1	0	1	1	0	0	1	1	0	0	0	1	0	0	0	0	1	0	0	0	1	0	1	0
2572368	1	1	0	0	0	0	0	0	1	0	1	0	1	0	0	1	1	0	0	0	1	0	0	0	0	1	0	1	1	0	0	1	1	0	0	0	1	0	0	0	0	1	0	0	0	1	0	1	0
2572440	1	1	0	0	0	0	0	0	1	0	1	0	1	0	0	1	1	0	0	0	1	0	0	0	0	1	0	1	1	0	0	1	1	0	0	0	1	0	0	0	0	1	0	0	0	1	0	1	0
2572473	1	1	0	0	0	0	0	0	1	0	1	0	1	0	0	1	1	0	0	0	1	0	0	0	0	1	0	1	1	0	0	1	1	0	0	0	1	0	0	0	0	1	0	0	0	1	0	1	0
2572479	1	1	0	0	0	0	0	0	1	0	1	0	1	0	0	1	1	0	0	0	1	0	0	0	0	1	0	1	1	0	0	1	1	0	0	0	1	0	0	0	0	1	0	0	0	1	0	1	0
2574049	1	1	0	0	0	0	0	0	1	0	1	0	1	0	0	1	1	0	0	0	1	0	0	0	0	1	0	1	1	0	0	1	1	0	0	0	1	0	0	0	0	1	0	0	0	1	0	1	0
2574352	1	1	0	0	0	0	0	0	1	0	1	0	1	0	0	1	1	0	0	0	1	0	0	0	0	1	0	1	1	0	0	1	1	0	0	0	1	0	0	0	0	0.5001	0	0	0	1	0	1	0
2575576	1	1	0	0	0	0	0	0	1	0	1	0	1	0	0	1	1	0	0	0	0.5	0	0	0	0	1	0	1	1	0	0	1	1	0	0	0	1	0	0	0	0	1	0	0	0	0	0	1	0
2575850	1	1	0	0	0	0	0	0	1	0	1	0	1	0	0	1	1	0	0	0	1	0	0	0	0	1	0	1	1	0	0	1	1	0	0	0	1	0	0	0	0	1	0	0	0	1	0	1	0
2575901	1	1	0	0	0	0	0	0	1	0	1	0	1	0	0	1	1	0	0	0	1	0	0	0	0	1	0	1	1	0	0	1	1	0	0	0	1	0	0	0	0	1	0	0	0	1	0	0	0
2575931	1	1	0	0	0	0	0	0	1	0	1	0	1	0	0	1	1	0	0	0	1	0	0	0	0	1	0	1	1	0	0	1	1	0	0	0	1	0	0	0	0	1	0	0	0	1	0	0	0
2575952	1	1	0	0	0	0	0	0	1	0	1	0	1	0	0	1	1	0	0	0	1	0	0	0	0	1	0	1	1	0	0	0	1	0	0	0	1	0	0	0	0	1	0	0	0	1	0	0	0
2590697	1	1	0	0	0	0	0	0	1	0	1	0	1	0	0	1	1	0	0	0	1	0	0	0	0	1	0	1	1	0	0	1	1	0	0	0	1	0	0	0	0	0	0	0	0	1	0	1	0
2594025	1	1	0	0	0	0	0	0	1	0	1	0	1	0	0	1	1	0	0	0	1	0	0	0	0	1	0	1	1	0	0	1	1	0	0	0	1	0	0	0	0	0	0	0	0	1	0	1	0
2609998	1	1	0	0	0	0	0	0	1	0	1	0	1	0	0	1	1	0	0	0	1	0	0	0	0	1	0	1	1	0	0	1	1	0	0	0	0	0	0	0	0	0	0	0	0	1	0	1	0
2613143	1	1	0	0	0	0	0	0	1	0	1	0	1	0	0	1	0	0	0	0	1	0	0	0	0	1	0	1	1	0	0	1	1	0	0	0	1	0	0	0	0	0	0	0	0	1	0	1	0
2618945	1	1	0	0	0	0	0	0	1	0	1	0	1	0	0	1	0	0	0	0	1	0	0	0	0	1	0	1	1	0	0	1	1	0	0	0	1	0	0	0	0	0	0	0	0	1	0	1	0
2621619	1	1	0	0	0	0	0	0	1	0	1	0	1	0	0	1	0	0	0	0	1	0	0	0	0	1	0	1	1	0	0	1	1	0	0	0	1	0	0	0	0	0	0	0	0	1	0	1	0
2621745	1	1	0	0	0	0	0	0	1	0	1	0	1	0	0	1	0	0	0	0	1	0	0	0	0	1	0	1	1	0	0	1	1	0	0	0	1	0	0	0	0	0	0	0	0	1	0	1	0
2622343	1	1	0	0	0	0	0	0	0	0	1	0	1	0	0	1	0	0	0	0	1	0	0	0	0	1	0	1	1	0	0	0	1	0	0	0	0	0	0	0	0	0	0	0	0	0	0	1	0
2622360	1	1	0	0	0	0	0	0	0	0	1	0	1	0	0	1	0	0	0	0	1	0	0	0	0	1	0	1	1	0	0.4999	1	1	0	0	0	0	0	0	0	0	0	0	0	0	0	0	1	0
2701045	1	1	0	0	0	0	0	0	1	0	1	0	1	0	0	1	0	0	0	0	1	0	0	0	0	1	0	1	1	0	0	1	1	0	0	0	1	0	0	0	0	0	0	0	0	1	0	1	0
2701086	1	1	0	0	0	0	0	0	1	0	1	0	1	0.5	0	1	0	0	0	0	1	0	0	0	0	1	0	1	1	0	0	1	1	0	0	0	1	0	0	0	0	0	0	0	0	1	0	1	0
2725261	1	1	0	0	0	0	0	0	1	0	1	0	1	0	0	0	0	0	0	0	1	0	0	0	0	1	0	1	1	0	0	1	1	0	0	0	1	0	0	0	0	0	0	0	0	1	0	1	0
2756837	1	1	0	0	0	0	0	0	1	0	1	0	1	0	0	1	0	0	0	0	1	0	0	0	0	1	0	1	1	0	0	1	1	0	0	0	1	0	0	0	0	0	0	0	0	1	0	1	0
2785403	1	1	0	0	0	0	0	0	1	0	1	0	1	1	0	1	0	0	0	0	1	0	0	0	0	1	0	1	1	0	0	1	1	0	0	0	1	0	0	0	0	0	0	0	0	1	0	1	0
2820693	0	0	1	1	1	1	1	1	0	1	0	1	0	0	1	0	1	1	1	1	0	1	1	1	1	0	1	0	0	1	1	0	0	1	1	1	0	1	1	1	1	1	1	1	1	0	1	0	1
2822430	1	1	0	0	0	0	0	0	1	0	1	0	1	1	0	1	0	0	0	0	1	0	0	0	0	1	0	1	1	0	0	1	1	0	0	0	1	0	0	0	0	0	0	0	0	1	0	1	0
2823450	1	1	0	0	0	0	0	0	1	0	1	0	1	1	0	1	0	0	0	0	1	0	0	0	0	1	0	1	1	0	0	1	1	0	0	0	0	0	0	0	0	0	0	0	0	0	0	0	0
2854074	1	0	0	0	0	0	0	0	0	0	0	0	0	1	0	1	0	0	0	0	1	0	0	0	0	1	0	1	1	0	0	1	1	0	0	0	1	0	0	0	0	0	0	0	0	1	0	1	0
2854080	1	1	0	0	0	0	0	0	0	0	1	0	1	1	0	1	0	0	0	0	1	0	0	0	0	1	0	1	1	0	0	1	1	0	0	0	1	0	0	0	0	0	0	0	0	1	0	1	0
2874460	1	1	0	0	0	0	0	0	1	0	1	0	1	1	0	1	0	0	0	0	1	0	0	0	0	1	0	1	1	0	0	1	1	0	0	0	1	0	0	0	0	0	0	0	0	1	0	1	0
2877211	1	1	0	0	0	0	0	0	1	0	1	0	1	1	0	1	0	0	0	0	1	0	0	0	0	1	0	1	1	0	0	1	1	0	0	0	1	0	0	0	0	0	0	0	0	1	0	1	0
2879167	1	1	0	0	0	0	0	0	1	0	1	0	1	1	0	1	0	0	0	0	1	0	0	0	0	1	0	1	1	0	0	1	1	0	0	0	1	0	0	0	0	0	0	0	0	1	0	1	0
2896969	1	1	0	0	0	0	0	0	1	0	1	0	1	0	0	1	0	0	0	0	1	0	0	0	0	1	0	1	1	0	0	1	1	0	0	0	1	0	0	0	0	0	0	0	0	1	0	1	0
2897895	0	0	0	0	0	0	0	0	0	0	0	0	0	1	0	0	0	0	0	0	0	0	0	0	0	0	0	0	0	0	0	0	0	0	0	0	0	0	0	0	0	0	0	0	0	0	0	0	0
2900200	1	1	0	0	0	0	0	0	1	0	1	0	1	0	0	1	0	0	0	0	1	0	0	0	0	1	0	1	1	0	0	1	1	0	0	0	1	0	0	0	0	0	0	0	0	1	0	1	0
2906070	1	1	0	0	0	0	0	0	1	0	1	0	1	1	0	1	0	0	0	0	1	0	0	0	0	1	0	1	1	0	0	1	1	0	0	0	1	0	0	0	0	0	0	0	0	1	0	1	0
2906293	0	0	0	0	0	0	0	0	0	0	0	0	0	1	0	0	0	0	0	0	0	0	0	0	0	0	0	0	0	0	0	0	0	0	0	0	0	0	0	0	0	0	0	0	0	0	0	0	0
2924516	0	0	0	1	0	0	1	0	0	0	0	0	0	0	0.5	0	0	0	0	0	0	0	0	1	0	0	0	0	0	0	0	0	0	0	0	0	0	0	0	1	0	0	0	0	0	0	1	0	0
2926899	1	1	0	0	0	0	0	0	1	0	1	0	1	0	0	1	0	0	0	0	1	0	0	0	0	1	0	1	1	0	0	1	1	0	0	0	1	0	0	0	0	0	0	0	0	1	0	1	0
2930073	0	0	0	0	0	0	0	0	0	0	0	0	0	1	0	0	0	0	0	0	0	0	0	0	0	0	0	0	0	0	0	0	0	0	0	0	0	0	0	0	0	0	0	0	0	0	0	0	0
2930313	0	0	0	0	0	0	0	0	0	0	0	0	0	1	0	0	0	0	0	0	0	0	0	0	0	0	0	0	0	0	0	0	0	0	0	0	0	0	0	0	0	0	0	0	0	0	0	0	0
2936668	0	0	0	1	0	0	1	0	0	0	0	0	0	0	1	0	0	0	0	0	0	0	1	1	0	0	0	0	0	0	0	0	0	0	0	0	0	0	0	1	0	0	0	0	0	0	1	0	0
2942831	0	0	1	0	1	1	0	1	0	1	0	1	0	0	0.5	0	1	1	1	1	0	1	0	0	1	0	1	0	0	1	1	0	0	1	1	1	0	1	1	0	1	1	1	1	1	0	0	0	1
2942834	0	0	1	0	1	1	0	1	0	1	0	1	0	0	0.5	0	1	1	1	1	0	1	0	0	1	0	1	0	0	1	1	0	0	1	1	1	0	1	1	0	1	1	1	1	1	0	0	0	1
2942867	0	0	1	0	1	1	0	1	0	1	0	1	0	0	0	0	1	1	1	1	0	1	0	0	1	0	1	0	0	1	1	0	0	1	1	1	0	0.5207	1	0	1	1	1	1	1	0	0	0	1
2942903	0	0	1	0	1	1	0	1	0	1	0	1	0	0	0	0	1	1	1	1	0	1	0	0	1	0	1	0	0	1	1	0	0	1	1	1	0	1	1	0	1	1	1	1	1	0	0	0	1
2943005	0	0	1	0	1	1	0	1	0	1	0	1	0	0	0.5	0	1	1	1	1	0	1	0	0	1	0	1	0	0	1	1	0	0	1	1	1	0	1	1	0	1	1	1	1	1	0	0	0	1
2943018	0	0	1	0	1	1	0	1	0	1	0	1	0	0	0.5	0	1	1	1	1	0	1	0	0	1	0	1	0	0	1	1	0	0	1	1	1	0	1	1	0	1	1	1	1	1	0	0	0	1
2944121	0	0	1	0	1	1	0	1	0	1	0	1	0	0	0	0	1	1	1	1	0	1	0	0	1	0	1	0	0	1	1	0	0	1	1	1	0	1	1	0	1	1	1	1	1	0	0	0	1
2945512	0	0	1	1	1	1	1	1	0	1	0	1	0	0	1	0	1	1	0	1	0	1	1	1	0	0	1	0	0	1	1	0	0	1	1	1	0	1	1	1	1	1	1	0	1	0	1	0	1
2946882	0	0	1	0	1	1	0	1	0	1	0	1	0	0	0	0	1	1	1	1	0	1	0	0	1	0	1	0	0	1	1	0	0	1	1	1	0	1	1	0	1	1	1	1	1	0	0	0	1
2946940	1	1	1	0	1	1	0	1	1	1	1	1	1	0	0	1	1	1	1	1	1	1	0	0	1	1	1	1	1	1	1	1	1	1	1	1	1	1	1	0	1	1	1	1	1	1	0	1	1
2949989	1	1	1	0	1	1	0	1	1	1	1	1	1	0	0	1	1	1	1	1	1	1	0	0	1	1	1	1	1	1	1	1	1	1	1	1	1	1	1	0	1	1	1	1	1	1	0	1	1
2953321	0	0	0	0	0	0	0	0	0	0	0	0	0	1	0	0	0	0	0	0	0	0	0	0	0	0	0	0	0	0	0	0	0	0	0	0	0	0	0	0	0	0	0	0	0	0	0	0	0
2955378	1	1	1	0	1	1	0	1	1	1	1	1	1	0	0	1	1	1	1	1	1	1	0	0	1	1	1	1	1	1	1	1	1	1	1	1	1	1	1	0	1	1	1	1	1	1	0	0	1
2955533	1	1	1	0	1	1	0	1	0.6243	1	1	1	1	0	0	1	1	1	0.5336	1	1	1	0	0	1	1	1	1	0	1	0	1	1	1	1	1	1	1	1	0	0.5129	0	0	1	0	1	0	1	1
2955695	1	1	1	0	1	1	0	1	1	1	1	1	1	0	0	1	1	1	1	1	1	1	0	0	1	1	1	1	1	1	1	1	1	1	1	0	1	1	1	0	1	1	1	1	1	1	0	1	1
2955777	0	1	0	0	0	0	0	0	1	0	1	0	1	0	0	1	0	0	0	0	1	0	0	0	0	1	0	1	0	0	0	1	1	0	0	0	1	0	0	0	0	0	0	0	0	1	0	1	0
2981726	1	1	0	0	0	0	0	0	1	0	1	0	1	0	0	1	0	0	0	0	1	0	0	0	0	1	0	1	1	0	0	1	1	0	0	0	1	0	0	0	0	0	0	0	0	1	0	1	0
2981852	1	1	1	0	1	1	0	1	1	1	1	1	1	1	0	1	1	1	1	1	1	1	0	0	1	1	1	1	1	1	1	1	1	1	1	1	1	1	1	0	1	1	1	1	1	1	0	1	1
2982042	0	0	1	0	1	1	0	1	0	1	0	1	0	0	0	0	1	1	1	1	0	1	0	0	1	0	1	0	0	1	1	0	0	1	1	1	0	1	1	0	1	1	1	1	1	0	0	0	1
2984062	1	1	1	0	1	1	0	1	1	1	1	1	1	1	0	1	1	1	1	1	1	1	0	0	1	1	1	1	1	1	1	1	0.5	1	1	1	1	0	1	0	1	1	0	1	0	0	0	1	0
2986377	1	1	1	0	1	1	0	1	1	1	1	1	1	0	0	1	1	1	1	1	1	1	0	0	1	1	1	1	1	1	1	1	1	1	1	1	1	1	1	0	1	1	1	1	1	0.502	0	1	0.6243
2987267	1	1	1	0	1	1	0	1	1	1	1	1	1	0	0	1	1	1	0	1	1	1	0	0	1	1	1	1	1	1	1	1	1	1	1	1	1	1	1	0	1	1	1	1	1	1	0	1	0
2999344	1	1	1	0	1	1	0	1	1	1	1	1	1	0	0	1	1	1	1	1	1	1	0	0	1	1	1	1	1	1	1	1	1	1	1	1	1	1	1	0	1	1	1	1	1	1	0	1	1
3000841	0	0	0	0	0	0	0	0	0	0	0	0	0	1	0	0	0	0	0	0	0	0	0	0	0	0	0	0	0	0	0	0	0	0	0	0	0	0	0	0	0	0	0	0	0	0	0	0	0
3001141	1	1	1	0	1	1	0	1	1	1	1	1	1	0	0	1	1	1	1	1	1	1	0	0	1	1	1	1	1	1	1	1	1	1	1	1	1	1	1	0	1	1	1	1	1	1	0	1	1
3001146	1	1	1	0	1	1	0	1	1	1	1	1	1	0	0	1	1	1	1	1	1	1	0	0	1	1	1	1	1	1	1	1	1	1	1	1	1	1	1	0	1	1	1	1	1	1	0	1	1
3001162	1	1	1	0	1	1	0	1	1	1	1	1	1	0	0	1	1	1	1	1	1	1	0	0	1	1	1	1	1	1	1	1	1	1	1	1	1	1	1	0	1	1	1	1	1	1	0	1	1
3001238	1	1	1	0	1	1	0	1	1	1	1	1	1	1	0	1	1	1	1	1	1	0	0	0	1	1	1	1	1	1	1	1	1	1	1	1	1	1	1	0	1	1	1	1	1	1	0	1	0
3001375	1	1	1	0	1	1	0	1	1	1	1	1	1	0	0	1	1	1	1	1	1	1	0	0	1	1	1	1	1	1	1	0	1	1	1	1	0	1	1	0	1	1	1	1	1	1	0	0	1
3006145	0	0	0	0	0	0	0	0	0	0	0	0	0	1	0	0	0	0	0	0	0	0	0	0	0	0	0	0	0	0	0	0	0	0	0	0	0	0	0	0	0	0	0	0	0	0	0	0	0
3008930	1	1	1	0	1	1	0	1	1	1	1	1	1	1	0	1	1	1	1	1	1	1	0	0	1	1	1	1	1	1	1	1	1	1	1	1	1	1	1	0	1	1	1	1	1	1	0	1	1
3010751	0	0	0	0	0	0	0	0	0	0	0	0	0	1	0	0	0	0	0	0	0	0	0	0	0	0	0	0	0	0	0	0	0	0	0	0	0	0	0	0	0	0	0	0	0	0	0	0	0
3010757	0	0	0	0	0	0	0	0	0	0	0	0	0	1	0	0	0	0	0	0	0	0	0	0	0	0	0	0	0	0	0	0	0	0	0	0	0	0	0	0	0	0	0	0	0	0	0	0	0
3010775	1	1	1	0	1	1	0	1	1	1	1	1	1	0	0	1	1	1	1	1	1	1	0	0	1	1	1	1	1	1	1	1	1	1	1	1	1	1	1	0	1	1	1	1	1	1	0	1	1
3010854	0	0	0	0	0	0	0	0	0	0	0	0	0	1	0	0	0	0	0	0	0	0	0	0	0	0	0	0	0	0	0	0	0	0	0	0	0	0	0	0	0	0	0	0	0	0	0	0	0
3010862	0	0	0	0	0	0	0	0	0	0	0	0	0	1	0	0	0	0	0	0	0	0	0	0	0	0	0	0	0	0	0	0	0	0	0	0	0	0	0	0	0	0	0	0	0	0	0	0	0
3010907	1	1	1	0	1	1	0	1	1	1	1	1	1	0	0	1	1	1	1	1	1	1	0	0	1	1	1	1	1	1	1	1	1	1	1	1	1	1	1	0	1	1	1	1	1	1	0	1	1
3010928	0	0	0	0	0	0	0	0	0	0	0	0	0	1	0	0	0	0	0	0	0	0	0	0	0	0	0	0	0	0	0	0	0	0	0	0	0	0	0	0	0	0	0	0	0	0	0	0	0
3011090	0	0	0	0	0	0	0	0	0	0	0	0	0	1	0	0	0	0	0	0	0	0	0	0	0	0	0	0	0	0	0	0	0	0	0	0	0	0	0	0	0	0	0	0	0	0	0	0	0
3011138	0	0	0	0	0	0	0	0	0	0	0	0	0	1	0	0	0	0	0	0	0	0	0	0	0	0	0	0	0	0	0	0	0	0	0	0	0	0	0	0	0	0	0	0	0	0	0	0	0
3011198	0	0	0	0	0	0	0	0	0	0	0	0	0	1	0	0	0	0	0	0	0	0	0	0	0	0	0	0	0	0	0	0	0	0	0	0	0	0	0	0	0	0	0	0	0	0	0	0	0
3011246	0	0	0	0	0	0	0	0	0	0	0	0	0	1	0	0	0	0	0	0	0	0	0	0	0	0	0	0	0	0	0	0	0	0	0	0	0	0	0	0	0	0	0	0	0	0	0	0	0
3012897	0	0	0	0	0	0	0	0	0	0	0	0	0	1	0	0	0	0	0	0	0	0	0	0	0	0	0	0	0	0	0	0	0	0	0	0	0	0	0	0	0	0	0	0	0	0	0	0	0
3013420	0	0	0	0	0	0	0	0	0	0	0	0	0	1	0	0	0	0	0	0	0	0	0	0	0	0	0	0	0	0	0	0	0	0	0	0	0	0	0	0	0	0	0	0	0	0	0	0	0
3018116	0	0	0	0	0	0	0	0	0	0	0	0	0	1	0	0	0	0	0	0	0	0	0	0	0	0	0	0	0	0	0	0	0	0	0	0	0	0	0	0	0	0	0	0	0	0	0	0	0
3018324	0	0	1	0	1	1	0	1	0	1	0	1	0	0	0	0	1	1	1	1	0	1	0	0	1	0	1	0	0	1	1	0	0	1	1	1	0	1	1	0	1	1	1	1	1	0	0	0	1
3031321	0	0	1	0	1	1	0	1	0	1	0	1	0	1	0	0	1	1	1	1	0	1	0	0	1	0	1	0	0	1	1	0	0	1	1	1	0	1	1	0	1	1	1	1	1	0	0	0	1
3031430	0	0	0	0	0	0	0	0	0	0	0	0	0	1	0	0	0	0	0	0	0	0	0	0	0	0	0	0	0	0	0	0	0	0	0	0	0	0	0	0	0	0	0	0	0	0	0	0	0
3031769	0	0	1	0	1	1	0	1	0	1	0	1	0	1	0	0	1	1	1	1	0	1	0	0	1	0	1	0	0	1	1	0	0	1	1	1	0	1	1	0	1	1	1	1	1	0	0	0	1
3031844	0	0	0	0	0	0	0	0	0	0	0	0	0	1	0	0	0	0	0	0	0	0	0	0	0	0	0	0	0	0	0	0	0	0	0	0	0	0	0	0	0	0	0	0	0	0	0	0	0
3033064	0	0	1	0	1	1	0	1	0	1	0	1	0	0	0	0	1	1	1	1	0	1	0	0	1	0	1	0	0	1	1	0	0	1	1	1	0	1	1	0	1	1	1	1	1	0	0	0	1
3055355	0	0	0	0	0	0	0	0	0	0	0	0	0	1	0	0	0	0	0	0	0	0	0	0	0	0	0	0	0	0	0	0	0	0	0	0	0	0	0	0	0	0	0	0	0	0	0	0	0
3058680	0	0	0	0	0	0	0	0	0	0	0	0	0	1	0	0	0	0	0	0	0	0	0	0	0	0	0	0	0	0	0	0	0	0	0	0	0	0	0	0	0	0	0	0	0	0	0	0	0
3059062	0	0	0	0	0	0	0	0	0	0	0	0	0	1	0	0	0	0	0	0	0	0	0	0	0	0	0	0	0	0	0	0	0	0	0	0	0	0	0	0	0	0	0	0	0	0	0	0	0
3066706	0	0	0	0	0	0	0	0	0	0	0	0	0	1	0	0	0	0	0	0	0	0	0	0	0	0	0	0	0	0	0	0	0	0	0	0	0	0	0	0	0	0	0	0	0	0	0	0	0
3066771	0	0	0	0	0	0	0	0	0	0	0	0	0	1	0	0	0	0	0	0	0	0	0	0	0	0	0	0	0	0	0	0	0	0	0	0	0	0	0	0	0	0	0	0	0	0	0	0	0
3067994	0	0	0	0	0	0	0	0	0	0	0	0	0	1	0	0	0	0	0	0	0	0	0	0	0	0	0	0	0	0	0	0	0	0	0	0	0	0	0	0	0	0	0	0	0	0	0	0	0
3068005	0	0	0	0	0	0	0	0	0	0	0	0	0	1	0	0	0	0	0	0	0	0	0	0	0	0	0	0	0	0	0	0	0	0	0	0	0	0	0	0	0	0	0	0	0	0	0	0	0
3069276	0	0	0	0	0	0	0	0	0	0	0	0	0	1	0	0	0	0	0	0	0	0	0	0	0	0	0	0	0	0	0	0	0	0	0	0	0	0	0	0	0	0	0	0	0	0	0	0	0
3071045	0	0	1	0	1	1	0	1	0	1	0	1	0	0	0	0	1	1	1	1	0	1	0	0	1	0	1	0	0	1	1	0	0	1	1	1	0	1	1	0	1	1	1	1	1	0	0	0	1
3071355	0	0	0	0	0	0	0	0	0	0	0	0	0	1	0	0	0	0	0	0	0	0	0	0	0	0	0	0	0	0	0	0	0	0	0	0	0	0	0	0	0	0	0	0	0	0	0	0	0
3071362	0	0	0	0	0	0	0	0	0	0	0	0	0	1	0	0	0	0	0	0	0	0	0	0	0	0	0	0	0	0	0	0	0	0	0	0	0	0	0	0	0	0	0	0	0	0	0	0	0
3072973	0	0	1	0	1	1	0	1	0	1	0	1	0	0	0	0	1	1	1	1	0	1	0	0	1	0	1	0	0	1	1	0	0	1	1	1	0	1	1	0	1	1	1	1	1	0	0	0	1
3078816	0	0	1	0	0	1	0	1	0	1	0	1	0	0	0	0	1	1	1	1	0	1	0	0	1	0	1	0	0	1	1	0	0	1	1	1	0	1	1	0	1	1	1	1	1	0	0	0	1
3080544	0	0	1	0	1	1	0	1	0	1	0	1	0	1	0	0	1	1	1	1	0	1	0	0	1	0	1	0	0	1	1	0	0	1	1	1	0	1	1	0	1	1	1	1	1	0	0	0	1
3080676	0	0	1	0	1	1	0	1	0	1	0	1	0	0	0	0	1	1	1	1	0	1	0	0	1	0	1	0	0	1	1	0	0	0	1	1	0	1	1	0	1	1	1	1	1	0	0	0	1
3085138	0	0	0	0	0	0	0	0	0	0	0	0	0	1	0	0	0	0	0	0	0	0	0	0	0	0	0	0	0	0	0	0	0	0	0	0	0	0	0	0	0	0	0	0	0	0	0	0	0
3091566	0	0	1	0	1	1	0	1	0	1	0	1	0	0	0	0	1	1	1	1	0	1	0	0	1	0	1	0	0	1	1	0	0	1	1	1	0	1	1	0	1	1	1	1	1	0	0	0	1
3091630	0	0	1	0	1	1	0	1	0	1	0	1	0	0	0	0	1	1	1	1	0	1	0	0	1	0	1	0	0	1	1	0	0	1	1	1	0	1	1	0	1	1	1	1	1	0	0	0	1
3094413	0	0	1	0	1	1	0	1	0	1	0	1	0	0	0.5	0	1	1	1	1	0	1	0	0	1	0	1	0	0	1	0.5554	0	0	1	1	1	0	1	1	0	1	1	1	1	1	0	0	0	1
3095188	0	0	1	0	1	1	0	1	0	1	0	1	0	0	0	0	1	1	1	1	0	1	0	0	1	0	1	0	0	1	1	0	0	1	1	1	0	1	1	0	1	1	1	1	1	0	0	0	1
3095949	0	0	0	0	0	0	0	0	0	0	0	0	0	1	0	0	0	0	0	0	0	0	0	0	0	0	0	0	0	0	0	0	0	0	0	0	0	0	0	0	0	0	0	0	0	0	0	0	0
3107587	0	0	1	0	1	1	0	1	0	1	0	1	0	1	0	0	1	1	1	1	0	1	0	0	1	0	1	0	0	1	1	0	0	1	1	1	0	1	1	0	1	1	1	1	1	0	0	0	1
3107995	0	0	1	0	1	1	0	1	0	1	0	1	0	1	0	0	1	1	1	1	0	1	0	0	1	0	1	0	0	1	1	0	0	1	1	1	0	1	1	0	1	1	1	1	1	0	0	0	1
3115350	0	0	1	0	1	1	0	1	0	1	0	1	0	1	0	0	1	1	1	1	0	1	0	0	1	0	1	0	0	1	1	0	0	1	1	1	0	1	1	0	1	1	1	1	1	0	0	0	1
3143072	0	0	1	0	1	1	0	1	0	1	0	1	0	1	0	0	1	1	1	1	0	1	0	0	1	0	1	0	0	1	1	0	0	1	1	1	0	0.508	1	0	1	1	1	1	1	0	0	0	1
3143118	0	0	1	0	1	1	0	1	0	1	0	1	0	1	0	0	1	1	1	1	0	1	0	0	1	0	1	0	0	1	1	0	0	1	1	0.5939	0	0.5	1	0	1	0.5	0	1	1	0	0	0	1
3148203	0	0	1	0	1	1	0	1	0	1	0	1	0	1	0	0	1	1	1	1	0	1	0	0	1	0	1	0	0	1	1	0	0	1	1	1	0	0	1	0	1	1	0	1	1	0	0	0	1
3148691	0	0	1	0	1	1	0	1	0	1	0	1	0	1	0	0	1	1	1	1	0	1	0	0	1	0	1	0	0	1	1	0	0	1	1	1	0	1	1	0	1	1	1	1	1	0	0	0	1
3151683	0	0	1	0	1	1	0	1	0	1	0	1	0	1	0	0	1	1	1	1	0	1	0	0	1	0	1	0	0	1	1	0	0	1	1	1	0	1	1	0	1	1	1	1	1	0	0	0	1
3151940	0	0	1	0	1	1	0	1	0	1	0	1	0	1	0	0	1	1	0	1	0	1	0	0	1	0	1	0	0	1	1	0	0	1	1	1	0	1	1	0	0	1	1	1	1	0	0	0	1
3151941	0	0	1	0	1	1	0	1	0	1	0	1	0	1	0	0	1	1	0	1	0	1	0	0	1	0	1	0	0	1	1	0	0	1	1	1	0	1	1	0	1	1	1	1	1	0	0	0	1
3159015	0	0	1	0	1	1	0	1	0	1	0	1	0	1	0	0	1	1	1	1	0	1	0	0	1	0	1	0	0	1	1	0	0	1	1	1	0	1	1	0	1	1	1	1	1	0	0	0	1
3159620	0	0	0	0	1	1	0	1	0	0	0	0	0	0	0	0	1	1	1	1	0	1	0	0	1	0	1	0	0	1	1	0	0	1	1	1	0	1	1	0	1	1	1	1	1	0	0	0	1
3159790	0	0	1	0	1	1	0	1	0	1	0	1	0	1	0	0	1	1	1	1	0	1	0	0	1	0	1	0	0	1	1	0	0	1	1	1	0	1	1	0	1	1	1	1	1	0	0	0	1
3159950	0	0	1	0	1	1	0	1	0	1	0	1	0	1	0	0	1	1	1	1	0	1	0	0	1	0	1	0	0	1	1	0	0	1	1	1	0	1	1	0	1	1	1	1	1	0	0	0	1
3160807	0	0	1	0	1	1	0	1	0	1	0	1	0	1	0	0	1	1	1	1	0	1	0	0	1	0	1	0	0	1	1	0	0	1	1	1	0	1	1	0	1	1	1	1	1	0	0	0	1
3160957	0	0	1	0	1	1	0	1	0	1	0	1	0	1	0	0	1	1	1	1	0	1	0	0	1	0	1	0	0	1	1	0	0	1	1	1	0	1	1	0	1	1	1	1	1	0	0	0	1
3162121	0	0	1	0	1	1	0	1	0	1	0	1	0	1	0	0	1	1	1	1	0	1	0	0	1	0	1	0	0	1	1	0	0	1	1	1	0	1	1	0	1	1	1	1	1	0	0	0	1
3164939	0	0	1	0	1	1	0	1	0	1	0	1	0	1	0	0	1	1	1	1	0	1	0	0	1	0	1	0	0	1	1	0	0	1	1	1	0	1	1	0	1	0	1	1	1	0	0	0	1
3171130	0	0	0	0	1	1	0	1	0	0	0	1	0	1	0	0	1	1	1	1	0	1	0	0	1	0	1	0	0	1	1	0	0	1	1	1	0	1	1	0	1	1	1	1	1	0	0	0	1
3178238	0	0	1	0	1	1	0	1	0	1	0	1	0	1	0	0	1	1	1	1	0	1	0	0	1	0	1	0	0	1	1	0	0	1	1	1	0	1	1	0	1	1	1	1	1	0	0	0	1
3179741	0	0	0	0	0	0	0	0	0	0	0	0	0	1	0	0	0	0	0	0	0	0	0	0	0	0	0	0	0	0	0	0	0	0	0	0	0	0	0	0	0	0	0	0	0	0	0	0	0
3181018	0	0	1	0	1	1	0	1	0	1	0	1	0	1	0.4998	0	1	1	1	1	0	1	0	0	1	0	1	0	0	1	1	0	0	1	1	1	0	1	1	0	1	0.504	1	1	1	0	0	0	1
3196430	0	0	1	0	1	1	0	1	0	1	0	1	0	0.504	0	0	1	0.5001	1	1	0	1	0	0	1	0	1	0	0	1	1	0	0	1	1	1	0	1	1	0	1	1	1	1	1	0	0	0	1
3214050	0	0	1	0	1	1	0	1	0	1	0	1	0	1	0	0	1	1	1	1	0.5	1	0	0	1	0	0	0	0	1	1	0	0	1	1	1	0	1	1	0	1	1	0	1	1	0	0	0	0
3215761	0	0	1	0	1	1	0	1	0	1	0	1	0	1	0	0	1	1	1	1	0	1	0	0	1	0	1	0	0	1	1	0	0	1	1	1	0	1	1	0	1	1	0.5064	1	1	0	0	0	1
3216924	0	0	1	0	1	1	0	1	0	1	0	1	0	1	0	0	1	1	1	1	0	1	0	0	1	0	1	0	0	1	1	0	0	1	1	1	0	1	1	0	1	1	1	1	1	0	0	0	1
3217229	0	0	1	0	1	1	0	1	0	1	0	1	0	1	0	0	1	1	1	1	0	1	0	0	1	0	1	0	0	1	1	0	0	1	1	1	0	1	1	0	1	1	1	1	1	0	0	0	1
3218109	0	0	1	0	1	1	0	1	0	1	0	1	0	1	0	0	1	1	1	1	0	1	0	0	1	0	1	0	0	1	1	0	0	1	1	1	0	1	1	0	1	1	1	1	1	0	0	0	1
3218943	0	0	1	0	1	1	0	1	0	1	0	1	0	1	0	0	1	1	1	1	0	1	0	0	1	0	1	0	0	1	1	0	0	1	1	1	0	1	1	0	1	1	1	1	1	0	0	0	1
3233265	0	0	1	0	1	1	0	1	0	1	0	1	0	1	0	0	1	1	1	1	0	1	0	0	0	0	1	0	0	1	1	0	0	1	1	1	0	1	1	0	1	1	1	1	1	0	0	0	1
3240116	0	0	1	0	1	1	0	1	0	1	0	1	0	1	0	0	1	1	1	1	0	1	0	0	0	0	1	0	0	1	1	0	0	1	1	1	0	1	1	0	1	1	1	1	1	0	0	0	1
3244788	0	0	1	0	1	1	0	1	0	1	0	1	0	1	0	0	1	1	1	1	0	1	0	0	0	0	1	0	0	1	1	0	0	1	1	1	0	1	1	0	1	1	1	1	1	0	0	0	1
3255623	0	0	1	0	1	1	0	1	0	1	0	1	0	1	0	0	1	1	1	1	0	1	0	0	0	0	1	0	0	1	1	0	0	1	1	1	0	1	1	0	1	1	1	1	1	0	0	0	1
3255876	0	0	1	0	1	1	0	1	0	1	0	1	0	1	0	0	1	1	1	1	0	1	0	0	0	0	1	0	0	1	1	0	0	1	1	1	0	1	1	0	1	1	1	1	1	0	0	0	1
3264803	0	0	0	0	0	0	0	0	0	0	0	0	0	1	0	0	0	0	0	0	0	0	0	0	0	0	0	0	0	0	0	0	0	0	0	0	0	0	0	0	0	0	0	0	0	0	0	0	0
3264876	0	0	1	0	1	1	0	1	0	1	0	1	0	1	0	0	1	1	1	1	0	1	0	0	0	0	1	0	0	1	1	0	0	1	1	1	0	1	1	0	1	1	1	1	1	0	0	0	1
3264893	0	0	1	0	1	1	0	1	0	1	0	1	0	1	0	0	1	1	1	1	0	1	0	0	0	0	1	0	0	1	1	0	0	1	1	1	0	1	1	0	1	1	1	1	1	0	0	0	1
3268639	0	0	1	0	1	1	0	1	0	1	0	1	0	1	0	0	1	1	1	1	0	1	0	0	0	0	1	0	0	1	1	0	0	1	1	1	0	1	1	0	1	1	1	1	1	0	0	0	1
3302109	0	0	1	0	1	1	0	1	0	1	0	1	0	1	0	0	1	1	1	0.8294	0	1	0	0	0	0	1	0	0	1	1	0	0	1	1	0	0	1	1	0	1	1	1	1	1	0	0	0	1
3318074	0	0	1	0	1	1	0	1	0	1	0	1	0	1	0	0	1	1	1	1	0	1	0	0	0	0	1	0	0	1	1	0	0	1	1	0	0	1	1	0	1	1	1	1	1	0	0	0	1
3319132	0	0	1	0	1	1	0	1	0	1	0	1	0	1	0	0	1	1	1	1	0	1	0	0	0	0	1	0	0	1	1	0	0	1	1	0	0	1	1	0	1	1	1	1	1	0	0	0	1
3319533	0	0	1	0	1	1	0	1	0	1	0	1	0	1	0	0	1	1	1	1	0	1	0	0	0	0	1	0	0	1	1	0	0	1	1	0	0	1	1	0	1	0.5128	0	1	1	0	0	0	1
3319567	0	0	1	0	1	1	0	1	0	1	0	1	0	1	0	0	1	1	1	1	0	1	0	0	0	0	1	0	0	1	1	0	0	1	1	0	0	0	1	0	1	1	1	1	1	0	0	0	1
3319600	0	0	1	0	1	1	0	1	0	1	0	1	0	1	0	0	1	1	1	1	0	1	0	0	0	0	1	0	0	1	1	0	0	1	1	0	0	1	1	0	1	1	1	1	1	0	0	0	1
3328008	0	0	1	0	1	1	0	1	0	1	0	1	0	1	0	0	1	1	1	1	0	1	0	0	0	0	1	0	0	1	1	0	0	1	1	0	0	1	1	0	1	1	1	1	1	0	0	0	1
3344645	0	0	1	0	1	1	0	1	0	1	0	1	0	1	0	0	1	1	1	1	0	1	0	0	0	0	1	0	0	1	1	0	0	1	1	0	0	1	1	0	1	1	1	1	1	0	0	0	1
3344747	0	0	1	0	1	1	0	1	0	1	0	1	0	1	0	0	1	1	1	1	0	1	0	0	0	0	1	0	0	1	1	0	0	1	1	0	0	1	1	0	1	1	1	1	1	0	0	0	1
3369367	0	0	1	0	1	1	0	1	0	1	0	1	0	1	0	0	1	1	1	1	0	1	0	0	0	0	1	0	0	1	1	0	0	1	1	0	0	1	1	0	1	1	1	1	1	0	0	0	0
3376612	0	0	1	0	1	1	0	1	0	1	0	1	0	1	0	0	1	1	1	1	0	1	0	0	0	0	1	0	0	1	1	0	0	1	1	0	0	1	1	0	1	1	1	1	1	0	0	0	1
3379126	0	0	1	0	1	1	0	1	0	1	0	1	0	1	0	0	1	1	1	1	0	1	0	0	0	0	1	0	0	1	1	0	0	1	1	0	0	1	1	0	1	0.5001	1	1	1	0	0	0	1
3413180	0	0	1	0	1	1	0	1	0	1	0	1	0	1	0	0	1	1	1	1	0	1	0	0	0	0	1	0	0	1	1	0	0	1	1	0	0	1	1	0	1	1	1	1	1	0	0	0	1
3415953	0	0	1	0	1	1	0	1	0	1	0	1	0	1	0	0	1	1	1	1	0	1	0	0	0	0	1	0	0	1	1	0	0	1	1	0	0	1	1	0	1	1	1	1	1	0	0	0	1
3422312	0	0	1	0	1	1	0	1	0	1	0	1	0	1	0	0	1	1	1	1	0	1	0	0	0	0	1	0	0	1	1	0	0	1	1	0	0	1	1	0	1	1	1	1	1	0	0	0	1
3423264	0	0	1	0	1	1	0	1	0	1	0	1	0	1	0	0	1	1	1	1	0	1	0	0	0	0	1	0	0	1	1	0	0	1	1	0	0	1	1	0	1	1	1	1	1	0	0	0	1
3423285	0	0	1	0	1	1	0	1	0	1	0	1	0	1	0	0	1	1	1	1	0	1	0	0	0	0	1	0	0	1	1	0	0	1	1	0	0	1	1	0	1	1	1	1	1	0	0	0	1
3423321	0	0	1	0	1	1	0	1	0	1	0	1	0	1	0	0	1	1	1	1	0	1	0	0	0	0	1	0	0	1	1	0	0	1	1	0	0	1	1	0	1	1	1	1	1	0	0	0	1
3433254	0	0	1	0	1	1	0	1	0	1	0	1	0	1	0	0	1	1	1	1	0	1	0	0	0	0	1	0	0	1	1	0	0	1	1	0	0	1	1	0	1	1	1	1	1	0	0	0	1
3433604	0	0	1	0	1	1	0	1	0	1	0	1	0	1	0	0	1	1	1	1	0	1	0	0	0	0	1	0	0	1	1	0	0	1	1	0	0	1	1	0	1	1	1	1	1	0	0	0	1
3435471	0	0	1	0	1	1	0	1	0	1	0	1	0	1	0	0	1	1	1	1	0	1	0	0	0	0	1	0	0	1	1	0	0	1	1	0	0	1	1	0	1	1	1	1	1	0	0	0	1
3449034	0	0	1	0	1	1	0	1	0	1	0	1	0	1	0	0	1	1	0.5001	1	0	1	0	0	0	0	1	0	0	1	1	0	0	1	1	0	0	1	1	0	1	1	1	1	1	0	0	0	1
3455694	0	0	1	0	1	1	0	1	0	1	0	1	0	1	0	0	0	1	1	1	0	1	0	0	0	0	1	0	0	1	1	0	0	1	1	0	0	1	1	0	1	1	1	1	1	0	0	0	1
3459052	0	0	1	0	1	1	0	1	0	1	0	1	0	1	0	0	0	1	1	1	0	1	0	0	0	0	1	0	0	1	1	0	0	1	1	0	0	1	1	0	1	1	1	1	1	0	0	0	1
3471643	0	0	1	0	1	1	0	1	0	1	0	1	0	1	0	0	0	1	1	1	0	1	0	0	0	0	1	0	0	1	1	0	0	1	1	0	0	1	1	0	1	1	1	1	1	0	0	0	1
3508800	0	0	1	0	1	1	0	1	0	1	0	0	0	1	0	0	0	1	1	1	0	1	0	0	0	0	1	0	0	1	1	0	1	1	1	0	0	1	1	0	1	1	1	1	1	0	0	0	1
3508907	0	0	1	0	1	1	0	1	0	1	0	0	0	1	0	0	0	1	1	1	0	1	0	0	0	0	1	0	0	1	1	0	1	1	1	0	0	1	1	0	1	1	1	1	1	0	0	0	1
3518181	0	0	1	0	1	1	0	1	0	1	0	0	0	1	0	0	0	1	0	1	0	1	0	0	0	0	1	0	0	1	1	0	0	0	0	0	0	1	1	0	1	1	1	1	1	0	0	0	1
3519442	0	0	1	0	1	1	0	1	0	1	0	0	0	1	0	0	0	1	1	1	0	1	0	0	0	0	1	0	0	1	0	0	1	0	1	0	0	1	1	0	1	1	1	1	1	0	0	0	1
3536064	0	0	1	0	1	1	0	1	0	1	0	0	0	1	0	0	0	1	0	1	0	1	0	0	0	0	1	0	0	1	1	0	1	1	1	0	0	1	1	0	1	1	1	1	1	0	0	0	1
3539821	0	0	1	0	1	1	0	1	0	1	0	0	0	1	0	0	0	1	1	1	0	1	0	0	0	0	1	0	0	1	1	0	1	1	1	0	0	1	1	0	1	1	1	1	1	0	0	0	1
3539923	0	0	1	0	1	1	0	1	0	1	0	0	0	1	0	0	0	1	1	1	0	1	0	0	0	0	1	0	0	1	1	0	1	1	1	0	0	1	1	0	1	1	1	1	1	0	0	0	1
3541866	0	0	1	0	1	1	0	1	0	1	0	0	0	1	0	0	0	1	1	1	0	1	0	0	0	0	1	0	0	1	1	0	1	1	1	0	0	1	1	0	1	1	1	1	1	0	0	0	1
3544445	0	0	1	0	1	1	0	1	0	1	0	0	0	1	0	0	0	1	1	1	0	1	0	0	0	0	1	0	0	1	1	0	1	1	1	0	0	1	1	0	1	1	1	1	1	0	0	0	1
3552127	0	0	1	0	1	1	0	1	0	1	0	0	0	0	0	0	0	1	1	1	0	1	0	0	0	0	1	0	0	1	1	0	1	1	1	0	0	1	1	0	1	1	1	1	1	0	0	0	1
3558266	0	0	0	0	0	0	0	0	0	0	0	0	0	1	0	0	0	0	0	0	0	0	0	0	0	0	0	0	0	0	0	0	0	0	0	0	0	0	0	0	0	0	0	0	0	0	0	0	0
3558478	0	0	1	0	1	1	0	1	0	1	0	0	0	1	0	0	0	1	1	1	0	1	0	0	0	0	1	0	0	1	1	0	1	1	1	0	0	1	1	0	1	1	1	1	1	0	0	0	1
3558944	0	0	0	0	0	0	0	0	0	0	0	0	0	1	0	0	0	0	0	0	0	0	0	0	0	0	0	0	0	0	0	0	0	0	0	0	0	0	0	0	0	0	0	0	0	0	0	0	0
3561285	0	0	0	0	0	0	0	0	0	0	0	0	0	1	0	0	0	0	0	0	0	0	0	0	0	0	0	0	0	0	0	0	0	0	0	0	0	0	0	0	0	0	0	0	0	0	0	0	0
3561324	0	0	0	0	0	0	0	0	0	0	0	0	0	1	0	0	0	0	0	0	0	0	0	0	0	0	0	0	0	0	0	0	0	0	0	0	0	0	0	0	0	0	0	0	0	0	0	0	0
3561494	0	0	1	0	1	1	0	1	0	1	0	0	0	1	0	0	0	1	1	1	0	1	0	0	0	0	1	0	0	1	1	0	1	1	1	0	0	1	1	0	1	1	1	1	1	0	0	0	1
3570081	0	0	1	0	1	1	0	1	0	1	0	0	0	0	0	0	0	1	1	1	0	1	0	0	0	0	1	0	0	1	1	0	1	1	1	0	0	1	1	0	1	1	1	1	1	0	0	0	1
3572467	0	0	0	0	0	0	0	0	0	0	0	0	0	1	0	0	0	0	0	0	0	0	0	0	0	0	0	0	0	0	0	0	0	0	0	0	0	0	0	0	0	0	0	0	0	0	0	0	0
3573375	0	0	1	0	1	1	0	1	0	1	0	0	0	1	0.5	0	0	1	1	1	0	1	0	0	0	0	1	0	0	1	1	0	1	1	1	0	0	1	1	0	1	1	1	1	1	0	0	0	1
3574571	0	0	1	0	1	1	0	1	0	1	0	0	0	1	0	0	0	1	1	1	0	1	0	0	0	0	1	0	0	1	1	0	1	1	1	0	0	1	1	0	1	1	1	1	1	0	0	0	1
3574670	0	0	1	0	1	1	0	1	0	1	0	0	0	1	0	0	0	1	1	1	0	1	0	0	0	0	1	0	0	1	1	0	1	1	1	0	0	1	1	0	1	1	1	1	1	0	0	0	1
3575123	0	0	1	0	1	1	0	1	0	1	0	0	0	1	0	0	0	1	1	1	0	1	0	0	0	0	1	0	0	1	1	0	1	1	1	0	0	1	1	0	1	1	1	1	1	0	0	0	1
3606527	0	0	1	0	1	1	0	1	0	1	0	0	0	1	0	0	0	1	1	1	0	1	0	0	0	0	1	0	0	1	0	0	1	1	1	0	0	1	1	0	1	1	1	1	1	0	0	0	1
3606638	0	0	1	0	1	1	0	1	0	1	0	0	0	0	0	0	0	1	1	1	0	1	0	0	0	0	1	0	0	1	1	0	1	1	1	0	0	1	1	0	1	1	1	1	1	0	0	0	1
3606666	0	0	1	0	1	1	0	1	0	1	0	0	0	1	0	0	0	1	1	1	0	1	0	0	0	0	1	0	0	1	1	0	1	1	1	0	0	1	1	0	1	1	1	1	1	0	0	0	1
3610167	0	0	1	0	1	1	0	1	0	1	0	0	0	0	0	0	0	1	1	1	0	1	0	0	0	0	1	0	0	1	1	0	1	1	1	0	0	1	1	0	1	1	1	1	1	0	0	0	1
3611581	0	0	1	0	1	1	0	1	0	1	0	0	0	1	0	0	0	1	1	1	0	1	0	0	0	0	1	0	0	1	1	0	1	1	1	0	0	1	1	0	1	1	1	1	1	0	0	0	1
3611637	0	0	1	0	1	1	0	1	0	1	0	0	0	1	0	0	0	1	1	1	0	1	0	0	0	0	1	0	0	1	1	0	1	1	1	0	0	1	1	0	1	1	1	1	1	0	0	0	1
3618163	0	0	1	0	1	1	0	1	0	1	0	0	0	1	0	0	0	1	1	1	0	1	0	0	0	0	1	0	0	1	1	0	1	1	1	0	0	1	1	0	1	1	1	1	1	0	0	0	1
3630036	0	0	1	0	1	1	0	1	0	1	0	0	0	1	0	0	0	1	1	1	0	1	0	0	0	0	1	0	0	1	1	0	1	0	1	0	0	1	1	0	1	1	1	1	1	0	0	0	0
3632366	0	0	0	0	0	0	0	0	0	0	0	0	0	1	0	0	0	0	0	0	0	0	0	0	0	0	0	0	0	0	0	0	0	0	0	0	0	0	0	0	0	0	0	0	0	0	0	0	0
3643833	0	0	1	0	1	1	0	1	0	1	0	0	0	1	0	0	0	1	1	1	0	1	0	0	0	0	1	0	0	1	1	0	1	1	1	0	0	1	1	0	1	1	1	1	1	0	0	0	1
3666789	0	0	1	0	1	1	0	1	0	1	0	0	0	1	0	0	0	1	1	1	0	1	0	0	0	0	1	0	0	1	1	0	1	1	1	0	0	1	1	0	1	1	1	1	1	0	0	0	1
3689617	0	0	1	0	1	1	0	1	0	1	0	0	0	0	0	0	0	1	1	1	0	1	0	0	0	0	1	0	0	1	1	0	1	1	1	0	0	1	1	0	1	1	1	1	1	0	0	0	1
3689990	0	0	1	0	1	1	0	1	0	1	0	0	0	0	0	0	0	1	1	1	0	1	0	0	0	0	1	0	0	1	1	0	1	1	1	0	0	1	1	0	1	1	1	1	1	0	0	0	1
3690229	0	0	1	0	1	1	0	1	0	1	0	0	0	0	0.5	0	0	1	1	1	0	1	0	0	0	0	1	0	0	1	1	0	1	1	1	0	0	1	1	0	1	1	1	1	1	0	0	0	1
3690284	0	0	1	0	1	1	0	1	0	1	0	0	0	0	0.5	0	0	1	0.5336	1	0	1	0	0	0	0	1	0	0	1	1	0	1	1	1	0	0	1	1	0	1	1	1	1	1	0	0	0	1
3694427	0	0	1	0	1	1	0	1	0	1	0	0	0	0	0	0	0	1	1	1	0	1	0	0	0	0	1	0	0	1	1	0	1	1	1	0	0	1	1	0	1	1	1	1	1	0	0	0	1
3694842	0	0	1	0	1	1	0	1	0	1	0	0	0	0	0	0	0	1	1	1	0	1	0	0	0	0	1	0	0	1	1	0	1	1	1	0	0	1	1	0	1	1	1	1	1	0	0	0	1
3698656	0	0	1	0	1	1	0	1	0	1	0	0	0	0	0	0	0	1	1	1	0	1	0	0	0	0	1	0	0	1	1	0	1	1	1	0	0	1	1	0	1	1	1	1	1	0	0	0	1
3698926	0	0	1	0	1	1	0	1	0	1	0	0	0	0	0	0	0	1	1	1	0	1	0	0	0	0	1	0	0	1	1	0	1	1	1	0	0	1	1	0	1	1	1	1	1	0	0	0	1
3704863	0	0	1	0	1	1	0	1	0	1	0	0	0	0	0	0	0	1	1	1	0	1	0	0	0	0	1	0	0	1	1	0	1	1	1	0	0	1	1	0	1	1	1	1	1	0	0	0	1
3706551	0	0	1	0	1	1	0	1	0	1	0	0	0	0	0	0	0	1	1	1	0	1	0	0	0	0	1	0	0	1	1	0	1	1	1	0	0	1	1	0	1	1	0	0	0	0	0	0	1
3716835	0	0	1	0	1	1	0	1	0	1	0	0	0	0	0	0	0	1	1	1	0	1	0	0	0	0	1	0	0	1	1	0	1	1	1	0	0	1	1	0	1	1	1	1	1	0	0	0	1
3731802	0	0	0	0	0	0	0	0	0	0	0	0	0	1	0	0	0	0	0	0	0	0	0	0	0	0	0	0	0	0	0	0	0	0	0	0	0	0	0	0	0	0	0	0	0	0	0	0	0
3753164	0	0	1	0	1	1	0	1	0	1	0	0	0	1	0	0	0	1	1	1	0	1	0	0	0	0	1	0	0	1	1	0	1	1	1	0	0	1	1	0	1	1	1	1	1	0	0	0	1
3779330	0	0	1	0	1	1	0	1	0	1	0	0	0	0	0	0	0	1	1	1	0	1	0	0	0	0	1	0	0	1	1	0	1	1	1	0	0	1	1	0	1	1	1	1	1	0	0	0	1
3797910	0	0	0	0	0	0	0	0	0	0	0	0	0	1	0	0	0	0	0	0	0	0	0	0	0	0	0	0	0	0	0	0	0	0	0	0	0	0	0	0	0	0	0	0	0	0	0	0	0
3809236	0	0	0	0	0	0	0	0	0	0	0	0	0	1	0	0	0	0	0	0	0	0	0	0	0	0	0	0	0	0	0	0	0	0	0	0	0	0	0	0	0	0	0	0	0	0	0	0	0
3818971	0	0	1	0	1	1	0	1	0	1	0	0	0	0	0	0	0	1	1	1	0	1	0	0	0	0	1	0	0	1	1	0	1	1	1	0	0	1	1	0	1	1	1	1	1	0	0	0	1
3825339	0	0	1	0	1	1	0	1	0	1	0	0	0	1	0	0	0	1	1	1	0	1	0	0	0	0	1	0	0	1	1	0	1	1	1	0	0	1	1	0	1	1	1	1	1	0	0	0	1
3826126	0	0	1	0	1	1	0	1	0	1	0	0	0	1	0	0	0	1	1	1	0	1	0	0	0	0	1	0	0	1	1	0	1	1	1	0	0	1	1	0	1	1	1	1	1	0	0	0	1
3826363	0	0	1	0	1	1	0	1	0	1	0	0	0	1	0	0	0	1	1	1	0	1	0	0	0	0	1	0	0	1	1	0	1	1	1	0	0	1	1	0	1	1	0	1	1	0	0	0	1
3829080	0	0	1	0	1	1	0	1	0	1	0	0	0	1	0	0	0	1	1	1	0	1	0	0	0	0	1	0	0	1	1	0	1	1	1	0	0	1	1	0	1	1	1	1	1	0	0	0	1
3829084	0	0	1	0	1	1	0	1	0	1	0	0	0	1	0	0	0	1	1	1	0	1	0	0	0	0	1	0	0	1	1	0	1	1	1	0	0	1	1	0	1	1	1	1	1	0	0	0	1
3829131	0	0	1	0	1	1	0	1	0	1	0	0	0	1	0	0	0	1	1	1	0	1	0	0	0	0	1	0	0	1	1	0	1	1	1	0	0	1	1	0	1	1	1	1	1	0	0	0	1
3833084	0	0	1	0	1	1	0	1	0	1	0	0	0	1	0	0	0	1	1	1	0	1	0	0	0	0	1	0	0	1	1	0	1	1	1	0	0	1	1	0	1	1	1	1	1	0	0	0	1
3833253	0	0	1	0	1	1	0	1	0	1	0	0	0	1	0	0	0	1	1	1	0	1	0	0	0	0	1	0	0	1	1	0	1	1	1	0	0	1	1	0	1	1	1	1	1	0	0	0	1
3838654	0	0	1	0	1	1	0	1	0	1	0	0	0	1	0	0	0	1	1	1	0	1	0	0	0	0	1	0	0	1	1	0	1	1	1	0	0	1	1	0	1	1	1	1	1	0	0	0	1
3838656	0	0	1	0	1	1	0	1	0	1	0	0	0	1	0	0	0	1	1	1	0	1	0	0	0	0	1	0	0	1	1	0	1	1	1	0	0	1	1	0	1	1	1	1	1	0	0	0	1
3838699	0	0	1	0	1	1	0	1	0	1	0	0	0	1	0	0	0	1	1	1	0	1	0	0	0	0	1	0	0	1	1	0	1	1	1	0	0	1	1	0	1	1	1	1	1	0	0	0	1
3838861	0	0	1	0	1	1	0	1	0	1	0	0	0	1	0.5	0	0	1	1	1	0	1	0	0	0	0	1	0	0	1	1	0	1	1	1	0	0	1	1	0	1	1	1	1	1	0	0	0	1
3863342	0	0	1	0	1	1	0	1	0	1	0	0	0	0	0	0	0	1	1	1	0	1	0	0	0	0	1	0	0	1	1	0	1	1	1	0	0	1	1	0	1	1	1	1	1	0	0	0	1
3869986	0	0	1	0	1	1	0	1	0	1	0	0	0	1	0	0	0	1	1	1	0	1	0	0	0	0	1	0	0	1	1	0	1	1	1	0	0	1	1	0	1	1	1	1	1	0	0	0	1
3880069	0	0	1	0	1	1	0	1	0	1	0	0	0	1	0	0	0	1	1	1	0	1	0	0	0	0	1	0	0	1	1	0	1	1	1	0	0	1	1	0	1	1	1	1	1	0	0	0	1
3880406	0	0	1	0	1	1	0	1	0	1	0	0	0	0	0	0	0	1	1	1	0	1	0	0	0	0	1	0	0	1	1	0	1	1	1	0	0	1	1	0	1	1	1	1	1	0	0	0	1
3888133	0	0	0	0	0	0	0	0	0	0	0	0	0	1	0	0	0	0	0	0	0	0	0	0	0	0	0	0	0	0	0	0	0	0	0	0	0	0	0	0	0	0	0	0	0	0	0	0	0
3909833	0	0	1	0	1	1	0	1	0	1	0	0	0	0	0	0	0	1	1	1	0	1	0	0	0	0	1	0	0	1	1	0	1	1	1	0	0	1	1	0	1	1	1	1	1	0	0	0	1
3933325	0	0	1	0	1	1	0	1	0	1	0	0	0	0.5	0.5	0	0	1	1	1	0	1	0	0	0	0	1	0	0	1	1	0	1	1	1	0	0	1	1	0	1	1	1	1	1	0	0	0	1
3937169	0	0	1	0	1	1	0	1	0	1	0	0	0	0	0	0	0	1	1	1	0	1	0	0	0	0	1	0	0	1	1	0	1	1	1	0	0	1	1	0	1	1	1	1	1	0	0	0	1
3938645	0	0	1	0	1	1	0	1	0	1	0	0	0	0	0	0	0	1	1	1	0	1	0	0	0	0	1	0	0	1	1	0	1	1	1	0	0	1	1	0	1	1	1	1	1	0	0	0	1
3984036	0	0	1	0	1	1	0	1	0	1	0	0	0	0	0	0	0	1	1	1	0	1	0	0	0	0	1	0	0	1	1	0	1	1	1	0	0	1	1	0	1	1	1	1	1	0	0	0	1
3996252	0	0	0	0	0	0	0	0	0	0	0	0	0	1	0	0	0	0	0	0	0	0	0	0	0	0	0	0	0	0	0	0	0	0	0	0	0	0	0	0	0	0	0	0	0	0	0	0	0
4078096	0	0	1	0	1	1	0	1	0	1	0	0	0	1	0	0	0	1	1	1	0	1	0	0	0	0	1	0	0	1	1	0	1	1	1	0	0	1	1	0	1	1	1	1	1	0	0	0	1
4078435	0	0	1	0	1	1	0	1	0	1	0	0	0	1	0	0	0	1	1	1	0	1	0	0	0	0	1	0	0	1	1	0	1	1	1	0	0	1	1	0	1	1	1	1	1	0	0	0	1
4081944	0	0	0	0	1	1	0	1	0	1	0	0	0	1	0	0	0	1	1	1	0	1	0	0	0	0	1	0	0	1	1	0	1	1	1	0	0	1	1	0	1	1	1	1	1	0	0	0	1
4083285	0	0	1	0	1	1	0	1	0	1	0	0	0	0	0	0	0	1	1	1	0	1	0	0	0	0	1	0	0	1	1	0	1	1	1	0	0	1	1	0	1	1	1	1	1	0	0	0	1
4084177	0	0	1	0	1	1	0	1	0	1	0	0	0	1	0	0	0	1	1	1	0	1	0	0	0	0	1	0	0	1	1	0	1	1	1	0	0	1	1	0	1	1	1	1	1	0	0	0	1
4088908	0	0	1	0	1	1	0	1	0	1	0	0	0	1	0	0	0	1	1	1	0	1	0	0	0	0	1	0	0	1	1	0	1	1	1	0	0	1	1	0	1	1	1	1	1	0	0	0	1
4088919	0	0	1	0	1	1	0	1	0	1	0	0	0	1	0	0	0	1	1	1	0	1	0	0	0	0	1	0	0	1	1	0	1	1	1	0	0	1	1	0	1	1	1	1	1	0	0	0	1
4089503	0	0	1	0	1	1	0	1	0	1	0	0	0	1	0	0	0	1	1	1	0	1	0	0	0	0	1	0	0	1	1	0	1	1	1	0	0	1	1	0	1	1	1	1	1	0	0	0	1
4090694	0	0	0	0	1	1	0	1	0	0	0	0	0	0	0	0	0	1	1	1	0	1	0	0	0	0	1	0	0	1	1	0	1	1	1	0	0	1	1	0	1	1	1	1	1	0	0	0	1
4114939	1	1	0	1	0	0	1	0	1	0	1	1	1	0	0.5	1	1	0	0	0	1	0	1	1	1	1	0	1	1	0	0	1	0	0	0	1	1	0	0	1	0	0	0	0	0	1	1	1	0.5
4115010	0	0	1	0	1	1	0	1	0	1	0	0	0	1	0	0	0	1	1	1	0	1	0	0	0	0	1	0	0	1	1	0	1	1	1	0	0	1	1	0	1	1	1	1	1	0	0	0	1
4116108	0	0	1	0	1	1	0	1	0	1	0	0	0	1	0	0	0	1	1	1	0	1	0	0	0	0	1	0	0	1	1	0	1	1	1	0	0	1	1	0	1	1	1	1	1	0	0	0	1
4126928	0	0	0	0	0	0	0	0	0	0	0	0	0	1	0	0	0	0	0	0	0	0	0	0	0	0	0	0	0	0	0	0	0	0	0	0	0	0	0	0	0	0	0	0	0	0	0	0	0
4126986	0	0	1	0	1	1	0	1	0	1	0	0	0	1	0	0	0	1	1	1	0	1	0	0	0	0	1	0	0	1	1	0	1	1	1	0	0	0	1	0	1	1	1	1	1	0	0	0	1
4131176	0	0	1	0	1	1	0	1	0	1	0	0	0	1	0	0	0	1	1	1	0	1	0	0	0	0	1	0	0	1	1	0	1	1	1	0	0	1	1	0	1	1	1	1	1	0	0	0	1
4131703	0	0	0	0	0	0	0	0	0	0	0	0	0	1	0	0	0	0	0	0	0	0	0	0	0	0	0	0	0	0	0	0	0	0	0	0	0	0	0	0	0	0	0	0	0	0	0	0	0
4137455	0	0	1	0	1	1	0	1	0	1	0	0	0	1	0	0	0	1	1	1	0	1	0	0	0	0	1	0	0	1	1	0	1	1	1	0	0	1	1	0	1	1	1	1	1	0	0	0	1
4151633	0	0	1	0	1	1	0	1	0	1	0	0	0	0	0	0	0	1	1	1	0	1	0	0	0	0	1	0	0	1	1	0	1	1	1	0	0	1	1	0	1	1	1	1	1	0	0	0	1
4159347	0	0	1	0	1	1	0	1	0	1	0	0	0	1	0	0	0	1	1	1	0	1	0	0	0	0	1	0	0	1	1	0	1	1	1	0	0	1	1	0	1	1	1	1	1	0	0	0	1
4160275	0	0	1	0	1	1	0	1	0	1	0	0	0	1	0	0	0	1	1	1	0	1	0	0	0	0	1	0	0	1	1	0	1	1	1	0	0	1	1	0	1	1	1	1	1	0	0	0	1
4163490	0	0	1	0	1	1	0	1	0	1	0	0	0	1	0	0	0	1	1	1	0	1	0	0	0	0	1	0	0	1	1	0	1	1	1	0	0	1	1	0	1	1	1	1	1	0	0	0	1
4165742	0	0	1	0	1	1	0	1	0	1	0	0	0	1	0	0	0	1	1	1	0	1	0	0	0	0	1	0	0	1	1	0	1	1	1	0	0	1	1	0	1	1	1	1	1	0	0	0	1
4167080	0	0	1	0	1	1	0	1	0	1	0	0	0	1	0	0	0	1	1	1	0	1	0	0	0	0	1	0	0	1	1	0	1	1	1	0	0	1	1	0	1	1	0	1	1	0	0	0	1
4173855	0	0	1	0	1	1	0	1	0	1	0	0	0	1	0	0	0	1	1	1	0	1	0	0	0	0	1	0	0	1	1	0	1	1	1	0	0	1	1	0	1	1	0.5005	1	1	0	0	0	1
4180845	0	0	1	0	1	1	0	1	0	1	0	0	0	1	0	0	0	1	1	1	0	1	0	0	0	0	1	0	0	1	1	0	1	1	1	0	0	1	1	0	1	1	1	1	1	0	0	0	1
4181323	0	0	1	0	1	1	0	1	0	1	0	0	0	1	0	0	0	1	1	1	0	1	0	0	0	0	1	0	0	1	1	0	1	1	1	0	0	1	1	0	1	1	1	1	1	0	0	0	1
4186589	0	0	1	0	1	1	0	1	0	1	0	0	0	1	0	0	0	1	1	1	0	1	0	0	0	0	1	0	0	1	1	0	1	1	1	0	0	1	1	0	1	1	1	1	1	0	0	0	1
4186752	0	0	1	0	1	1	0	1	0	1	0	0	0	1	0	0	0	1	1	1	0	1	0	0	0	0	1	0	0	1	0	0	1	1	1	0	0	1	1	0	1	1	1	1	1	0	0	0	1
4187463	0	0	1	0	1	1	0	1	0	1	0	0	0	1	0	0	0	1	1	1	0	1	0	0	0	0	1	0	0	1	1	0	1	1	1	0	0	1	1	0	1	1	1	1	1	0	0	0	1
4188304	0	0	1	0	1	1	0	1	0	1	0	0	0	1	0	0	0	1	1	1	0	1	0	0	0	0	1	0	0	1	1	0	1	1	1	0	0	1	1	0	1	1	1	1	1	0	0	0	1
4188876	0	0	1	0	1	1	0	1	0	1	0	0	0	0	0	0	0	1	0	1	0	1	0	0	0	0	1	0	0	1	1	0	1	1	1	0	0	1	1	0	1	1	0	1	1	0	0	0	1
4189045	0	0	1	0	1	1	0	1	0	1	0	0	0	1	0	0	0	1	1	1	0	1	0	0	0	0	1	0	0	1	1	0	1	1	1	0	0	1	1	0	1	1	1	1	1	0	0	0	1
4189838	0	0	1	0	1	1	0	1	0	1	0	0	0	1	0	0	0	1	1	1	0	1	0	0	0	0	0.5	0	0	1	0.5	0	1	1	1	0	0	1	1	0	0.5	1	1	1	1	0	0	0	1
4197128	0	0	1	0	1	1	0	1	0	1	0	0	0	1	0	0	0	1	1	1	0	1	0	0	0	0	1	0	0	1	1	0	1	1	1	0	0	1	1	0	1	1	1	1	1	0	0	0	1
4205845	0	0	1	0	1	1	0	1	0	1	0	0	0	0	0	0	0	1	0	1	0	1	0	0	0	0	1	0	0	1	0	0	1	0	1	0	0	1	1	0	1	0	0	1	0	0	0	0	0
4208087	0	0	1	0	1	1	0	1	0	1	0	0	0	0	0	0	0	1	1	1	0	1	0	0	0	0	1	0	0	1	1	0	1	1	1	0	0	1	1	0	1	1	1	1	1	0	0	0	1
4209172	0	0	1	0	1	1	0	1	0	1	0	0	0	0	0	0	0	1	1	1	0	1	0	0	0	0	1	0.5	0	1	1	0	1	1	1	0	0	1	1	0	1	1	1	1	1	0	0	0	1
4209648	0	0	1	0	1	1	0	1	0	1	0	0	0	0	0	0	0	1	1	1	0	1	0	0	0	0	1	0	0	1	1	0	1	1	1	0	0	1	1	0	1	1	1	1	1	0	0	0	1
4210161	0	0	1	0	1	1	0	1	0	1	0	0	0	0	0	0	0	1	1	1	0	1	0	0	0	0	1	0	0	1	1	0	1	1	1	0	0	1	1	0	1	1	1	1	1	0	0	0	1
4210222	0	0	1	0	0	1	0	1	0	1	0	0	0	0	0	0	0	1	1	1	0	1	0	0	0	0	1	0	0	1	1	0	1	1	1	0	0	1	1	0	1	1	1	1	1	0	0	0	1
4210268	0	0	1	0	0	1	0	1	0	1	0	0	0	0	0	0	0	1	1	1	0	1	0	0	0	0	1	0	0	0	1	0	1	0	0	0	0	1	1	0	1	1	1	0	1	0	0	0	1
4211545	0	0	1	0	1	1	0	1	0	1	0	0	0	0	0	0	0	1	1	1	0	1	0	0	0	0	1	0	0	1	1	0	1	1	1	0	0	1	1	0	1	1	1	1	1	0	0	0	1
4233652	0	0	1	0	1	1	0	1	0	1	0	0	0	0	0	0	0	1	1	1	0	1	0	0	0	0	1	0	0	1	1	0	1	1	1	0	0	1	1	0	1	1	1	1	1	0	0	0	1
4234149	0	0	1	0	1	1	0	1	0	1	0	0	0	0	0	0	0	1	1	1	0	1	0	0	0	0	1	0	0	1	1	0	1	1	1	0	0	1	1	0	1	1	1	1	1	0	0	0	1
4234431	0	0	1	0	1	1	0	1	0	1	0	0	0	0	0	0	0	1	1	1	0	1	0	0	0	0	1	0	0	1	1	0	1	1	1	0	0	1	1	0	0.5005	1	1	1	0.5207	0	0	0	1
4238103	1	1	0	1	0	0	1	0	1	0	0	1	1	1	1	1	1	0	0	0	0.5006	0	1	1	1	1	0	1	1	0	0	1	0	0	0	1	1	0	0	1	0	0	0	0	0	1	1	1	0
4249218	0	0	1	0	1	1	0	1	0	1	0	0	0	0	0	0	0	1	1	1	0	1	0	0	0	0	1	0	0	1	1	0	1	1	1	0	0	1	1	0	1	1	1	1	1	0	0	0	1
4250581	0	0	1	0	1	1	0	1	0	1	0	0	0	0	0	0	0	1	1	1	0	1	0	0	0	0	1	0	0	1	1	0	1	1	1	0	0	1	1	0	1	1	1	1	1	0	0	0	1
4259468	0	0	1	0	1	1	0	1	0	1	0	0	0	0	0	0	0	1	1	1	0	1	0	0	0	0	1	0	0	1	1	0	1	1	1	0	0	1	1	0	1	1	1	1	1	0	0	0	1
4263458	0	0	1	0	1	1	0	1	0	1	0	0	0	0	0	0	0	1	1	1	0	1	0	0	0	0	1	0	0	1	1	0	1	1	1	0	0	1	1	0	1	1	1	1	1	0	0	0	1
4264282	0	0	1	0	1	1	0	1	0	1	0	0	0	0	0	0	0	1	1	1	0	1	0	0	0	0	1	0	0	1	1	0	1	1	1	0	0	1	1	0	1	1	1	1	1	0	0	0	1
4265745	0	0	1	0	1	1	0	1	0	1	0	0	0	0	0	0	0	1	1	1	0	1	0	0	0	0	1	0	0	1	1	0	1	1	1	0	0	1	1	0	1	1	1	1	1	0	0	0	1
4266658	0	0	1	0	1	1	0	1	0	1	0	0	0	0	0	0	0	1	1	1	0	1	0	0	0	0	1	0	0	1	1	0	1	1	1	0	0	1	1	0	1	1	1	1	1	0	0	0	1
4305557	0	0	1	0	1	1	0	1	0	1	0	0	0	0	0	0	0	1	1	1	0	1	0	0	0	0	1	0	0	1	1	0	1	1	1	0	0	1	1	0	1	1	1	1	1	0	0	0	1
4305955	0	0	1	0	1	1	0	1	0	1	0	0	0	0	0	0	0	1	1	1	0	1	0	0	0	0	1	0	0	1	1	0	1	1	1	0	0	1	1	0	1	1	1	1	1	0	0	0	1
4305993	0	0	1	0	1	1	0	1	0	1	0	0	0	0	0	0	0	1	1	1	0	1	0	0	0	0	1	0	0	1	1	0	1	1	1	0	0	1	1	0	1	1	1	1	1	0	0	0	1
4357554	0	0	1	0	1	1	0	1	0	1	0	0	0	0	0	0	0	1	1	1	0	1	0	0	0	0	1	0	0	1	1	0	1	1	1	0	0	1	1	0	1	1	1	1	1	0	0	0	1
4358234	0	0	1	0	1	1	0	1	0	1	0	0	0	0	0	0	0	1	1	1	0	1	0	0	0	0	1	0	0	1	1	0	1	1	1	0	0	1	1	0	1	1	1	1	1	0	0	0	1
4358631	0	0	1	0	1	1	0	1	0	1	0	0	0	0	0	0	0	1	1	1	0	1	0	0	0	0	1	0	0	1	1	0	1	1	1	0	0	1	1	0	1	1	1	1	1	0	0	0	1
4358914	0	0	1	0	1	1	0	1	0	1	0	0	0	0	0	0	0	1	1	1	0	1	0	0	0	0	1	0	0	1	1	0	1	1	1	0	0	1	1	0	1	1	1	1	1	0	0	0	1
4363506	0	0	1	0	1	0	0	1	0	1	0	0	0	0	0	0	0	1	0.7304	1	0	1	0	0	0	0	1	0	0	1	1	0	1	1	1	0	0	1	0	0	1	1	1	0	1	0	0	0	1
4365021	0	0	1	0	1	1	0	1	0	1	0	0	0	0	0	0	0	1	1	1	0	1	0	0	0	0	1	0	0	1	1	0	1	1	1	0	0	1	0.5	0	1	1	1	1	1	0	0	0	1
4365308	0	0	1	0	1	1	0	1	0	1	0	0	0	0	0	0	0	1	1	1	0	1	0	0	0	0	1	0	0	1	1	0	1	1	1	0	0	1	1	0	1	1	1	1	1	0	0	0	1
4365472	0	0	1	0	1	1	0	1	0	1	0	0	0	0	0	0	0	1	1	1	0	1	0	0	0	0	1	0	0	1	0.5554	0	1	1	1	0	0	1	1	0	1	1	1	1	1	0	0	0	1
4368570	0	0	1	0	1	1	0	1	0	1	0	0	0	0	0	0	0	1	1	1	0	1	0	0	0	0	1	0	0	1	1	0	1	1	1	0	0	1	1	0	1	1	1	1	1	0	0	0	1
4370247	0	0	1	0	1	1	0	1	0	1	0	0	0	0	0	0	0	1	1	1	0	1	0	0	0	0	1	0	0	1	1	0	1	1	1	0	0	1	1	0	1	1	1	1	1	0	0	0	1
4378934	0	0	1	0	1	1	0	1	0	1	0	0	0	0	0	0	0	1	1	1	0	1	0	0	0	0	1	0	0	1	1	0	1	1	1	0	0	1	1	0	1	1	1	1	1	0	0	0	1
4383602	0	0	1	0	1	1	0	1	0	1	0	0	0	0	0	0	0	1	1	1	0	1	0	0	0	0	1	0	0	1	1	0	1	1	1	0	0	1	1	0	1	1	1	1	1	0	0	0	1
4383933	0	0	1	0	1	1	0	1	0	1	0	0	0	0	0	0	0	1	1	1	0	1	0	0	0	0	1	0	0	1	1	0	1	1	1	0	0	1	1	0	1	1	1	1	1	0	0	0	1
4384400	0	0	1	0	1	1	0	1	0	1	0	0	0	0	0	0	0	1	1	1	0	1	0	0	0	0	1	0	0	1	1	0	1	1	1	0	0	1	1	0	1	1	1	1	1	0	0	0	1
4384680	0	0	1	0	1	1	0	1	0	1	0	0	0	0	0	0	0	1	1	1	0	1	0	0	0	0	1	0	0	1	1	0	1	1	1	0	0	1	1	0	1	1	1	1	1	0	0	0	1
4398535	0	0	1	0	1	1	0	1	0	1	0	0	0	0	0	0	0	1	1	1	0	1	0	0	0	0	1	0	0	1	1	0	1	1	1	0	0	1	1	0	1	1	1	1	1	0	0	0	1
4428659	0	0	1	0	1	1	0	1	0	1	0	0	0	0	0	0	0	1	1	1	0	1	0	0	0	0	1	0	0	1	1	0	1	1	1	0	0	1	1	0	1	1	1	1	1	0	0	0	1
4430678	1	1	0	0	0	0	0	0	1	0	1	1	0	0	0	1	1	0	0	0	1	0	0	0	1	1	0	1	1	0	0	1	0	0	0	1	1	0	0	0	0	0	0	0	0	1	0	1	0
4431061	0	0	1	0	1	1	0	1	0	1	0	0	0	0	0	0	0	1	1	1	0	1	0	0	0	0	1	0	0	1	1	0	1	1	1	0	0	1	1	0	1	1	1	1	1	0	0	0	1
4444948	0	0	1	0	1	1	0	1	0	1	0	0	0	0	0	0	0	1	1	1	0	1	0	0	0	0	1	0	0	1	1	0	1	1	1	0	0	1	1	0	1	1	1	1	1	0	0	0	1
4445493	0	0	1	0	1	1	0	1	0	1	0	0	0	0	0	0	0	1	1	1	0	1	0	0	0	0	1	0	0	1	1	0	1	1	1	0	0	1	1	0	1	1	1	1	1	0	0	0	1
4446717	0	0	1	0	1	1	0	1	0	1	0	0	0	0	0	0	0	1	1	1	0	1	0	0	0	0	1	0	0	1	1	0	1	1	1	0	0	1	1	0	1	1	1	1	1	0	0	0	1
4446958	0	0	1	0	1	1	0	1	0	1	0	0	0	0	0	0	0	1	1	1	0	1	0	0	0	0	1	0	0	1	1	0	1	1	1	0	0	1	1	0	1	1	1	1	1	0	0	0	1
4449248	0	0	1	0	1	1	0	1	0	1	0	0	0	0	0	0	0	1	1	1	0	1	0	0	0	0	1	0	0	1	1	0	1	1	1	0	0	1	1	0	1	1	1	1	1	0	0	0	1
4450867	0	0	1	0	1	1	0	1	0	1	0	0	0	0	0	0	0	1	1	1	0	1	0	0	0	0	1	0	0	1	1	0	1	1	1	0	0	1	1	0	1	1	1	1	1	0	0	0	1
4451618	0	0	0	0	0	0	0	0	0	0	0	0	0	1	0	0	0	0	0	0	0	0	0	0	0	0	0	0	0	0	0	0	0	0	0	0	0	0	0	0	0	0	0	0	0	0	0	0	0
4466340	0	0	1	0	1	1	0	1	0	1	0	0	0	0	0	0	0	1	1	1	0	1	0	0	0	0	1	0	0	1	1	0	1	1	0.5013	0	0	1	1	0	1	1	1	1	1	0	0	0	1
4504474	0	0	1	0	1	1	0	1	0	1	0	0	0	0	0	0	0	1	1	1	0	1	0	0	0	0	1	0	0	1	1	0	1	1	1	0	0	0.5025	1	0	1	1	1	1	1	0	0	0	1
4510511	0	0	1	0	1	1	0	1	0	1	0	0	0	0	0	0	0	1	1	1	0	1	0	0	0	0	1	0	0	1	1	0	1	1	1	0	0	1	1	0	1	1	1	1	1	0	0	0	1
4511578	0	0	1	0	1	1	0	1	0	1	0	0	0	0	0	0	0	1	1	1	0	1	0	0	0	0	1	0	0	1	1	0	1	1	1	0	0	1	1	0	1	0.5	1	1	1	0	0	0	1
4517454	0	0	1	0	1	1	0	1	0	1	0	0	0	0	0	0	0	1	1	1	0	1	0	0	0	0	1	0	0	1	1	0	1	1	1	0	0	1	1	0	1	1	1	1	1	0	0	0	1
4526102	0	0	1	0	1	1	0	1	0	1	0	0	0	0	0.5	0	0	1	1	1	0	1	0	0	0	0	1	0	0	1	1	0	1	1	1	0	0	1	1	0	1	1	1	1	1	0	0	0	1
4531732	0	0	1	0	1	1	0	1	0	1	0	0	0	0	0	0	0	1	1	1	0	1	0	0	0	0	1	0	0	1	1	0	1	1	1	0	0	1	1	0	1	1	1	1	1	0	0	0	1
4531897	0	0	1	0	1	1	0	1	0	1	0	0	0	0	0	0	0	1	1	1	0	1	0	0	0	0	1	0	0	1	1	0	1	1	1	0	0	1	1	0	1	1	1	1	1	0	0	0	1
4533756	0	0	1	0	1	1	0	1	0	1	0	0	0	0	0	0	0	1	1	1	0	1	0	0	0	0	1	0	0	1	1	0	1	1	1	0	0	1	1	0	1	1	1	1	1	0	0	0	1
4534502	0	0	1	0	1	1	0	1	0	1	0	0	0	0	0.4997	0	0	1	1	1	0	1	0	0	0	0	1	0	0	1	1	0	1	0	1	0	0	1	1	0	1	1	1	1	1	0	0	0	1
4538148	0	0	1	0	1	1	0	1	0	1	0	0	0	0	0	0	0	1	1	1	0	1	0	0	0	0	1	0	0	1	1	0	1	1	1	0	0	1	1	0	1	1	1	1	1	0	0	0	1
4539515	0	0	1	0	1	1	0	1	0	1	0	0	0	0	0.5	0	0	1	1	1	0	1	0	0	0	0	1	0	0	1	1	0	1	1	1	0	0	1	1	0	1	1	1	1	1	0	0	0	1
4565880	0	0	1	0	1	1	0	1	0	1	0	0	0	0	0	0	0	1	1	1	0	1	0	0	0	0	1	0	0	1	0.505	0	1	1	1	0	0	1	1	0	1	1	1	1	1	0	0	0	1
4568044	0	0	1	0	1	1	0	1	0	1	0	0	0	0	0	0	0	1	1	1	0	1	0	0	0	0	1	0	0	1	1	0	1	1	1	0	0	1	1	0	1	1	1	1	1	0	0	0	1
4581047	0	0	1	0	1	1	0	1	0	1	0	0	0	0	0	0	0	1	1	1	0	1	0	0	0	0	1	0	0	1	1	0	1	1	1	0	0	1	1	0	1	1	1	1	1	0	0	0	1
4586581	0	0	1	0	1	1	0	1	0	1	0	0	0	0	0	0	0	1	1	1	0	1	0	0	0	0	1	0	0	1	1	0	1	1	1	0	0	1	1	0	1	1	1	1	1	0	0	0	1
4588010	0	0	1	0	1	1	0	1	0	1	0	0	0	0	0	0	0	1	1	1	0	1	0	0	0	0	1	0	0	1	1	0	1	1	1	0	0	1	1	0	1	1	1	1	1	0	0	0	1
4598418	0	0	1	0	1	1	0	1	0	1	0	0	0	0	0	0	0	1	1	1	0	1	0	0	0	0	1	0	0	1	1	0	1	1	1	0	0	1	1	0	1	1	1	1	1	0	0	0	1
4600091	0	0	1	0	1	1	0	1	0	1	0	0	0	0	0.5	0	0	1	1	1	0	1	0	0	0	0	1	0	0	1	1	0	1	1	1	0	0	1	1	0	1	1	1	1	1	0	0	0	1
4600906	0	0	1	0	1	1	0	1	0	1	0	0	0	0	0	0	0	1	1	1	0	1	0	0	0	0	1	0	0	1	1	0	1	1	1	0	0	1	1	0	1	1	1	1	1	0	0	0	1
4609836	0	0	1	0	1	1	0	1	0	1	0	0	0	0	0	0	0	1	1	1	0	1	0	0	0	0	1	0	0	1	1	0	1	1	1	0	0	1	1	0	1	1	1	1	1	0	0	0	1
4639748	0	0	1	0	1	1	0	1	0	1	0	0	0	0	0	0	0	1	1	1	0	1	0	0	0	0	1	0	1	1	1	0	1	1	1	0	0	1	1	0	1	1	1	1	1	0	0	0	1
4641194	0	0	1	0	1	1	0	1	0	1	0	0	0	0	0	0	0	1	1	1	0	1	0	0	0	0	1	0	1	1	1	0	1	1	1	0	0	1	1	0	1	1	1	1	1	0	0	0	1
4642514	0	0	1	0	1	1	0	1	0	1	0	0	0	0	0	0	0	1	1	1	0	1	0	0	0	0	1	0	1	1	1	0	1	1	1	0	0	1	1	0	1	1	1	1	1	0	0	0	1
4643181	0	0	1	0	1	1	0	1	0	1	0	0	0	0	0	0	0	1	1	1	0	1	0	0	0	0	1	0	1	1	1	0	1	1	1	0	0	1	1	0	1	1	1	1	1	0	0	0	1
4646056	0	0	1	0	1	1	0	1	0	1	0	0	0	0	0	0	0	1	1	1	0	1	0	0	0	0	1	0	1	1	1	0	1	1	1	0	0	1	1	0	1	1	1	1	1	0	0	0	1
4647481	0	0	1	0	1	1	0	1	0	1	0	0	0	0	0	0	0	1	1	1	0	1	0	0	0	0	1	0	1	1	1	0	1	1	1	0	0	1	1	0	1	1	1	1	1	0	0	0	1
4648041	0	0	1	0	1	1	0	1	0	1	0	0	0	0	0	0	0	1	1	1	0	1	0	0	0	0	1	0	1	1	1	0	1	1	1	0	0	1	1	0	1	1	1	1	1	0	0	0	1
4659497	0	0	1	0	1	1	0	1	0	1	0	0	0	0	0	0	0	1	1	1	0	1	0	0	0	0	1	0	1	1	1	0	1	1	1	0	0	1	1	0	1	1	1	1	1	0	0	0	1
4661334	0	0	1	0	1	1	0	1	0	1	0	0	0	0	0	0	0	1	1	1	0	1	0	0	0	0	1	0	1	1	1	0	1	1	1	0	0	1	1	0	1	1	1	1	1	0	0	0	1
4664662	0	0	1	0	1	1	0	1	0	1	0	0	0	0	0	0	0	1	1	1	0	1	0	0	0	0	1	0	1	1	1	0	1	1	1	0	0	1	1	0	1	1	1	1	1	0	0	0	1
4665887	0	0	1	0	1	1	0	1	0	1	0	0	0	0	0	0	0	1	1	1	0	1	0	0	0	0	0	0	1	0.5025	1	0	1	1	0	0	0	1	1	0	0	1	1	1	1	0	0	0	1
4665903	0	0	1	0	1	1	0	1	0	1	0	0	0	0	0	0	0	1	1	1	0	1	0	0	0	0	0	0	1	0.5102	1	0	1	1	0	0	0	1	1	0	0	0	0	1	1	0	0	0	0
4669822	0	0	1	0	1	1	0	1	0	1	0	0	0	0	0	0	0	1	1	1	0	1	0	0	0	0	1	0	0.5263	1	1	0	1	1	1	0	0	1	1	0	1	1	1	1	1	0	0	0	1
4671128	0	0	1	0	1	1	0	1	0	1	0	0	0	0	0	0	0	1	0	1	0	1	0	0	0	0	1	0	1	1	0	0	1	0	1	0	0	1	1	0	1	1	1	1	1	0	0	0	1
4686024	0	0	1	0	1	1	0	1	0	1	0	0	0	0	0	0	0	1	1	1	0	1	0	0	0	0	1	0	1	1	1	0	1	1	1	0	0	1	1	0	1	1	1	1	1	0	0	0	1
4686875	0	0	1	0	1	1	0	1	0	1	0	0	0	0	0	0	0	1	1	1	0	1	0	0	0	0	1	0	1	1	1	0	1	1	1	0	0	1	1	0	1	1	1	1	1	0	0	0	1
4687430	0	0	1	0	1	1	0	1	0	1	0	0	0	0	0	0	0	1	1	1	0	1	0	0	0	0	1	0	1	1	1	0	1	1	1	0	0	1	1	0	1	1	1	1	1	0	0	0	1
4688252	0	0	1	0	1	1	0	1	0	1	0	0	0	0	0	0	0	1	1	1	0	1	0	0	0	0	1	0	1	1	1	0	1	1	1	0	0	1	1	0	1	1	1	1	1	0	0	0	1
4688789	0	0	1	0	1	1	0	1	0	1	0	0	0	0	0	0	0	1	1	1	0	1	0	0	0	0	1	0	1	1	1	0	0.7304	1	1	0	0	1	1	0	1	1	1	1	1	0	0	0	1
4710201	0	0	1	0	1	1	0	1	0	1	0	0	0	0	0	0	0	1	1	1	0	1	0	0	0	0	1	0	1	1	1	0	1	1	1	0	0	1	1	0	1	1	1	1	1	0	0	0	1
4728167	0	0	1	0	1	1	0	1	0	1	0	0	0	0	0	0	0	1	1	1	0	1	0	0	0	0	1	0	1	1	1	0	1	1	1	0	0	1	1	0	1	1	1	1	1	0	0	0	1
4737563	0	0	1	0	1	1	0	1	0	1	0	0	0	0	0	0	0	1	1	1	0	1	0	0	0	0	1	0	1	1	1	0	1	1	1	0	0	1	1	0	1	1	1	1	1	0	0	0	1
4763262	0	0	1	0	1	1	0	1	0	1	0	0	0	0	0	0	0	1	1	1	0	1	0	0	0	0	1	0	1	1	1	0	1	1	1	0	0	1	1	0	1	1	1	1	1	0	0	0	1
4775096	0	0	1	0	1	1	0	1	0	1	0	0	0	0	0	0	0	1	1	1	0	1	0	0	0	0	1	0	1	1	1	0	1	1	1	0	0	1	1	0	1	1	1	1	1	0	0	0	1
4789510	0	0	1	0	1	1	0	1	0	1	0	0	0	0	0	0	0	1	1	1	0	1	0	0	0	0	1	0	1	1	1	0	1	1	1	0	0	1	1	0	1	1	1	1	1	0	0	0	1
4790907	0	0	1	0	1	1	0	1	0	1	0	0	0	0	0	0	0	1	1	1	0	1	0	0	0	0	1	0	1	1	1	0	1	1	1	0	0	1	1	0	1	1	1	1	1	0	0	0	1
4791538	0	0	1	0	1	1	0	1	0	1	0	0	0	0	0	0	0	1	1	1	0	1	0	0	0	0	1	0	1	1	1	0	1	1	1	0	0	1	1	0	1	1	1	1	1	0	0	0	1
4827573	0	0	1	0	1	1	0	1	0	1	0	0	0	0	0	0	0	1	0	1	0	1	0	0	0	0	1	0	1	1	0	0	1	1	1	0	0	1	1	0	1	1	1	1	1	0	0	0	1
4829759	0	0	1	0	1	1	0	1	0	1	0	0	0	0	0	0	0	1	1	1	0	1	0	0	0	0	1	0	0	1	1	0	1	1	1	0	0	1	0.504	0	0.5554	1	0.5129	1	1	0	0	0	1
4847186	0	0	1	0	1	1	0	1	0	1	0	0	0	0	0.5	0	0	1	1	1	0	1	0	0	0	0	1	0	1	1	1	0	1	1	1	0	0	1	1	0	1	1	0.8294	1	1	0	0	0	1
4894427	0	0	1	0	1	1	0	1	0	1	0	0	0	0	0	0	0	1	1	1	0	1	0	0	0	0	1	0	0.5	1	1	0	1	1	1	0	0	0	1	0	1	1	1	1	1	0	0	0	1
4895344	0	0	1	0	1	1	0	1	0	1	0	0	0	0	0	0	0	1	1	1	0	1	0	0	0	0	1	0	1	1	1	0	1	1	1	0	0	1	1	0	1	1	1	1	1	0	0	0	1
4904990	0	0	1	0	1	1	0	1	0	1	0	0	0	0	0	0	0	0.5004	1	0	0	1	0	0	0	0	1	0	1	1	1	0	1	0	1	0	0	0	1	0	1	1	1	1	1	0	0	0	0
4930429	1	1	0	1	0	0	1	0	1	0	1	1	1	1	1	1	1	0	0	0	0.5032	0	1	1	1	1	0	1	0	0	0	1	0	0	0	1	1	0	0	1	0	0	0	0	0	1	1	1	0
4948555	0.5	0	1	0	1	1	0	1	0	1	0	0	0	0	0	0	0	1	1	1	0	1	0	0	0	0	1	0	1	1	1	0	1	1	1	0	0	1	1	0	1	1	1	1	1	0	0	0	1
4961052	0.5	0	1	0	1	1	0	1	0	1	0	0	0	0	0	0	0	0.8294	1	1	0	1	0	0	0	0	1	0	1	1	1	0	1	1	1	0	0	1	1	0	1	1	1	1	1	0	0	0	1
4961413	0.5	0	1	0	1	1	0	1	0	1	0	0	0	0	0	0	0	1	1	1	0	1	0	0	0	0	1	0	1	1	1	0	1	1	1	0	0	1	1	0	1	1	1	1	1	0	0	0	1
4980897	0.5	0	1	0	1	1	0	1	0	1	0	0	0	0	0	0	0	1	1	1	0	1	0	0	0	0	1	0	1	1	1	0	1	1	1	0	0	1	1	0	1	1	1	1	1	0	0	0	1
5002464	0	0	0	0	0	0	0	0	0	0	0	0	0	1	0	0	0	0	0	0	0	0	0	0	0	0	0	0	0	0	0	0	0	0	0	0	0	0	0	0	0	0	0	0	0	0	0	0	0
5003817	0.5	0	1	0	1	1	0	1	0	1	0	0	0	0	0	0	0	1	1	1	0	1	0	0	0	0	1	0	1	1	1	0	1	1	1	0	0	0	1	0	1	1	1	1	1	0	0	0	1
5044537	0.5	0	1	0	1	1	0	1	0	1	0	0	0	0	0	0	0	1	1	1	0	1	0	0	0	0	1	0	1	1	1	0	1	1	1	0	0	1	1	0	1	1	1	1	1	0	0	0	1
5052410	0.5	0	1	0	1	1	0	1	0	1	0	0	0	0	0	0	0	1	0	1	0	1	0	0	0	0	1	0	1	1	1	0	1	1	1	0	0	1	1	0	1	1	1	1	1	0	0	0	0
5080098	0	0	1	0	1	1	0	1	0	1	0	0	0	0	0	0	0	1	1	1	0	1	0	0	0	0	1	0	1	1	1	0	1	1	1	0	0	1	1	0	1	1	1	1	1	0	0	0	1
5111836	0.5	0	1	0	1	1	0	1	0	1	0	0	0	0	0	0	0	1	1	1	0	1	0	0	0	0	1	0	1	1	1	0	1	1	1	0	0	0.5163	1	0	1	1	1	1	1	0	0	0	1
5116139	0.5	0	1	0	1	1	0	1	0	1	0	0	0	0	0	0	0	1	1	1	0	1	0	0	0	0	1	0	1	1	1	0	1	1	1	0	0	1	1	0	1	1	1	1	1	0	0	0	1
5160821	0.5	0	1	0	1	1	0	1	0	1	0	0	0	0	0	0	0	1	1	1	0	1	0	0	0	0	1	0	1	1	1	0	1	1	1	0	0	1	1	0	1	1	1	1	1	0	0	0	1
5164064	0.5	0	1	0	1	1	0	1	0	1	0	0	0	0	0	0	0	1	1	1	0	1	0	0	0	0	1	0	1	1	1	0	1	1	1	0	0	1	1	0	1	1	1	1	1	0	0	0	1
5202159	0.5	0	1	0	1	1	0	1	0	1	0	0	0	0	0	0	0	1	1	1	0	1	0	0	0	0	1	0	1	1	1	0	1	1	1	0	0	1	1	0	1	1	1	1	1	0	0	0	0
5299370	0.5	0	1	0	1	1	0	1	0	1	0	0	0	0	0	0	0	1	1	1	0	1	0	0	0	0	1	0	1	1	1	0	1	1	1	0	0	1	1	0	1	1	1	1	1	0	0	0	1
5347389	0.5	0	1	0	1	1	0	1	0	1	0	0	0	0	0	0	0	1	1	1	0	1	0	0	0	0	1	0	1	1	1	0	1	1	1	0	0	1	1	0	1	1	1	0	1	0	0	0	1
5368573	0	0	1	0	1	0	0	0	0	1	0	0	0	0	0	0	0	1	0	1	0	1	0	0	0	0	1	0	0	1	1	0	1	1	1	0	0	1	1	0	0	1	1	1	1	0	0	0	1
5370669	0.5	0	1	0	1	1	0	1	0	1	0	0	0	0	0	0	0	1	1	1	0	1	0	0	0	0	1	0	1	1	1	0	1	1	1	0	0	1	1	0	1	1	1	1	1	0	0	0	1
5371782	0.5	0	1	0	1	1	0	1	0	1	0	0	0	0	0	0	0	1	1	1	0	1	0	0	0	0	1	0	1	1	1	0	1	1	1	0	0	1	1	0	1	1	1	1	1	0	0	0	1
5402941	0.5	0	1	0	1	1	0	1	0	1	0	0	0	0	0	0	0	1	1	1	0	1	0	0	0	0	1	0	1	1	1	0	1	1	1	0	0	1	1	0	1	1	1	1	0.5554	0	0	0	1
5403116	0.5	0	1	0	1	1	0	1	0	1	0	0	0	0	0	0	0	1	1	1	0	1	0	0	0	0	1	0	1	1	1	0	1	1	1	0	0	1	1	0	1	1	1	1	1	0	0	0	1
5403372	0.5	0	1	0	1	1	0	1	0	1	0	0	0	0	0	0	0	1	1	1	0	1	0	0	0	0	1	0	1	1	1	0	1	1	1	0	0	1	1	0	1	1	1	1	1	0	0	0	1
5403448	0.5	0	1	0	1	1	0	1	0	1	0	0	0	0	0	0	0	1	1	1	0	1	0	0	0	0	1	0	1	1	1	0	1	1	1	0	0	1	1	0	1	1	1	1	1	0	0	0	1
5428706	0	0	1	0	1	1	0	1	0	1	0	0	0	0	0	0	0	1	1	1	0	1	0	0	0	0	1	0	1	1	1	0	1	1	1	0	0	1	1	0	1	1	1	1	1	0	0	0	1
5482557	0.5	0	1	0	1	1	0	1	0	1	0	0	0	0	0	0	0	1	1	1	0	1	0	0	0	0	1	0	1	1	1	0	1	1	1	0	0	1	1	0	1	1	1	1	1	0	0	0	1
5482970	0.5	0	1	0	1	1	0	1	0	1	0	0	0	0	0	0	0	1	1	1	0	1	0	0	0	0	1	0	1	1	1	0	1	1	1	0	0	1	1	0	1	0.5003	1	1	1	0	0	0	1
5506655	0.5	0	1	0	1	1	0	1	0	1	0	0	0	0	0	0	0	1	1	1	0	1	0	0	0	0	1	0	1	1	1	0	1	1	1	0	0	1	1	0	1	1	1	1	1	0	0	0	1
5552026	0.5	0	1	0	1	1	0	1	0	1	0	0	0	0	0	0	0	1	1	0	0	1	0	0	0	0	1	0	0	1	0	0	1	1	1	0	0	1	1	0	1	1	1	1	1	0	0	0	1
5581689	0.5	0	1	0	1	1	0	1	0	1	0	0	0	0	0	0	0	1	1	1	0	1	0	0	0	0	1	0	1	1	1	0	1	1	1	0	0	1	1	0	1	1	1	1	1	0	0	0	1
5592945	0.5	0	1	0	1	1	0	1	0	1	0	0	0	0	0	0	0	1	1	1	0	1	0	0	0	0	1	0	1	1	1	0	1	1	1	0	0	1	1	0	1	1	1	1	1	0	0	0	1
5625125	0.5	1	0	0	0	0	0	0	1	0	1	1	0	0	0	1	1	0	0	0	1	0	0	0	1	0	0	1	0	0	0	1	0	0	0	1	1	0	0	0	0	0	0	0	0	1	0	1	0
5637481	0.5	0	1	0	1	1	0	1	0	1	0	0	0	0	0	0	0	1	1	1	0	1	0	0	0	0	1	0	1	1	1	0	1	1	1	0	0	1	1	0	1	1	1	1	1	0	0	0	1
5656361	0.5	0	1	0	1	1	0	1	0	1	0	0	0	0	0	0	0	1	1	1	0	1	0	0	0	0	1	0	1	1	1	0	1	1	1	0	0	1	1	0	1	1	1	1	1	0	0	0	1
5676575	0.5	0	1	0	1	1	0	1	0	1	0	0	0	0	0	0	0	1	1	1	0	1	0	0	0	0	0	0	1	1	1	0	1	1	1	0	0	1	1	0	1	1	1	1	1	0	0	0	1
5696718	0.5	0	1	0	1	1	0	1	0	1	0	0	0	0	0	0	0	1	1	1	0	1	0	0	0	0	0	0	1	1	1	0	1	1	1	0	0	1	1	0	1	1	1	1	1	0	0	0	1
5705281	0.5	0	1	0	1	1	0	1	0	1	0	0	0	0	0	0	0	1	1	1	0	1	0	0	0	0	0	0	1	1	1	0	1	1	1	0	0	1	1	0	1	1	1	1	1	0	0	0	1
5705995	0.5	0	1	0	1	1	0	1	0	1	0	0	0	0	0	0	0	1	1	1	0	1	0	0	0	0	0	0	1	1	1	0	1	1	1	0	0	1	1	0	1	1	1	1	1	0	0	0	1
5706309	0.5	0	1	0	1	1	0	1	0	1	0	0	0	0	0	0	0	1	1	1	0	1	0	0	0	0	0	0	1	1	1	0	1	1	1	0	0	1	1	0	1	1	1	1	1	0	0	0	1
5725345	0.5	0	1	0	1	1	0	1	0	1	0	0	0	0	0	0	0	1	1	1	0	1	0	0	0	0	0	0	1	0.5102	1	0	1	1	1	0	0	1	1	0	1	1	1	1	1	0	0	0	0
5728868	0.5	0	1	0	1	1	0	1	0	1	0	0	0	0	0	0	0	1	1	0.505	0	1	0	0	0	0	0	0	1	1	0	0	1	1	1	0	0	1	1	0	1	1	1	1	1	0	0	0	1
5743093	0.5	0	1	0	1	1	0	1	0	1	0	0	0	0	0	0	0	1	1	1	0	1	0	0	0	0	0	0	1	1	1	0	1	1	1	0	0	1	1	0	1	1	1	1	1	0	0	0	1
5743486	0.5	0	1	0	1	1	0	1	0	1	0	0	0	0	0	0	0	1	1	1	0	1	0	0	0	0	0	0	1	1	1	0	1	1	1	0	0	1	1	0	1	1	1	1	1	0	0	0	1
5759437	0.5	0	1	0	1	1	0	1	0	1	0	0	0	0	0	0	0	1	1	1	0	1	0	0	0	0	0	0	1	1	1	0	1	1	1	0	0	1	1	0	1	1	0.5001	1	1	0	0	0	1
5773526	0.5	0	1	0	1	1	0	1	0	1	0	0	0	0	0	0	0	1	1	1	0	1	0	0	0	0	0	0	1	1	1	0	1	1	1	0	0	1	1	0	1	1	1	1	1	0	0	0	1
5808494	0.5	0	1	0	1	1	0	1	0	1	0	0	0	0	0	0	0	1	1	1	0	1	0	0	0	0	0	0	1	1	1	0	1	1	1	0	0	0.5004	1	0	1	1	1	1	1	0	0	0	1
5809926	0.5	0	1	0	1	1	0	1	0	1	0	0	0	0	0.4999	0	0	1	1	1	0	1	0	0	0	0	0	0	1	1	1	0	1	1	1	0	0	1	1	0	1	1	1	1	1	0	0	0	1
5825032	0.5	0	1	0	1	1	0	1	0	1	0	0	0	0	0	0	0	1	1	1	0	1	0	0	0	0	0	0	1	1	1	0	1	1	1	0	0	1	1	0	1	1	1	1	1	0	0	0	1
5829911	0.5	0	1	0	1	1	0	1	0	1	0	0	0	0	0	0	0	1	1	0	0	1	0	0	0	0	0	0	1	0	1	0	1	1	1	0	0	1	1	0	1	1	1	1	1	0	0	0	0.5336
5850970	0.5	0	1	0	1	1	0	1	0	1	0	0	0	0	0	0	0	1	1	1	0	1	0	0	0	0	0	0	1	1	1	0	1	1	1	0	0	1	0	0	1	1	1	1	1	0	0	0	1
5855000	0.5	0	1	0	1	1	0	1	0	1	0	0	0	0	0	0	0	1	1	1	0	1	0	0	0	0	0	0	1	1	1	0	1	1	1	0	0	1	1	0	1	1	0	1	1	0	0	0	1
5872511	0.5	0	1	0	1	1	0	1	0	1	0	0	0	0	0	0	0	1	1	1	0	1	0	0	0	0	0	0	1	1	1	0	1	1	1	0	0	1	1	0	1	1	1	1	1	0	0	0	0
5875673	0.5	0	1	0	1	1	0	1	0	1	0	0	0	0	0	0	0	1	1	1	0	1	0	0	0	0	0	0	1	1	1	0	1	1	1	0	0	1	1	0	1	1	1	1	1	0	0	0	1
5877965	0.5	0	1	0	1	1	0	1	0	1	0	0	0	0	0	0	0	1	1	1	0	1	0	0	0	0	0	0	1	1	1	0	1	1	1	0	0	1	1	0	1	1	1	1	1	0	0	0	1
5892599	0.5	0	1	0	1	1	0	1	0	1	0	0	0	0	0	0	0	1	1	1	0	0.5002	0	0	0	0	0	0	1	1	1	0	1	1	1	0	0	1	1	0	1	1	1	1	1	0	0	0	1
5895606	0.5	0	1	0	1	1	0	1	0	1	0	0	0	0	0	0	0	1	1	1	0	1	0	0	0	0	0	0	1	1	1	0	1	1	1	0	0	1	1	0	1	1	1	1	1	0	0	0	1
5896926	0.5	0	1	0	1	1	0	1	0	1	0	0	0	0	0	0	0	1	1	1	0	1	0	0	0	0	0	0	1	1	1	0	1	1	1	0	0	1	1	0	1	1	1	1	1	0	0	0	1
5902253	0.5	0	1	0	1	1	0	1	0	1	0	0	0	0	0	0	0	1	1	1	0	1	0	0	0	0	0	0	1	1	1	0	1	1	1	0	0	1	1	0	1	1	1	1	1	0	0	0	1
5902344	0.5	0	1	0	1	1	0	1	0	1	0	0	0	0	0	0	0	1	1	1	0	1	0	0	0	0	0	0	1	1	1	0	1	1	1	0	0	1	1	0	1	1	1	1	1	0	0	0	1
5915512	0.5	0	1	0	1	1	0	1	0	1	0	0	0	0	0	0	0	1	1	1	0	1	0	0	0	0	0	0	1	1	1	0	1	1	1	0	0	1	1	0	1	1	1	1	1	0	0	0	1
5916128	0.5	0	1	0	1	1	0	1	0	1	0	0	0	0	0	0	0	1	1	1	0	1	0	0	0	0	0	0	1	1	1	0	1	1	1	0	0	1	1	0	1	1	1	1	1	0	0	0	1
5969049	0	0	1	0	1	1	0	1	0	1	0	0	0	0	0	0	0	1	0	1	0	1	0	0	0	0	0	0	0	0	1	0	1	1	1	0	0	0	1	0	1	1	1	1	1	0	0	0	1
5989210	0.5	0	1	0	1	1	0	1	0	1	0	0	0	0	0	0	0	1	1	1	0	1	0	0	0	0	0	0	1	1	1	0	1	1	1	0	0	1	1	0	1	1	1	1	1	0	0	0	1
6010123	0.5	0	1	0	1	1	0	1	0	1	0	0	0	0	0	0	0	1	1	1	0	1	0	0	0	0	0	0	1	1	1	0	1	1	1	0	0	1	1	0	1	1	1	1	1	0	0	0	1
6031305	0.5	0	1	0	1	1	0	1	0	1	0	0	0	0	0	0	0	1	1	1	0	1	0	0	0	0	0	0	1	1	1	0	1	1	1	0	0	1	1	0	1	1	1	1	1	0	0	0	1
6031397	0.5	0	1	0	1	1	0	1	0	1	0	0	0	0	0	0	0	1	1	1	0	1	0	0	0	0	0	0	1	1	1	0	1	1	1	0	0	1	1	0	1	1	1	1	1	0	0	0	1
6032428	0.5	0	1	0	1	1	0	1	0	1	0	0	0	0	0	0	0	1	1	1	0	1	0	0	0	0	0	0	1	1	1	0	1	1	1	0	0	1	1	0	1	1	1	1	1	0	0	0	1
6041022	0.5	0	1	0	1	1	0	1	0	1	0	0	0	0	0	0	0	1	1	1	0	1	0	0	0	0	0	0	1	1	1	0	1	1	1	0	0	1	1	0	1	1	1	1	1	0	0	0	1
6041912	0.5	0	1	0	1	1	0	1	0	1	0	0	0	0	0	0	0	1	1	1	0	1	0	0	0	0	0	0	1	1	1	0	1	1	1	0	0	1	1	0	1	1	1	1	1	0	0	0	1
6045833	0.5	0	1	0	1	1	0	1	0	1	0	0	0	0	0	0	0	1	1	1	0	1	0	0	0	0	0	0	1	1	1	0	1	1	1	0	0	1	1	0	1	1	1	1	1	0	0	0	1
6055658	0.508	0	1	0	1	1	0	1	0	1	0	0	0	0	0	0	0	1	1	1	0	1	0	0	0	0	0	0	1	0	1	0	1	1	1	0	0	1	1	0	1	1	1	1	0	0	0	0	1
6057155	0.5	0	1	0	1	1	0	1	0	1	0	0	0	0	0	0	0	1	1	1	0	1	0	0	0	0	0	0	1	1	1	0	1	1	1	0	0	1	1	0	1	1	1	1	1	0	0	0	1
6058622	0.5	0	1	0	1	1	0	1	0	1	0	0	0	0	0	0	0	1	1	1	0	1	0	0	0	0	0	0	1	1	1	0	1	1	1	0	0	1	1	0	1	1	1	1	1	0	0	0	1
6062460	0.5	0	1	0	1	1	0	1	0	1	0	0	0	0	0	0	0	1	1	1	0	1	0	0	0	0	0	0	1	1	1	0	1	1	1	0	0	1	1	0	1	1	1	1	1	0	0	0	1
6063312	0.5	0	1	0	1	1	0	1	0	1	0	0	0	0	0	0	0	1	0	1	0	1	0	0	0	0	0	0	1	1	0	0	1	1	1	0	0	1	1	0	1	1	1	1	1	0	0	0	0
6070816	0.5	0	1	0	1	1	0	1	0	1	0	0	0	0	0	0	0	1	1	1	0	1	0	0	0	0	0	0	1	1	1	0	1	1	1	0	0	1	1	0	1	1	1	1	1	0	0	0	1
6075729	0.5	0	1	0	1	1	0	1	0	1	0	0	0	0	0	0	0	1	1	1	0	1	0	0	0	0	0	0	1	1	1	0	1	1	1	0	0	1	1	0	1	1	1	1	1	0	0	0	1
6106792	0.5	0	1	0	1	1	0	1	0	1	0	0	0	0	0	0	0	1	1	1	0	1	0	0	0	0	0	0	1	1	1	0	1	1	1	0	0	1	1	0	1	1	1	1	1	0	0	0	1
6109458	0.5	0	1	0	1	1	0	1	0	1	0	0	0	0	0	0	0	1	1	1	0	1	0	0	0	0	0	0	1	1	1	0	1	1	1	0	0	1	1	0	1	1	1	1	1	0	0	0	1
6123965	0.5	0	1	0	1	1	0	1	0	1	0	0	0	0	0	0	0	1	1	1	0	1	0	0	0	0	0	0	1	1	1	0	1	1	1	0	0	1	1	0	1	1	1	1	1	0	0	0	1
6165357	0.5	0	1	0	1	1	0	1	0	1	0	0	0	0	0	0	0	1	1	1	0	1	0	0	0	0	0	0	1	1	1	0	1	1	1	0	0	1	1	0	1	1	1	1	1	0	0	0	1
6178400	0.5	0	1	0	1	1	0	1	0	1	0	0	0	0	0	0	0	1	1	1	0	1	0	0	0	0	0	0	1	1	1	0	1	1	1	0	0	1	1	0	1	1	1	1	1	0	0	0	1
6273571	0.5	0	1	0	1	1	0	1	0	1	0	0	0	0	0.5	0	0	1	1	1	0	1	0	0	0	0	0	0	1	1	1	0	1	1	1	0	0	1	1	0	1	1	1	1	1	0	0	0	1
6315300	0.5	0	1	0	1	1	0	1	0	1	0	0	0	0	0	0	0	1	1	1	0	1	0	0	0	0	0	0	1	1	1	0	1	1	1	0	0	1	1	0	1	1	1	1	1	0	0	0	1
6319841	0	0	1	0	1	1	0	1	0	1	0	0	0	0	0	0	0	1	1	1	0	1	0	0	0	0	0	0	1	1	1	0	1	1	1	0	0	1	1	0	1	1	1	1	1	0	0	0	1
6351226	0.5	0	1	0	1	1	0	1	0	1	0	0	0	0	0	0	0	1	1	1	0	1	0	0	0	0	0	0	1	1	0	0	1	0	1	0	0	1	0	0	1	0	0.5163	1	1	0	0	0	1
6404868	0.5	0	1	0	1	1	0	1	0	1	0	0	0	0	0	0	0	1	1	1	0	1	0	0	0	0	0	0	1	1	1	0	1	1	1	0	0	1	1	0	1	1	1	1	1	0	0	0	1
6414430	0.5	0	1	0	1	1	0	1	0	1	0	0	0	0	0	0	0	1	1	1	0	1	0	0	0	0	0	0	1	1	1	0	1	1	1	0	0	1	1	0	1	1	1	1	1	0	0	0	1
6423807	0.5	0	1	0	1	1	0	1	0	1	0	0	0	0	0	0	0	1	1	1	0	1	0	0	0	0	0	0	1	1	1	0	1	1	1	0	0	1	1	0	1	1	1	1	1	0	0	0	1
6443959	0.5	0	1	0	1	1	0	1	0	1	0	0	0	0	0	0	0	1	1	1	0	1	0	0	0	0	0	0	1	1	1	0	1	1	1	0	0	1	1	0	1	1	1	1	1	0	0	0	1
6492299	0.5	0	1	0	1	1	0	1	0	1	0	0	0	0	0	0	0	1	1	1	0	1	0	0	0	0	0	0	1	1	1	0	1	1	1	0	0	1	1	0	1	1	1	1	1	0	0	0	1
6499170	0.5	0	1	0	1	1	0	1	0	1	0	0	0	0	0	0	0	1	1	1	0	1	0	0	0	0	0	0	1	1	1	0	1	1	1	0	0	1	1	0	1	1	1	1	1	0	0	0	1
6514699	0.5	0	1	0	0	1	0	1	0	1	0	0	0	0	0	0	0	1	1	1	0	0.5003	0	0	0	0	0	0	1	1	1	0	1	1	1	0	0	1	1	0	1	1	1	1	1	0	0	0	1
6517200	0.5	0	1	0	1	1	0	1	0	1	0	0	0	0	0	0	0	1	1	1	0	1	0	0	0	0	0	0	1	1	1	0	1	1	1	0	0	1	1	0	1	1	1	1	1	0	0	0	1
6547723	0.5	0	1	0	0.7304	1	0	1	0	1	0	0	0	0	0	0	0	1	1	1	0	1	0	0	0	0	0	0	1	1	1	0	1	1	1	0	0	1	1	0	1	1	1	1	1	0	0	0	1
6564026	0.5	0	1	0	1	1	0	1	0	1	0	0	0	0	0	0	0	1	1	1	0	1	0	0	0	0	0	0	1	1	1	0	1	1	1	0	0	1	1	0	1	1	1	1	1	0	0	0	1
6613418	0.5	0	1	0	1	1	0	1	0	1	0	0	0	0	0	0	0	1	1	1	0	1	0	0	0	0	0	0	1	1	1	0	1	1	1	0	0	1	1	0	1	1	1	1	1	0	0	0	1
6615209	0.5	0	1	0	1	1	0	1	0	1	0	0	0	0	0	0	0	1	1	1	0	1	0	0	0	0	0	0	1	1	1	0	1	1	1	0	0	1	1	0	1	1	1	1	1	0	0	0	1
6719643	0.5	0	1	0	1	1	0	1	0	1	0	0	0	0	0	0	0	1	1	1	0	1	0	0	0	0	0	0	1	1	1	0	1	1	1	0	0	1	1	0	1	1	1	1	1	0	0	0	1
6735757	0.5	0	1	0	1	1	0	1	0	1	0	0	0	0	0	0	0	1	0	1	0	1	0	0	0	0	0	0	1	0	0	0	1	0	0	0	0	0	1	0	1	1	1	1	1	0	0	0	0
6743891	0.5	0	1	0	1	1	0	1	0	1	0	0	0	0	0	0	0	1	1	1	0	1	0	0	0	0	0	0	1	1	1	0	1	1	1	0	0	1	1	0	1	1	1	1	1	0	0	0	1
6761332	0.5	1	0	1	0	0	1	0	1	0	1	1	1	1	1	1	1	0	0	0	1	0	1	1	1	1	1	1	0	0	0	1	0	0	0	1	1	0	0	1	0	0	0	0	0	1	1	1	0
6795674	0.5	0	1	0	1	1	0	1	0	1	0	0	0	0	0	0	0	1	1	1	0	1	0	0	0	0	0	0	1	1	1	0	1	1	1	0	0	1	1	0	1	0.5002	1	1	1	0	0	0	1
6799131	0.5	0	1	0	1	1	0	1	0	1	0	0	0	0	0	0	0	1	1	1	0	1	0	0	0	0	0	0	1	1	1	0	1	1	1	0	0	1	1	0	1	1	1	1	1	0	0	0	1
6799207	0.5	0	1	0	1	1	0	1	0	1	0	0	0	0	0	0	0	1	1	1	0	1	0	0	0	0	0	0	1	1	1	0	1	1	1	0	0	1	1	0	1	1	1	1	1	0	0	0	1
6800528	0.5	1	0	1	0	0	1	0	1	0	1	1	1	1	1	1	1	0	0	0	1	0	1	1	1	1	1	1	0	0	0	1	0	0	0	1	1	0	0	1	0	0	0	0	0	1	1	1	0
6807229	0.5	0	1	0	1	1	0	1	0	1	0	0	0	0	0	0	0	1	1	1	0	1	0	0	0	0	0	0	1	1	1	0	1	1	1	0	0	1	1	0	1	1	1	1	1	0	0	0	1
6833749	0.5	0	1	0	1	1	0	1	0	1	0	0	0	0	0	0	0	1	1	1	0	1	0	0	0	0	0	0	1	1	1	0	1	1	1	0	0	1	1	0	1	1	1	1	1	0	0	0	1
6836690	0.5	0	1	0	1	1	0	1	0	1	0	0	0	0	0	0	0	1	1	1	0	1	0	0	0	0	0	0	1	1	1	0	1	1	1	0	0	1	1	0	1	1	1	1	1	0	0	0	1
6837833	0.5	0	1	0	1	1	0	1	0	1	0	0	0	0	0	0	0	1	1	1	0	1	0	0	0	0	0	0	1	1	1	0	1	1	1	0	0	1	1	0	1	1	1	1	1	0	0	0	1
6838504	0.5	1	0	0	0	0	0	0	1	0	1	1	0	0	0	1	1	0	0	0	1	0	0	0	1	1	1	1	0	0	0	1	0	0	0	1	1	0	0	0	0	0	0	0	0	1	0	1	0
6838625	0.5	0	1	0	1	1	0	1	0	1	0	0	0	0	0.5	0	0	1	1	1	0	1	0	0	0	0	0	0	1	1	1	0	1	1	1	0	0	1	1	0	1	1	1	1	1	0	0	0	1
6849722	0.5	0	1	0	1	1	0	1	0	1	0	0	0	0	0	0	0	1	1	1	0	1	0	0	0	0	0	0	1	1	1	0	1	1	1	0	0	1	1	0	1	1	1	1	1	0	0	0	1
6852665	0.5	0	1	0	1	1	0	1	0	1	0	0	0	0	0	0	0	1	1	1	0	1	0	0	0	0	0	0	1	1	1	0	1	1	1	0	0	1	1	0	1	1	1	1	1	0	0	0	1
6854819	0.5	0	1	0	1	1	0	1	0	1	0	0	0	0	0	0	0	1	1	1	0	1	0	0	0	0	0	0	1	1	1	0	1	1	1	0	0	1	1	0	1	1	1	1	1	0	0	0	1
6857367	0	0	1	0	1	1	0	1	0	1	0	0	0	0	0	0	0	1	1	1	0	1	0	0	0	0	0	0	1	1	1	0	1	1	1	0	0	1	1	0	1	1	1	1	1	0	0	0	1
6870509	0.5	0	1	0	1	1	0	1	0	1	0	0	0	0	0	0	0	1	1	1	0	1	0	0	0	0	0	0	1	1	1	0	1	1	1	0	0	1	1	0	1	1	1	1	1	0	0	0	1
6878804	0.5	0	1	0	1	1	0	1	0	1	0	0	0	0	0	0	0	1	1	1	0	1	0	0	0	0	0	0	1	1	1	0	1	1	1	0	0	1	1	0	1	1	1	1	1	0	0	0	1
6915168	0.5	0	1	0	1	1	0	1	0	1	0	0	0	0	0	0	0	1	1	1	0	1	0	0	0	0	0	0	1	1	1	0	1	1	1	0	0	1	1	0	1	1	1	1	1	0	0	0	1
7011471	0.5	0	1	0	1	1	0	1	0	1	0	0	0	0	0	0	0	1	0	1	0	1	0	0	0	0	0	0	1	1	1	0	1	1	1	0	0	1	1	0	1	1	1	1	1	0	0	0	1
7013267	0.5	0	1	0	1	1	0	1	0	1	0	0	0	0	0	0	0	1	0	1	0	1	0	0	0	0	0	0	1	1	1	0	1	1	1	0	0	1	1	0	1	1	1	1	1	0	0	0	1
7015930	0.5	0	1	0	1	1	0	1	0	1	0	0	0	0	0	0	0	1	1	1	0	1	0	0	0	0	0	0	1	1	1	0	1	1	1	0	0	1	1	0	1	1	1	1	1	0	0	0	1
7017902	0.5	0	1	0	1	1	0	1	0	1	0	0	0	0	0	0	0	1	1	1	0	1	0	0	0	0	0	0	1	1	1	0	1	1	1	0	0	1	1	0	1	1	1	1	1	0	0	0	1
7054773	0.5	0	1	0	1	1	0	1	0	1	0	0	0	0	0	0	0	1	1	1	0	1	0	0	0	0	0	0	1	1	1	0	1	1	1	0	0	0	1	0	1	1	1	1	1	0	0	0	0
7069168	0.5	0	1	0	1	1	0	1	0	1	0	0	0	0	0	0	0	1	1	1	0	1	0	0	0	0	0	0	1	1	1	0	1	1	1	0	0	1	1	0	1	1	1	1	1	0	0	0	1
7072257	0.5	0	1	0	1	1	0	1	0	1	0	0	0	0	0.4999	0	0	1	1	1	0	1	0	0	0	0	0	0	1	1	1	0	1	1	1	0	0	1	1	0	1	1	1	1	1	0	0	0	1
7076786	0.5	0	1	0	1	1	0	1	0	1	0	0	0	0	0.4999	0	0	1	1	1	0	1	0	0	0	0	0	0	1	1	1	0	1	1	1	0	0	1	1	0	1	1	1	1	1	0	0	0	1
7081374	0.5	0	1	0	1	1	0	1	0	1	0	0	0	0	0	0	0	1	1	1	0	1	0	0	0	0	0	0	1	1	1	0	1	1	1	0	0	1	1	0	1	1	1	1	1	0	0	0	1
7093793	0.5	0	1	0	1	1	0	1	0	1	0	0	0	0	0	0	0	1	1	1	0	1	0	0	0	0	0	0	1	1	1	0	1	1	1	0	0	1	1	0	1	1	1	1	1	0	0	0	1
7098199	0.5	0	1	0	1	1	0	1	0	1	0	0	0	0	0	0	0	1	1	1	0	1	0	0	0	0	0	0	1	1	1	0	1	1	1	0	0	1	1	0	1	1	1	1	1	0	0	0	1
7185504	0.5	0	1	0	1	1	0	1	0	1	0	0	0	0	0	0	0	1	1	0	0	1	0	0	0	0	0	0	1	1	1	0	1	1	1	0	0	1	1	0	1	0	1	1	1	0	0	0	1
7187070	0.5	0	1	0	1	1	0	1	0	1	0	0	0	0	0	0	0	1	1	1	0	1	0	0	0	0	0	0	1	1	1	0	1	1	1	0	0	1	1	0	1	1	1	1	1	0	0	0	1
7212367	0.5	0	1	0	1	1	0	1	0	1	0	0	0	0	0	0	0	1	1	1	0	1	0	0	0	0	0	0	1	1	1	0	1	1	1	0	0	1	1	0	1	1	1	1	1	0	0	0	1
7220589	0	0	0	1	0	0	1	0	0	0	0	0	1	0	1	0	0	0	0	0	0	0	1	1	0	0	0	0	0	0	0	0	0	0	0	0	0	0	0	1	0	0	0	0	0	0	1	0	0
7234552	0.5	0	1	0	1	1	0	1	0	1	0	0	0	0	0	0	0	1	1	0	0	1	0	0	0	0	0	0	0	0	0	0	1	1	1	0	0	1	1	0	1	1	0.5002	1	1	0	0	0	0
7240784	0.5	0	1	0	1	1	0	1	0	1	0	0	0	0	0	0	0	1	1	1	0	1	0	0	0	0	0	0	1	1	1	0	1	1	1	0	0	1	1	0	1	1	1	1	1	0	0	0	1
7243088	0.5	0	1	0	1	1	0	1	0	1	0	0	0	0	0	0	0	1	1	1	0	1	0	0	0	0	0	0	1	1	1	0	1	1	1	0	0	1	1	0	1	1	1	1	1	0	0	0	1
7282248	0.5	0	1	0	1	1	0	1	0	1	0	0	0	0	0	0	0	1	1	1	0	1	0	0	0	0	0	0	1	1	1	0	1	1	1	0	0	1	1	0	1	1	1	1	1	0	0	0	1
7305833	0.5	0	1	0	1	1	0	1	0	1	0	0	0	0	0	0	0	1	1	1	0	1	0	0	0	0	0	0	1	1	1	0	1	1	1	0	0	1	1	0	1	1	1	1	1	0	0	0	1
7356022	0.5	0	1	0	1	1	0	1	0	1	0	0	0	0	0	0	0	1	1	1	0	1	0	0	0	0	0	0	1	1	1	0	1	1	1	0	0	1	1	0	1	1	1	1	1	0	0	0	1
7450244	0.5	0	1	0	1	1	0	1	0	1	0	0	0	0	0	0	0	1	1	1	0	1	0	0	0	0	0	0	1	0	1	0	1	1	1	0	0	1	1	0	1	1	1	1	1	0	0	0	1
7485288	0.5	0	1	0	1	1	0	1	0	1	0	0	0	0	0	0	0	1	1	1	0	1	0	0	0	0	0	0	1	1	1	0	1	0	1	0	0	0	0	0	0	1	0.5006	1	1	0	0	0	1
7485320	0.5	0	1	0	1	1	0	1	0	1	0	0	0	0	0	0	0	1	1	0	0	1	0	0	0	0	0	0	1	1	1	0	1	1	1	0	0	0	0	0	0	1	0.5129	1	1	0	0	0	1
7486893	0.5	0	1	0	1	1	0	1	0	1	0	0	0	0	0	0	0	1	1	1	0	1	0	0	0	0	0	0	1	1	1	0	1	1	1	0	0	1	1	0	1	1	1	1	1	0	0	0	1
7486917	0.5	0	1	0	1	1	0	1	0	1	0	0	0	0	0	0	0	1	1	1	0	1	0	0	0	0	0	0	1	1	1	0	1	1	1	0	0	1	1	0	1	1	1	1	1	0	0	0	1
7489220	0.5	0	1	0	1	1	0	1	0	1	0	0	0	0	0	0	0	1	1	1	0	1	0	0	0	0	0	0	1	1	0	0	1	0	1	0	0	1	1	0	1	1	1	1	1	0	0	0	1
7498154	1	0	1	0	1	1	0	1	0	1	0	0	0	0	0	0	0	1	1	1	0	1	0	0	0	0	0	0	0	1	1	0	1	1	1	0	0	0	1	0	1	1	1	1	1	0	0	0	1
7502465	0.5	0	1	0	1	1	0	1	0	1	0	0	0	0	0	0	0	1	1	1	0	1	0	0	0	0	0	0	1	1	1	0	1	1	1	0	0	1	1	0	1	1	1	1	1	0	0	0	1
7503114	0.5	0	1	0	1	1	0	1	0	1	0	0	0	0	0	0	0	1	1	1	0	1	0	0	0	0	0	0	1	1	1	0	1	1	1	0	0	1	1	0	1	1	1	1	1	0	0	0	1
7503272	0.5	0	1	0	1	1	0	1	0	1	0	0	0	0	0	0	0	1	1	1	0	1	0	0	0	0	0	0	1	1	1	0	1	1	1	0	0	1	1	0	1	1	1	1	1	0	0	0	1
7531336	0.5	0	1	0	1	1	0	1	0	1	0	0	0	0	0	0	0	1	1	1	0	1	0	0	0	0	0	0	1	1	1	0	1	1	1	0	0	1	1	0	1	1	1	1	1	0	0	0	1
7564901	0.5	0	1	0	1	1	0	1	0	1	0	0	0	0	0	0	0	1	1	1	0	1	0	0	0	0	0	0	1	1	0.5263	0	1	1	1	0	0	1	1	0	1	1	1	1	1	0	0	0	1
7565157	0.5	0	1	0	1	1	0	1	0	1	0	0	0	0	0	0	0	1	1	1	0	1	0	0	0	0	0	0	1	1	1	0	1	1	1	0	0	1	1	0	1	1	1	1	1	0	0	0	1
7569426	0.5	0	1	0	1	1	0	1	0	1	0	0	0	0	0	0	0	1	1	1	0	1	0	0	0	0	0	0	1	1	1	0	1	1	1	0	0	1	1	0	1	1	1	1	1	0	0	0	1
7570501	0.5	0	1	0	1	1	0	1	0	1	0	0	0	0	0	0	0	1	1	1	0	1	0	0	0	0	0	0	1	1	1	0	1	1	1	0	0	1	1	0	1	1	1	1	1	0	0	0	1
7576665	0.5	0	1	0	1	1	0	1	0	1	0	0	0	0	0	0	0	1	1	1	0	1	0	0	0	0	0	0	1	1	1	0	1	1	1	0	0	1	1	0	1	1	1	1	1	0	0	0	1
7577552	0.5	0	1	0	1	1	0	1	0	1	0	0	0	0	0	0	0	1	1	1	0	1	0	0	0	0	0	0	1	1	1	0	1	1	1	0	0	1	1	0	1	1	1	1	1	0	0	0	1
7585988	0.5	0	1	0	1	1	0	1	0	1	0	0	0	0	0	0	0	1	1	1	0	1	0	0	0	0	0	0	1	1	1	0	1	1	1	0	0	1	1	0	1	1	1	1	1	0	0	0	1
7587135	0.5	0	1	0	1	1	0	1	0	1	0	0	0	0	0	0	0	1	1	1	0	1	0	0	0	0	0	0	1	1	1	0	1	1	1	0	0	1	1	0	1	1	1	1	1	0	0	0	1
7589142	0.5	0	1	0	1	1	0	1	0	1	0	0	0	0	0	0	0	1	1	1	0	0	0	0	0	0	0	0	0	1	1	0	1	1	1	0	0	1	1	0	1	1	1	1	1	0	0	0	1
7591027	0.5	0	1	0	1	1	0	1	0	1	0	0	0	0	0	0	0	1	1	1	0	1	0	0	0	0	0	0	1	1	1	0	1	1	1	0	0	1	1	0	1	1	1	1	1	0	0	0	1
7593020	0.5	0	1	0	1	1	0	1	0	1	0	0	0	0	0	0	0	1	1	1	0	1	0	0	0	0	0	0	1	1	1	0	1	1	1	0	0	1	1	0	1	1	1	1	1	0	0	0	1
7628153	0.5013	0	1	0	1	1	0	1	0	1	0	0	0	0	0	0	0	1	1	1	0	1	0	0	0	0	0	0	1	1	1	0	1	1	1	0	0	1	1	0	1	1	1	1	1	0	0	0	0
7629048	0.5	0	1	0	1	1	0	1	0	1	0	0	0	0	0	0	0	1	1	1	0	1	0	0	0	0	0	0	1	1	1	0	1	1	1	0	0	1	1	0	1	1	1	1	1	0	0	0	1
7633320	0.5	0	1	0	1	1	0	1	0	1	0	0	0	0	0	0	0	1	1	1	0	1	0	0	0	0	0	0	1	1	1	0	1	1	1	0	0	1	1	0	1	1	1	1	1	0	0	0	1
7635243	0	0	0	1	0	0	1	0	0	0	0	0	1	0	1	0	0	0	0	0	0	0	1	1	0	0	0	0	0	0	0	0	0	0	0	0	0	0	0	1	0	0	0	0	0	0	1	0	0
7641123	0.5	0	1	0	1	1	0	1	0	1	0	0	0	0	0	0	0	1	1	1	0	1	0	0	0	0	0	0	0.7304	1	1	0	1	1	1	0	0	1	1	0	1	1	1	1	1	0	0	0	1
7642243	0.5	0	1	0	1	1	0	1	0	1	0	0	0	0	0	0	0	1	1	1	0	1	0	0	0	0	0	0	0.5	1	1	0	1	1	1	0	0	1	1	0	1	1	1	1	1	0	0	0	1
7643735	0.5	0	1	0	1	1	0	1	0	1	0	0	0	0	0	0	0	1	1	1	0	1	0	0	0	0	0	0	1	1	1	0	1	1	1	0	0	1	1	0	1	1	1	1	1	0	0	0	1
7652233	0.5	0	1	0	1	1	0	1	0	1	0	0	0	0	0	0	0	1	1	1	0	1	0	0	0	0	0	0	1	1	1	0	1	1	1	0	0	1	1	0	1	1	1	1	1	0	0	0	1
7657016	0.5	0	1	0	1	1	0	1	0	1	0	0	0	0	0	0	0	1	1	1	0	1	0	0	0	0	0	0	1	1	1	0	1	1	1	0	0	1	1	0	1	1	1	1	1	0	0	0	1
7675233	0.5	0	1	0	1	1	0	1	0	1	0	0	0	0	0	0	0	1	1	1	0	1	0	0	0	0	0	0	1	1	1	0	1	1	1	0	0	1	1	0	1	1	1	1	1	0	0	0	1
7677532	0.5	0	1	0	1	1	0	1	0	1	0	0	0	0	0	0	0	1	1	1	0	1	0	0	0	0	0	0	1	1	1	0	1	1	1	0	0	1	1	0	1	1	1	1	1	0	0	0	1
7686869	0.5	0	1	0	1	1	0	1	0	1	0	0	0	0	0	0	0	1	1	1	0	1	0	0	0	0	0	0	1	1	1	0	1	1	1	0	0	1	1	0	1	1	1	1	1	0	0	0	1
7693723	0.5	0	1	0	1	1	0	1	0	1	0	0	0	0	0	0	0	1	1	1	0	1	0	0	0	0	0	0	1	1	1	0	1	1	1	0	0	1	1	0	1	1	1	1	1	0	0	0	1
7700320	0.5	0	1	0	1	1	0	1	0	1	0	0	0	0	0	0	0	1	1	1	0	1	0	0	0	0	0	0	1	1	1	0	0	1	1	0	0	1	1	0	1	1	1	1	1	0	0	0	1
7722448	0.5002	0	1	0	1	1	0	1	0	1	0	0	0	0	0	0	0	1	0	1	0	0.5207	0	0	0	0	0	0	1	1	1	0	0.5129	1	1	0	0	1	1	0	1	0.5003	0.5012	1	0.543	0	0	0	1
7732979	1	0	1	0	1	1	0	1	0	1	0	0	0	0	0	0	0	1	1	1	0	1	0	0	0	0	0	0	1	0	1	0	1	1	1	0	0	0	1	0	0	1	1	1	1	0	0	0	0
7735763	0.5003	0	1	0	1	1	0	1	0	1	0	0	0	0	0	0	0	1	1	1	0	1	0	0	0	0	0	0	1	1	1	0	1	1	1	0	0	1	1	0	1	1	1	1	1	0	0	0	1
7736837	0.5	0	1	0	1	1	0	1	0	1	0	0	0	0	0	0	0	1	1	1	0	1	0	0	0	0	0	0	1	1	1	0	1	1	1	0	0	1	1	0	1	1	1	1	1	0	0	0	1
7756129	0.5	0	1	0	1	1	0	1	0	1	0	0	0	0	0	0	0	1	1	1	0	1	0	0	0	0	0	0	1	1	1	0	1	1	1	0	0	1	1	0	1	1	1	1	1	0	0	0	1
7767950	0.5	0	1	0	1	1	0	1	0	1	0	0	0	0	0	0	0	1	1	1	0	1	0	0	0	0	0	0	1	1	1	0	1	1	1	0	0	1	1	0	1	1	1	1	1	0	0	0	1
7774154	0.5002	0	1	0	1	0.5163	0	1	0	1	0	0	0	0	0	0	0	1	1	1	0	1	0	0	0	0	0	0	1	1	1	0	1	1	1	0	0	1	1	0	1	1	1	1	1	0	0	0	1
7774527	0.5	0	1	0	1	1	0	1	0	1	0	0	0	0	0	0	0	1	1	1	0	1	0	0	0	0	0	0	1	1	1	0	1	1	1	0	0	0	1	0	1	1	1	1	1	0	0	0	1
7786372	0.5	0	1	0	1	1	0	1	0	1	0	0	0	0	0	0	0	1	1	1	0	1	0	0	0	0	0	0	1	1	1	0	1	1	1	0	0	1	1	0	1	1	1	1	1	0	0	0	1
7788510	0.5	0	1	0	1	1	0	1	0	1	0	0	0	0	0	0	0	1	1	1	0	1	0	0	0	0	0	0	1	1	1	0	1	1	1	0	0	1	1	0	1	0	1	1	1	0	0	0	0
7800726	0.5	0	1	0	1	1	0	1	0	1	0	0	0	0	0	0	0	1	1	1	0	1	0	0	0	0	0	0	1	1	1	0	1	1	1	0	0	1	1	0	1	1	1	1	1	0	0	0	1
7800813	0.5	0	1	0	1	1	0	1	0	1	0	0	0	0	0.5	0	0	1	1	1	0	1	0	0	0	0	0	0	1	1	1	0	1	1	1	0	0	1	1	0	1	1	1	1	1	0	0	0	1
7817978	0.5	0	1	0	1	1	0	1	0	1	0	0	0	0	0	0	0	1	1	1	0	1	0	0	0	0	0	0	1	1	1	0	1	1	1	0	0	1	1	0	1	1	1	1	1	0	0	0	1
7823279	0.5	0	1	0	1	1	0	1	0	1	0	0	0	0	0	0	0	1	1	1	0	1	0	0	0	0	0	0	1	1	1	0	1	1	0	0	0	1	1	0	1	1	1	1	1	0	0	0	1
7833558	0.5	0	1	0	1	1	0	1	0	1	0	0	0	0	0	0	0	1	1	1	0	1	0	0	0	0	0	0	1	1	1	0	1	1	1	0	0	1	1	0	1	1	1	1	1	0	0	0	1
7833579	0.5	0	1	0	1	1	0	1	0	1	0	0	0	0	0	0	0	1	1	1	0	1	0	0	0	0	0	0	1	1	1	0	1	1	1	0	0	1	1	0	1	1	1	1	1	0	0	0	1
7834620	0.5	0	1	0	1	1	0	1	0	1	0	0	0	0	0	0	0	0	1	1	0	0.5025	0	0	0	0	0	0	1	1	1	0	1	1	1	0	0	1	1	0	1	1	1	1	1	0	0	0	1
7836596	0.5	0	1	0	1	1	0	1	0	1	0	0	0	0	0	0	0	1	1	1	0	1	0	0	0	0	0	0	1	1	1	0	1	1	1	0	0	1	1	0	1	1	1	1	1	0	0	0	1
7837285	0.5	0	1	0	1	1	0	1	0	1	0	0	0	0	0	0	0	1	1	1	0	1	0	0	0	0	0	0	1	1	1	0	1	1	1	0	0	1	1	0	1	1	1	1	1	0	0	0	1
7838812	0.5	0	1	0	1	1	0	1	0	1	0	0	0	0	0	0	0	1	1	1	0	1	0	0	0	0	0	0	1	1	1	0	1	1	1	0	0	1	1	0	1	1	1	1	1	0	0	0	1
7840479	0.5	0	1	0	1	1	0	1	0	1	0	0	0	0	0	0	0	1	1	1	0	1	0	0	0	0	0	0	1	1	1	0	1	1	1	0	0	1	1	0	1	1	1	1	1	0	0	0	1
7852454	0.5	0	1	0	1	1	0	1	0	1	0	0	0	0	0	0	0	1	1	1	0	1	0	0	0	0	0	0	1	1	1	0	1	1	1	0	0	1	1	0	1	1	1	1	1	0	0	0	1
7855863	0.5	0	1	0	1	1	0	1	0	1	0	0	0	0	0	0	0	1	1	1	0	1	0	0	0	0	0	0	1	1	1	0	1	1	1	0	0	1	1	0	1	1	1	1	1	0	0	0	1
7856482	0.5	0	1	0	1	1	0	1	0	1	0	0	0	0	0.5	0	0	1	1	1	0	1	0	0	0	0	0	0	1	1	1	0	1	1	1	0	0	1	1	0	1	1	1	1	1	0	0	0	1
7857195	0.5	0	1	0	1	1	0	1	0	1	0	0	0	0	0	0	0	1	1	1	0	1	0	0	0	0	0	0	1	1	1	0	1	1	1	0	0	1	1	0	1	1	1	1	1	0	0	0	1
7858102	0.5	0	1	0	1	1	0	1	0	1	0	0	0	0	0	0	0	1	1	1	0	1	0	0	0	0	0	0	1	1	1	0	1	1	1	0	0	1	1	0	1	1	1	1	1	0	0	0	1
7859204	0.5	0	1	0	1	1	0	1	0	1	0	0	0	0	0	0	0	1	1	1	0	1	0	0	0	0	0	0	1	1	1	0	1	1	1	0	0	1	1	0	1	1	1	1	1	0	0	0	1
7870930	0	0	1	0	1	1	0	1	0	1	0	0	0	0	0	0	0	1	1	1	0	1	0	0	0	0	0	0	1	1	1	0	1	1	1	0	0	1	1	0	1	1	1	1	1	0	0	0	1
7871332	0	0	1	0	1	1	0	1	0	1	0	0	0	0	0	0	0	1	1	1	0	1	0	0	0	0	0	0	1	1	1	0	1	1	1	0	0	1	1	0	1	1	1	1	1	0	0	0	1
7873046	0.5	0	1	0	1	1	0	1	0	1	0	0	0	0	0	0	0	1	1	1	0	1	0	0	0	0	0	0	1	1	1	0	1	1	1	0	0	1	1	0	1	1	1	1	1	0	0	0	1
7893261	0.5	0	1	0	1	1	0	1	0	1	0	0	0	0	0	0	0	1	1	1	0	1	0	0	0	0	0	0	1	1	1	0	1	1	1	0	0	1	1	0	1	1	1	1	1	0	0	0	1
7902655	0.5	0	1	0	1	1	0	1	0	1	0	0	0	0	0	0	0	1	1	1	0	1	0	0	0	0	0	0	1	1	1	0	1	1	1	0	0	1	1	0	1	1	1	1	1	0	0	0	1
7914090	0.8294	0	1	0	1	1	0	1	0	1	0	0	0	0	0	0	0	1	1	1	0	1	0	0	0	0	0	0	1	1	1	0	1	0	0	0	0	1	1	0	1	1	1	1	1	0	0	0	0
7921307	0.5	0	1	0	1	1	0	1	0	1	0	0	0	0	0	0	0	1	1	1	0	1	0	0	0	0	0	0	1	1	1	0	1	1	1	0	0	1	1	0	1	1	1	1	1	0	0	0	1
7926914	0.5	1	0	0	0	0	0	0	1	0	1	1	0	0	0	1	1	0	0	0	1	0	0	0	1	1	1	1	0	0	0	1	0	0	0	1	1	0	0	0	0	0	0	0	0	1	0	1	0
7937793	0.5	0	1	0	1	1	0	1	0	1	0	0	0	0	0	0	0	1	1	1	0	1	0	0	0	0	0	0	1	1	1	0	1	1	1	0	0	1	1	0	1	1	1	1	1	0	0	0	1
7940474	0.5	0	1	0	1	1	0	1	0	1	0	0	0	0	0	0	0	1	1	1	0	1	0	0	0	0	0	0	1	1	1	0	1	1	1	0	0	1	1	0	0.6672	1	1	1	1	0	0	0	1
7941777	0.5	0	1	0	1	1	0	1	0	1	0	0	0	0	0	0	0	1	1	1	0	1	0	0	0	0	0	0	1	1	1	0	1	1	1	0	0	1	1	0	1	1	1	1	1	0	0	0	1
7944136	0.5	0	1	0	1	1	0	1	0	1	0	0	0	0	0	0	0	1	1	1	0	1	0	0	0	0	0	0	1	1	1	0	1	1	1	0	0	1	1	0	1	1	1	1	1	0	0	0	1
7949757	0.5	0	1	0	1	1	0	1	0	1	0	0	0	0	0	0	0	1	1	1	0	1	0	0	0	0	0	0	1	1	1	0	1	1	1	0	0	1	1	0	1	1	1	1	1	0	0	0	1
7958923	0.5	0	1	0	1	1	0	1	0	1	0	0	0	0	0	0	0	1	1	1	0	1	0	0	0	0	0	0	1	1	1	0	1	1	1	0	0	1	1	0	1	1	1	1	1	0	0	0	1
7959546	0.5	0	1	0	1	1	0	1	0	1	0	0	0	0	0	0	0	1	1	1	0	1	0	0	0	0	0	0	1	1	1	0	1	1	1	0	0	1	0.7304	0	1	1	1	1	1	0	0	0	1
7959547	0.5	0	1	0	1	1	0	1	0	1	0	0	0	0	0	0	0	1	1	1	0	1	0	0	0	0	0	0	1	1	1	0	1	1	1	0	0	1	1	0	1	1	1	1	1	0	0	0	1
7964827	0.5	0	1	0	1	1	0	1	0	1	0	0	0	0	0	0	0	1	1	1	0	1	0	0	0	0	0	0	1	1	1	0	1	1	1	0	0	1	1	0	1	1	0.5718	1	1	0	0	0	1
7967396	0.5	0	1	0	1	1	0	1	0	1	0	0	0	0	0	0	0	1	1	1	0	1	0	0	0	0	0	0	1	1	1	0	1	1	1	0	0	1	1	0	1	1	1	1	1	0	0	0	1
7968061	0.5	0	1	0	1	1	0	1	0	1	0	0	0	0	0	0	0	1	1	1	0	1	0	0	0	0	0	0	1	1	1	0	1	1	1	0	0	1	1	0	1	1	1	1	1	0	0	0	1
7968397	0.5	0	1	0	1	1	0	1	0	1	0	0	0	0	0	0	0	1	1	1	0	1	0	0	0	0	0	0	1	1	1	0	1	1	1	0	0	1	1	0	1	1	1	1	1	0	0	0	1
7973871	0.5	0	1	0	1	1	0	1	0	1	0	0	0	0	0.5	0	0	1	1	1	0	1	0	0	0	0	0	0	1	1	1	0	1	1	1	0	0	1	1	0	1	1	1	1	1	0	0	0	1
7974330	0.5	0	1	0	1	1	0	1	0	1	0	0	0	0	0	0	0	1	1	1	0	1	0	0	0	0	0	0	1	1	1	0	1	1	1	0	0	1	1	0	1	1	1	1	1	0	0	0	1
8007269	0.5	0	1	0	1	0	0	1	0	1	0	0	0	0	0	0	0	1	0	1	0	1	0.5002	0	0	0	0	0	1	1	1	0	1	1	1	0	0	1	1	0	0	1	1	0	1	0	0	0	0
8007369	0.4999	0	1	0	1	1	0	1	0	1	0	0	0	0	0	0	0	1	1	1	0	1	0	0	0	0	0	0	1	1	1	0	1	1	1	0	0	1	0	0	0	1	1	1	1	0	0	0	1
8019708	0.5	0	1	0	1	1	0	1	0	1	0	0	0	0	0	0	0	1	1	1	0	1	0	0	0	0	0	0	1	1	1	0	1	1	1	0	0	1	1	0	1	1	1	1	1	0	0	0	1
8022084	0.5	0	1	0	1	1	0	1	0	1	0	0	0	0	0	0	0	1	1	1	0	1	0	0	0	0	0	0	1	1	1	0	1	1	1	0	0	1	1	0	1	1	1	1	1	0	0	0	1
8022594	0.5	0	1	0	1	1	0	1	0	1	0	0	0	0	0	0	0	1	0	1	0	1	0	0	0	0	0	0	1	1	1	0	1	1	1	0	0	1	1	0	1	1	1	0	1	0	0	0	1
8024003	0.5	0	1	0	1	1	0	1	0	1	0	0	0	0	0	0	0	1	1	1	0	1	0	0	0	0	0	0	1	1	1	0	1	1	1	0	0	1	1	0	1	1	1	1	1	0	0	0	1
8032239	0.5	0	1	0	1	1	0	1	0	1	0	0	0	0	0	0	0	1	1	1	0	1	0	0	0	0	0	0	1	1	1	0	1	1	1	0	0	1	1	0	1	1	1	1	1	0	0	0	1
8032959	0.5	0	1	0	1	1	0	1	0	1	0	0	0	0	0	0	0	1	1	1	0	1	0	0	0	0	0	0	1	1	1	0	1	1	1	0	0	1	1	0	1	1	1	1	0.5064	0	0	0	1
8038009	0.5	0	1	0	1	1	0	1	0	1	0	0	0	0	0	0	0	1	1	1	0	1	0	0	0	0	0	0	1	1	1	0	1	1	1	0	0	1	1	0	1	1	1	1	1	0	0	0	1
8038841	0.5	0	1	0	1	1	0	1	0	1	0	0	0	0	0	0	0	1	1	1	0	1	0	0	0	0	0	0	1	1	1	0	1	1	1	0	0	1	1	0	1	1	1	1	1	0	0	0	1
8041257	0.5	0	1	0	1	1	0	1	0	1	0	0	0	0	0	0	0	1	1	1	0	1	0	0	0	0	0	0	1	1	1	0	1	1	1	0	0	1	1	0	1	1	1	1	1	0	0	0	1
8047997	0.5	0	1	0	1	1	0	1	0	1	0	0	0	0	0	0	0	1	1	1	0	1	0	0	0	0	0	0	1	1	1	0	1	1	1	0	0	0	1	0	1	1	0	1	1	0	0	0	1
8048021	0.5	0	1	0	1	1	0	1	0	1	0	0	0	0	0	0	0	1	1	1	0	1	0	0	0	0	0	0	1	1	1	0	1	1	1	0	0	0	1	0	1	1	0	1	1	0	0.4999	0	1
8096160	0.5	0	1	0	1	0	0	1	0	1	0	0	0	0	0	0	0	1	1	1	0	1	0	0	0	0	0	0	1	1	1	0	1	1	1	0	0	1	1	0	1	1	1	1	1	0	0	0	0
8114752	0.5	0	1	0	1	0	0	1	0	1	0	0	0	0	0	0	0	1	1	1	0	1	0	0	0	0	0	0	1	1	1	0	1	0	1	0	0	1	1	0	1	1	1	1	1	0	0	0	0
8211727	0.5	0	1	0	1	0	0	1	0	1	0	0	0	0	0	0	0	1	1	1	0	1	0	0	0	0	0	0	1	1	1	0	1	1	1	0	0	1	1	0	1	1	1	1	1	0	0	0	0
8211891	0.5	0	1	0	1	0	0	1	0	1	0	0	0	0	0.4998	0	0	1	1	1	0	1	0	0	0	0	0	0	1	1	1	0	1	1	1	0	0	1	1	0	1	1	1	1	1	0	0	0	0
8222040	0.5	1	0	0	0	0	0	0	1	0	1	1	0	0	0	1	1	0	0	0	1	0	0	0	1	1	1	1	0	0	0	1	0	0	0	1	1	0	0	0	0	0	0	0	0	1	0	1	0
8242619	0.5	0	1	0	1	0	0	1	0	1	0	0	0	0	0	0	0	1	1	1	0	1	0	0	0	0	0	0	1	1	1	0	1	1	1	0	0	1	1	0	1	1	1	1	1	0	0	0	0
8318992	0.5	0	1	0	1	0	0	1	0	1	0	0	0	0	0	0	0	1	1	1	0	1	0	0	0	0	0	0	1	1	1	0	1	1	1	0	0	1	1	0	1	1	1	1	1	0	0	0	0
8328099	0.5	0	1	0	1	0	0	1	0	1	0	0	0	0	0	0	0	1	1	1	0	1	0	0	0	0	0	0	1	1	1	0	1	1	1	0	0	1	1	0	1	1	1	1	1	0	0	0	0
8328328	0.5	0	1	0	1	0	0	1	0	1	0	0	0	0	0	0	0	1	1	1	0	1	0	0	0	0	0	0	1	1	1	0	1	1	1	0	0	1	1	0	1	1	1	1	1	0	0	0	0.5
8400399	0.5	0	1	0	1	0	0	1	0	1	0	0	0	0	0	0	0	1	1	1	0	1	0	0	0	0	0	0	1	1	1	0	1	1	1	0	0	1	1	0	1	1	1	1	1	0	0	0	0
8406958	0.5	0	1	0	1	0	0	1	0	1	0	0	0	0	0	0	0	1	1	1	0	1	0	0	0	0	0	0	1	1	1	0	1	1	1	0	0	1	1	0	1	1	1	1	1	0	0	0	0
8415193	0.5	0	1	0	1	0	0	1	0	1	0	0	0	0	0	0	0	1	1	1	0	1	0	0	0	0	0	0	1	1	1	0	1	1	1	0	0	1	1	0	1	1	1	1	1	0	0	0	0
8416072	0.5	0	1	0	1	0	0	1	0	1	0	0	0	0	0	0	0	1	1	1	0	1	0	0	0	0	0	0	1	1	1	0	1	1	1	0	0	1	1	0	1	1	1	1	1	0	0	0	0
8421278	0.5	0	1	0	1	0	0	1	0	1	0	0	0	0	0.5	0	0	1	1	1	0	1	0	0	0	0	0	0	1	1	1	0	1	1	1	0	0	1	1	0	1	1	1	1	1	0	0	0	0
8424801	0.5	0	1	0	1	0	0	1	0	1	0	0	0	0	0	0	0	1	1	1	0	1	0	0	0	0	0	0	1	1	1	0	1	1	1	0	0	1	1	0	1	1	1	1	1	0	0	0	0
8438129	0.5	0	1	0	1	0	0	1	0	1	0	0	0	0	0	0	0	1	1	1	0	1	0	0	0	0	0	0	1	1	1	0	1	1	1	0	0	1	1	0	1	1	1	1	1	0	0	0	0
8447880	0.5	0	1	0	1	0	0	1	0	1	0	0	0	0	0	0	0	1	1	1	0	1	0	0	0	0	0	0	1	1	1	0	1	1	1	0	0	1	1	0	1	1	1	1	1	0	0	0	0
8486360	0.5	0	1	0	1	0	0	1	0	1	0	0	0	0	0	0	0	1	1	1	0	1	0	0	0	0	0	0	1	1	1	0	1	1	1	0	0	1	1	0	1	1	1	1	1	0	0	0	0
8511259	0.5	0	1	0	1	0	0	1	0	1	0	0	0	0	0	0	0	1	1	1	0	1	0	0	0	0	0	0	1	1	1	0	1	1	1	0	0	1	1	0	1	1	1	1	1	0	0	0	0
8521563	0.5	0	1	0	1	0	0	1	0	1	0	0	0	0	0.5	0	0	1	1	1	0	1	0	0	0	0	0	0	1	0	1	0	1	1	1	0	0	1	1	0	1	0	1	0	1	0	0	0	0
8549628	0.5	0	1	0	1	0	0	1	0	1	0	0	0	0	0	0	0	1	0	1	0	1	0	0	0	0	0	0	1	1	1	0	1	1	1	0	0	1	0	0	1	1	0.5	1	1	0	0	0	0
8572315	0.5	0	1	0	1	0	0	1	0	1	0	0	0	0	0	0	0	1	1	1	0	1	0	0	0	0	0	0	1	1	1	0	1	1	1	0	0	1	1	0	1	1	1	1	1	0	0	0	0.5
8572494	0.5	0	1	0	1	0	0	1	0	1	0	0	0	0	0	0	0	1	1	1	0	1	0	0	0	0	0	0	1	1	1	0	1	1	1	0	0	1	1	0	1	1	1	1	1	0	0	0	0.5
8574178	0.5	0	1	0	1	0	0	1	0	1	0	0	0	0	0	0	0	1	1	1	0	1	0	0	0	0	0	0	1	1	1	0	1	1	1	0	0	1	1	0	1	1	1	1	1	0	0	0	0
8574263	0.5	0	1	0	1	0	0	1	0	1	0	0	0	0	0	0	0	1	1	1	0	1	0	0	0	0	0	0	1	1	1	0	1	1	1	0	0	1	1	0	1	1	1	1	1	0	0	0	0
8574270	0.5	0	1	0	1	0	0	1	0	1	0	0	0	0	0.5	0	0	1	1	1	0	1	0	0	0	0	0	0	1	1	1	0	1	1	1	0	0	1	1	0	1	1	1	1	1	0	0	0	0.5
8575812	0.5	0	1	0	1	0	0	1	0	1	0	0	0	0	0	0	0	1	1	1	0	1	0	0	0	0	0	0	1	1	0	0	1	1	1	0	0	1	1	0	1	1	1	0.5032	1	0	0	0	0.5
8575832	0.5	0	1	0	1	0	0	1	0	1	0	0	0	0	0	0	0	1	1	1	0	1	0	0	0	0	0	0	1	1	0	0	1	1	1	0	0	1	1	0	1	1	1	1	1	0	0	0	0.5
8584619	0.5	0	1	0	1	0	0	1	0	1	0	0	0	0	0	0	0	0.5025	1	1	0	0	0	0	0	0	0	0	0	1	1	0	1	1	1	0	0	1	1	0	1	1	1	1	1	0	0	0	0
8591356	0.5	0	1	0	1	0	0	1	0	1	0	0	0	0	0	0	0	1	1	1	0	1	0	0	0	0	0	0	1	1	1	0	1	1	1	0	0	1	1	0	1	1	1	1	1	0	0	0	0
8592757	0.5	0	1	0	1	0	0	1	0	1	0	0	0	0	0	0	0	1	1	1	0	1	0	0	0	0	0	0	1	1	1	0	1	1	1	0	0	1	1	0	1	1	1	1	1	0	0	0	0
8598284	0.5	0	1	0	1	0	0	1	0	1	0	0	0	0	0	0	0	1	1	1	0	1	0	0	0	0	0	0	1	1	1	0	1	1	1	0	0	1	1	0	1	1	1	1	1	0	0	0	0
8612990	0.5	0	1	0	1	0	1	1	0	1	0	0	0	0	0	0	0	1	1	1	0	1	0	0	0	0	0	0	1	1	1	0	1	1	1	0	0	1	1	0	1	1	1	1	1	0	0	0	0
8613201	0.5	0	1	0	1	0	1	1	0	1	0	0	0	0	0	0	0	1	1	1	0	1	0	0	0	0	0	0	1	1	1	0	1	1	1	0	0	1	1	0	1	1	1	1	1	0	0	0	0
8614094	0.5	0	1	0	1	0	1	1	0	1	0	0	0	0	0	0	0	1	1	1	0	1	0	0	0	0	0	0	1	1	1	0	1	1	1	0	0	1	1	0	1	1	1	1	1	0	0	0	0
8623291	0.5	0	1	0	1	0	1	1	0	1	0	0	0	0	0	0	0	1	1	1	0	1	0	0	0	0	0	0	0	1	1	0	1	1	1	0	0	1	1	0	1	1	1	1	1	0	0	0	0
8623336	0.5	0	1	0	1	0	1	1	0	1	0	0	0	0	0	0	0	1	1	1	0	1	0	0	0	0	0	0	1	1	1	0	1	1	1	0	0	1	1	0	1	1	1	1	1	0	0	0	0
8636439	0.5	0	1	0	1	0	1	1	0	1	0	0	0	0	0	0	0	1	1	1	0	1	0	0	0	0	0	0	1	1	1	0	1	1	1	0	0	1	1	0	1	1	1	1	1	0	0	0	0
8667871	0.5	0	1	0	1	0	1	1	0	1	0	0	0	0	0	0	0	1	1	1	0	1	0	0	0	0	0	0	1	1	1	0	1	1	1	0	0	1	1	0	1	1	1	1	1	0	0	0	0
8677255	0.5	0	1	0	1	0	1	1	0	1	0	0	0	0	0	0	0	1	1	1	0	1	0	0	0	0	0	0	1	1	1	0	1	1	1	0	0	1	1	0	1	1	1	1	1	0	0	0	0
8678948	0.5	0	1	0	1	0	1	1	0	1	0	0	0	0	0	0	0	1	1	1	0	1	0	0	0	0	0	0	1	1	1	0	1	1	1	0	0	1	1	0	1	1	1	1	1	0	0	0	0
8679434	0.5025	0	1	0	1	0	1	1	0	1	0	0	0	0	0	0	0	1	0	1	0	1	0	0	0	0	0	0	1	1	0	0	1	0	1	0	0	1	1	0	1	0.5001	1	1	1	0	0	0	0
8688259	0.5	0	1	0	1	0	1	1	0	1	0	0	0	0	0	0	0	1	1	1	0	1	0	0	0	0	0	0	1	0.5939	1	0	1	1	1	0	0	1	1	0	1	1	1	1	1	0	0	0	0
8692056	0.5	0	1	0	1	0	1	1	0	1	0	0	0	0	0	0	0	1	1	1	0	1	0	0	0	0	0	0	1	1	1	0	1	1	1	0	0	1	1	0	1	1	1	1	1	0	0	0	0
8697304	0.5	0	1	0	1	0	1	1	0	1	0	0	0	0	0	0	0	1	1	1	0	1	0	0	0	0	0	0	1	1	1	0	1	1	1	0	0	1	1	0	1	1	1	1	1	0	0	0	0.5
8700161	0.5	0	1	0	1	0	1	1	0	1	0	0	0	0	0	0	0	1	1	1	0	1	0	0	0	0	0	0	1	1	1	0	1	1	1	0	0	1	1	0	1	1	1	1	1	0	0	0	0
8705387	0.5	0	1	0	1	0	1	1	0	1	0	0	0	0	0	0	0	1	1	1	0	1	0	0	0	0	0	0	1	1	1	0	1	1	1	0	0	1	1	0	1	1	1	1	1	0	0	0	0
8709184	0.5	0	1	0	1	0	1	1	0	1	0	0	0	0	0	0	0	1	1	1	0	1	0	0	0	0	0	0	1	1	1	0	1	1	1	0	0	1	1	0	1	1	1	1	1	0	0	0	0.5
8738560	1	0	1	0	1	0	1	1	0	1	0	0	0	0	0	0	0	0	1	1	0	1	0	0	0	0	0	0	1	1	1	0	1	1	1	0	0	1	1	0	1	0	1	1	1	0	0	0	0
8740588	0.5	0	1	0	1	0	1	1	0	1	0	0	0	0	0	0	0	1	1	1	0	1	0	0	0	0	0	0	1	1	1	0	1	1	1	0	0	1	1	0	1	1	1	1	1	0	0	0	0
8745253	0.5	0	1	0	1	0	1	1	0	1	0	0	0	0	0	0	0	1	1	1	0	1	0	0	0	0	0	0	1	1	1	0	1	1	1	0	0	1	1	0	1	1	1	1	1	0	0	0	0
8752491	0.5	0	1	0	1	0	1	1	0	1	0	0	0	0	0	0	0	1	0	1	0	1	0	0	0	0	0	0	1	1	1	0	1	1	1	0	0	1	1	0	1	1	1	1	1	0	0	0	0
8777441	0.5	0	1	0	1	0	1	1	0	1	0	0	0	0	0.5	0	0	1	1	1	0	1	0	0	0	0	0	0	1	1	1	0	1	1	1	0	0	1	1	0	1	1	1	1	1	0	0	0	0
8794168	0.5	0	1	0	1	0	1	1	0	1	0	0	0	0	0	0	0	1	1	1	0	1	0	0	0	0	0	0	1	1	1	0	1	1	1	0	0	1	1	0	0.5718	1	1	1	1	0	0	0	0
8794798	0.5	0	1	0	1	0	1	1	0	1	0	0	0	0	0	0	0	1	1	1	0	1	0	0	0	0	0	0	1	1	1	0	1	1	1	0	0	1	1	0	1	1	1	1	1	0	0	0	0.5
8802327	0.5	0	1	0	1	0	1	1	0	1	0	0	0	0	0	0	0	1	1	1	0	1	0	0	0	0	0	0	1	1	1	0	1	1	1	0	0	1	1	0	1	1	1	1	1	0	0	0	0.5
8803741	0.5	1	0	0	0	0	0	0	1	0	1	1	0	0	0	1	1	0	0	0	1	0	0	0	1	1	1	1	0	0	0	1	0	0	0	1	1	0	0	0	0	0	0	0	0	1	0	1	0
8803742	0.5	1	0	0	0	0	0	0	1	0	1	1	0	0	0	1	1	0	0	0	1	0	0	0	1	1	1	1	0	0	0	1	0	0	0	1	1	0	0	0	0	0	0	0	0	1	0	1	0
8806262	0.5	0	1	0	1	0	1	1	0	1	0	0	0	0	0	0	0	1	1	1	0	1	0	0	0	0	0	0	1	1	1	0	1	1	1	0	0	1	1	0	1	1	1	1	1	0	0	0	0
8806498	0.5	0	1	0	1	0	1	1	0	1	0	0	0	0	0	0	0	1	1	1	0	1	0	0	0	0	0	0	1	1	1	0	1	1	1	0	0	1	1	0	1	1	1	1	1	0	0	0	0
8808873	0.5	0	1	0	1	0	1	1	0	1	0	0	0	0	0	0	0	1	1	1	0	1	0	0	0	0	0	0	1	1	1	0	1	1	1	0	0	1	1	0	1	1	1	1	1	0	0	0	0
8822399	0.5	0	0.5129	0	1	0	1	1	0	1	0	0	0	0	0	0	0	1	1	1	0	1	0	0	0	0	0	0	1	1	1	0	0.5	1	1	0	0	0.5016	1	0	1	1	1	1	1	0	0	0	0
8826583	0.5	0	1	0	1	0	1	1	0	1	0	0	0	0	0.5	0	0	1	1	1	0	1	0	0	0	0	0	0	1	1	1	0	1	1	1	0	0	1	1	0	1	1	1	1	1	0	0	0	0
8828148	0.5	0	1	0	1	0	1	1	0	1	0	0	0	0	0	0	0	1	1	1	0	1	0	0	0	0	0	0	1	1	1	0	1	1	1	0	0	1	1	0	1	1	1	1	1	0	0	0	0
8829485	0.5	0	1	0	1	0	1	1	0	1	0	0	0	0	0	0	0	1	1	1	0	1	0	0	0	0	0	0	1	1	1	0	1	1	1	0	0	1	1	0	1	1	1	1	1	0	0	0	0
8829902	0.5	0	1	0	1	0	1	1	0	1	0	0	0	0	0	0	0	1	1	1	0	1	0	0	0	0	0	0	1	1	1	0	1	1	1	0	0	1	1	0	1	1	1	1	1	0	0	0	0
8871119	0.5	0	1	0	1	0	1	1	0	1	0	0	0	0	0	0	0	1	1	1	0	1	0	0	0	0	0	0	1	1	1	0	1	1	1	0	0	1	1	0	1	1	1	1	1	0	0	0	0
8889352	0.5	0	1	0	1	0	1	1	0	1	0	0	0	0	0	0	0	1	1	1	0	1	0	0	0	0	0	0	1	1	0	0	1	1	1	0.5	0	1	0.5	0	0	0	1	1	1	0	0	0	0
8892644	0.5	0	1	0	1	0	1	1	0	1	0	0	0	0	0	0	0	1	1	1	0	1	0	0	0	0	0	0	1	1	1	0	1	1	1	0	0	1	1	0	1	1	1	1	1	0	0	0	0
8892780	0.5	0	1	0	1	0	1	1	0	1	0	0	0	0	0	0	0	1	1	1	0	1	0	0	0	0	0	0	1	1	1	0	1	1	1	0	0	1	1	0	1	1	1	1	1	0	0	0	0
8902871	0.5	0	1	0	1	0	1	1	0	1	0	0	0	0	0	0	0	1	1	1	0	1	0	0	0	0	0	0	1	1	1	0	1	1	1	0	0	1	1	0	1	1	1	1	1	0	0	0	0.4997
8903790	0.5	0	1	0	1	0	1	1	0	1	0	0	0	0	0	0	0	1	1	1	0	1	0	0	0	0	0	0	1	1	1	0	1	1	1	0	0	1	1	0	1	1	1	1	1	0	0	0	0
8906127	0.5	0	1	0	1	0	1	1	0	1	0	0	0	0	0	0	0	1	1	1	0	1	0	0	0	0	0	0	1	1	1	0	1	1	1	0	0	1	1	0	1	1	1	1	1	0	0	0	0
8907092	0.5	0	1	0	1	0	1	1	0	1	0	0	0	0	0	0	0	1	1	1	0	1	0	0	0	0	0	0	1	1	1	0	1	1	1	0	0	1	1	0	1	1	1	1	1	0	0	0	0
8910864	0	0	1	0	1	0	1	1	0	1	0	0	0	0	0	0	0	1	1	1	0	1	0	0	0	0	0	0	0.5554	1	1	0	1	1	1	0	0	1	1	0	1	1	1	1	1	0	0	0	0
8919845	0.5	0	1	0	1	0	1	1	0	1	0	0	0	0	0	0	0	1	1	1	0	1	0	0	0	0	0	0	1	1	1	0	1	1	1	0	0	1	1	0	0.5163	1	1	1	1	0	0	0	0
8919986	0.5	0	1	0	1	0	1	1	0	1	0	0	0	0	0	0	0	1	1	1	0	1	0	0	0	0	0	0	1	1	1	0	1	1	1	0	0	1	1	0	1	1	1	1	1	0	0	0	0
8920050	0.5	0	1	0	0.5263	0	1	1	0	1	0	0	0	0	0	0	0	1	1	1	0	1	0	0	0	0	0	0	1	1	1	0	1	1	1	0	0	1	1	0	1	1	1	1	1	0	0	0	0
8930690	0.5	0	1	0	1	0	1	1	0	1	0	0	0	0	0	0	0	1	1	1	0	1	0	0	0	0	0	0	1	1	1	0	1	1	1	0	0	1	1	0	1	1	1	1	1	0	0	0	0.5
8945685	0.5	0	1	0	1	0	1	1	0	1	0	0	0	0	0	0	0	1	1	1	0	1	0	0	0	0	0	0	1	1	1	0	1	1	1	0	0	1	1	0	1	1	1	1	1	0	0	0	0
8947970	0.5	0	1	0	1	0	1	1	0	1	0	0	0	0	0	0	0	1	1	1	0	1	0	0	0	0	0	0	1	1	1	0	1	1	1	0	0	1	1	0	1	1	1	1	1	0	0	0	0
8948162	0.5	0	1	0	1	0	1	1	0	1	0	0	0	0	0	0	0	1	1	1	0	1	0	0	0	0	0	0	1	1	1	0	1	1	1	0	0	1	1	0	1	1	1	1	1	0	0	0	0
8963193	0	0	1	0	1	0	1	1	0	1	0	0	0	0	0	0	0	1	0.5006	1	0	1	0	0	0	0	0	0	1	1	1	0	1	1	1	0	0	1	1	0	1	0.5008	1	1	1	0	0	0	0
8965388	0.5	0	1	0	1	0	1	1	0	1	0	0	0	0	0	0	0	1	1	1	0	1	0	0	0	0	0	0	1	1	1	0	1	1	1	0	0	1	1	0	1	1	1	1	1	0	0	0	0
8966014	0.5	0	1	0	1	0	1	1	0	1	0	0	0	0	0	0	0	1	1	1	0	1	0	0	0	0	0	0	1	1	1	0	1	1	1	0	0	1	1	0	1	1	1	1	1	0	0	0	0
8970603	0.5	0	1	0	1	0	1	1	0	1	0	0	0	0	0	0	0	1	1	1	0	1	0	0	0	0	0	0	1	1	1	0	1	1	1	0	0	1	1	0	1	1	1	1	1	0	0	0	0.5
8972963	0.5	0	1	0	1	0	1	1	0	1	0	0	0	0	0	0	0	1	0	1	0	1	0	0	0	0	0	0	1	1	1	0	1	1	1	0	0	1	1	0	1	1	0.502	1	1	0	0	0	0
8981423	0.5	0	1	0	0	0	1	1	0	1	0	0	0	0	0	0	0	0	1	1	0	1	0	0	0	0	0	0	1	1	1	0	1	1	1	0	0	0.5	1	0	1	1	1	1	1	0	0	0	0
9002091	0.5	0	1	0	1	0	1	1	0	1	0	0	0	0	0	0	0	1	1	1	0	1	0	0	0	0	0	0	1	1	1	0	1	1	1	0	0	1	1	0	1	1	1	1	1	0	0	0	0.5
9005014	0.5	0	1	0	1	0	1	1	0	1	0	0	0	0	0	0	0	1	1	1	0	1	0	0	0	0	0	0	1	1	1	0	1	1	1	0	0	1	1	0	1	1	1	1	1	0	0	0	0
9010244	0.5	0	1	0	1	0	1	1	0	1	0	0	0	0	0	0	0	1	1	1	0	1	0	0	0	0	0	0	1	1	1	0	1	1	1	0	0	1	1	0	1	1	1	1	1	0	0	0	0
9010936	0.5	0	1	0	1	0	1	1	0	1	0	0	0	0	0	0	0	1	1	1	0	1	0	0	0	0	0	0	1	1	1	0	1	1	1	0	0	1	1	0	1	1	1	1	1	0	0	0	0
9057058	0.5	0	1	0	1	0	1	1	0	1	0	0	0	0	0	0	0	1	1	1	0	1	0	0	0	0	0	0	1	1	1	0	1	1	1	0	0	1	1	0	1	1	1	1	1	0	0	0	0
9059944	0.5	0	1	0	1	0	1	1	0	1	0	0	0	0	0	0	0	1	0	0	0	1	0	0	0	0	0	0	1	1	1	0	1	1	1	0	0	0	0	0	0	1	1	1	1	0	0	0	0
9059951	0.5	0	1	0	1	0	1	1	0	1	0	0	0	0	0	0	0	1	0	0	0	1	0	0	0	0	0	0	1	1	1	0	1	1	1	0	0	0	0	0	0	1	1	1	1	0	0	0	0
9059952	0.5	0	1	0	1	0	1	1	0	1	0	0	0	0	0	0	0	1	0	0	0	1	0	0	0	0	0	0	1	1	1	0	1	1	1	0	0	0	0	0	0	1	1	1	1	0	0	0	0
9060598	0.5	0	1	0	1	0	1	1	0	1	0	0	0	0	0	0	0	1	1	1	0	1	0	0	0	0	0	0	1	1	1	0	1	1	1	0	0	1	1	0	1	1	1	1	1	0	0	0	0
9063807	0	0	0	1	0	0	0	0	0	0	0	0	1	0	1	0	0	0	0	0	0	0	1	1	0	0	0	0	0	0	0	0	0	0	0	0	0	0	0	1	0	0	0	0	0	0	1	0	0
9068592	0.5	0	1	0	1	0	1	1	0	1	0	0	0	0	0	0	0	1	1	1	0	1	0	0	0	0	0	0	1	1	1	0	1	1	1	0	0	1	1	0	1	1	1	1	1	0	0	0	0.5
9070570	0.5	0	1	0	1	0	1	1	0	1	0	0	0	0	0	0	0	1	1	1	0	1	0	0	0	0	0	0	1	1	1	0	1	1	1	0	0	1	1	0	1	1	1	1	1	0	0	0	0
9074945	0.5	0	1	0	1	0	1	1	0	1	0	0	0	0	0	0	0	1	1	1	0	1	0	0	0	0	0	0	1	1	1	0	1	1	1	0	0	1	1	0	1	1	1	1	1	0	0	0	0
9077681	0.5	0	1	0	1	0	1	1	0	1	0	0	0	0	0	0	0	1	1	1	0	1	0	0	0	0	0	0	1	1	1	0	1	1	1	0	0	1	1	0	1	1	1	1	1	0	0	0	0
9098871	0.5	0	1	0	1	0	1	1	0	1	0	0	0	0	0	0	0	1	1	1	0	1	0	0	0	0	0	0	1	1	1	0	1	1	1	0	0	1	1	0	1	1	1	1	1	0	0	0	0
9100103	0.5	0	1	0	1	0	1	1	0	1	0	0	0	0	0	0	0	1	1	1	0	1	0	0	0	0	0	0	1	1	1	0	1	1	1	0	0	1	1	0	1	1	1	1	1	0	0	0	0
9100521	0.5	0	1	0	1	0	1	1	0	1	0	0	0	0	0	0	0	1	1	1	0	1	0	0	0	0	0	0	1	1	1	0	1	1	1	0	0	1	1	0	1	1	1	1	1	0	0	0	0
9101078	0.5	0	1	0	1	0	1	1	0	1	0	0	0	0	0	0	0	1	1	1	0	1	0	0	0	0	0	0	1	1	1	0	1	1	1	0	0	1	1	0	1	1	1	1	1	0	0	0	0
9104506	0.5	0	1	0	1	0	1	1	0	1	0	0	0	0	0	0	0	1	1	1	0	1	0	0	0	0	0	0	1	1	1	0	1	1	1	0	0	0.5102	1	0	1	1	1	1	1	0	0	0	0
9108289	0.5	0	1	0	1	0	1	1	0	1	0	0	0	0	0	0	0	1	1	1	0	1	0	0	0	0	0	0	1	1	1	0	1	1	1	0	0	1	1	0	1	1	1	1	1	0	0	0	0
9119589	0.5	0	1	0	1	0	1	1	0	1	0	0	0	0	0	0	0	1	1	1	0	1	0	0	0	0	0	0	1	1	1	0	1	1	1	0	0	1	1	0	1	1	1	1	1	0	0	0	0
9120490	0.5	0	1	0	1	0	1	1	0	1	0	0	0	0	0	0	0	1	1	1	0	1	0	0	0	0	0	0	1	1	1	0	1	1	1	0	0	1	1	0	1	1	1	1	1	0	0	0	0.5
9121000	0.5	0	1	0	1	0	1	1	0	1	0	0	0	0	0	0	0	1	1	1	0	1	0	0	0	0	0	0	1	1	1	0	1	1	1	0	0	1	1	0	1	1	1	1	1	0	0	0	0
9135333	0.5	0	1	0	1	0	1	1	0	1	0	0	0	0	0	0	0	1	1	1	0	1	0	0	0	0	0	0	1	1	1	0	1	1	1	0	0	1	0.5	0	1	1	1	1	1	0	0	0	0
9135920	0.5	0	1	0	1	0	1	1	0	1	0	0	0	0	0	0	0	1	1	1	0	1	0	0	0	0	0	0	1	1	1	0	1	1	1	0	0	1	1	0	1	1	1	1	1	0	0	0	0
9140827	0.5	0	1	0	1	0	1	1	0	1	0	0	0	0	0	0	0	1	1	1	0	1	0	0	0	0	0	0	1	1	1	0	1	1	1	0	0	1	1	0	1	1	1	1	1	0	0	0	0
9153056	0.5	0	1	0	1	0	1	1	0	1	0	0	0	0	0	0	0	1	1	1	0	1	0	0	0	0	0	0	1	1	1	0	1	1	1	0	0	1	1	0	1	1	1	1	1	0	0	0	0.4997
9161424	0.5	0	1	0	1	0	1	1	0	1	0	0	0	0	0	0	0	1	1	1	0	1	0	0	0	0	0	0	1	1	1	0	1	1	1	0	0	1	1	0	1	1	1	1	1	0	0	0	0
9165641	0	0	1	0	1	0	1	1	0	1	0	0	0	0	0	0	0	1	1	1	0	1	0	0	0	0	0	0	1	1	1	0	1	1	1	0	0	1	1	0	1	1	1	1	1	0	0	0	0
9166454	0	0	1	0	1	0	1	1	0	1	0	0	0	0	0	0	0	1	1	1	0	1	0	0	0	0	0	0	1	1	1	0	1	1	1	0	0	1	1	0	1	1	1	1	1	0	0	0	0
9175326	0.5	0	1	0	1	0	1	1	0	1	0	0	0	0	0	0	0	1	1	1	0	1	0	0	0	0	0	0	1	1	1	0	1	1	1	0	0	1	1	0	1	1	1	1	1	0	0	0	0.5
9176554	0.5	0	1	0	1	0	1	1	0	1	0	0	0	0	0	0	0	1	1	1	0	1	0	0	0	0	0	0	1	1	1	0	1	1	1	0	0	1	1	0	1	1	1	1	1	0	0	0	0
9178655	1	0	1	0	1	0	1	1	0	1	0	0	0	0	0	0	0	1	1	1	0	1	0	0	0	0	0	0	1	1	1	0	1	1	1	0	0	1	1	0	1	1	1	1	1	0	0	0	0
9182433	0.5	0	1	0	1	0	1	1	0	1	0	0	0	0	0	0	0	1	1	1	0	1	0	0	0	0	0	0	1	1	1	0	1	1	1	0	0	1	1	0	1	1	1	1	1	0	0	0	0
9191565	0.5	0	1	0	1	0	1	1	0	1	0	0	0	0	0	0	0	1	1	1	0	1	0	0	0	0	0	0	1	1	1	0	1	1	1	0	0	1	1	0	1	1	1	1	1	0	0	0	0
9225482	0	0	1	0	1	0	1	1	0	1	0	0	0	0	0	0	0	1	0	1	0	0	0	0	0	0	0	0	0	0	1	0	1	0	1	0	0	0.5006	1	0	0	1	1	1	1	0	0	0	0
9232043	0.5	0	1	0	1	0	1	1	0	1	0	0	0	0	0	0	0	1	1	1	0	1	0	0	0	0	0	0	1	1	0	0	1	1	1	0	0	1	1	0	1	1	1	1	1	0	0	0	0.5
9234229	0.5	0	1	0	1	0	1	1	0	1	0	0	0	0	0	0	0	1	1	1	0	1	0	0	0	0	0	0	1	1	1	0	1	1	1	0	0	1	1	0	1	1	1	1	1	0	0	0	0
9252599	0.5	0	1	0	1	0	1	1	0	1	0	0	0	0	0	0	0	1	1	1	0	1	0	0	0	0	0	0	1	1	1	0	1	1	1	0	0	1	1	0	1	1	1	1	1	0	0	0	0.5
9273101	0.5	0	1	0	1	0	1	1	0	1	0	0	0	0	0	0	0	1	1	1	0	1	0	0	0	0	0	0	1	1	1	0	1	1	1	0	0	1	1	0	1	1	1	1	1	0	0	0	0.5
9284107	0.5	0	1	0	1	0	1	1	0	1	0	0	0	0	0	0	0	1	1	1	0	1	0	0	0	0	0	0	0	1	1	0	1	1	1	0	0	1	1	0	1	1	0.501	1	1	0	0	0	0
9311404	0.5	0	1	0	1	0	1	1	0	1	0	0	0	0	0	0	0	1	1	1	0	1	0	0	0	0	0	0	1	1	1	0	1	1	1	0	0	1	1	0	1	1	1	1	1	0	0	0	0
9311506	0.5	0	1	0	1	0	1	1	0	1	0	0	0	0	0	0	0	1	1	1	0	1	0	0	0	0	0	0	1	1	1	0	1	1	1	0	0	1	1	0	1	1	1	1	1	0	0	0	0
9334950	0.5	0	1	0	1	0	1	1	0	1	0	0	0	0	0	0	0	1	1	1	0	1	0	0	0	0	0	0	1	1	1	0	1	1	1	0	0	1	1	0	1	1	1	1	1	0	0	0	0
9335760	0.5	0	1	0	1	0	1	1	0	1	0	0	0	0	0	0	0	1	1	1	0	1	0	0	0	0	0	0	1	1	1	0	1	1	1	0	0	1	1	0	1	1	1	1	1	0	0	0	0
9337796	0.5003	0	1	0	1	0	1	1	0	1	0	0	0	0	0	0	0	1	1	1	0	1	0	0	0	0	0	0	1	0.5003	1	0	1	1	1	0.4999	0	0	1	0	1	1	1	1	1	0	0	0	0
9353514	0.5	0	1	0	1	0	1	1	0	1	0	0	0	0	0	0	0	1	1	1	0	1	0	0	0	0	0	0	1	1	1	0	1	1	1	0	0	1	1	0	1	1	1	1	1	0	0	0	0
9353595	0.5	0	1	0	1	0	1	1	0	1	0	0	0	0	0	0	0	1	1	1	0	1	0	0	0	0	0	0	1	1	1	0	1	1	1	0	0	1	1	0	1	1	1	1	1	0	0	0	0
9364420	0.5	0	1	0	1	0	1	1	0	1	0	0	0	0	0	0	0	1	1	1	0	1	0	0	0	0	0	0	1	1	1	0	1	1	1	0	0	1	1	0	1	1	1	1	1	0	0	0	0.5
9364999	0.5	0	1	0	1	0	1	1	0	1	0	0	0	0	0	0	0	1	1	1	0	1	0	0	0	0	0	0	1	1	1	0	1	1	1	0	0	1	1	0	1	1	1	1	1	0	0	0	0.5
9365954	0.5	0	1	0	1	0	1	1	0	1	0	0	0	0	0	0	0	1	1	1	0	1	0	0	0	0	0	0	1	1	1	0	1	1	1	0	0	1	1	0	1	1	1	1	1	0	0	0	0
9367964	0.5	0	1	0	1	0	1	1	0	1	0	0	0	0	0	0	0	1	1	1	0	1	0	0	0	0	0	0	1	1	1	0	1	1	1	0	0	1	1	0	1	1	1	1	1	0	0	0	0
9391997	0.5	0	1	0	1	0	1	1	0	1	0	0	0	0	0	0	0	1	1	1	0	1	0	0	0	0	0	0	1	1	1	0	1	1	1	0	0	1	1	0	1	1	1	1	1	0	0	0	0
9421898	0.5	0	1	0	1	0	1	1	0	1	0	0	0	0	0	0	0	1	1	1	0	1	0	0	0	0	0	0	1	1	1	0	1	1	1	0	0	1	1	0	1	1	1	1	1	0	0	0	0
9430521	0.5	0	1	0	1	0	1	1	0	1	0	0	0	0	0	0	0	1	1	1	0	1	0	0	0	0	0	0	1	1	1	0	1	1	1	0	0	1	1	0	1	1	1	1	1	0	0	0	0
9433629	0	0	1	0	1	0	1	1	0	1	0	0	0	0	0	0	0	1	1	1	0	1	0	0	0	0	0	0	1	1	1	0	1	1	1	0	0	1	1	0	1	1	1	1	1	0	0	0	0
9436942	0.5	0	1	0	1	0	1	1	0	1	0	0	0	0	0	0	0	1	1	1	0	1	0	0	0	0	0	0	1	1	1	0	1	1	1	0	0	1	1	0	1	1	1	1	1	0	0	0	0
9468677	0.5032	0	1	0	1	0	1	1	0	1	0	0	0	0	0	0	0	1	0	1	0	1	0	0	0	0	0	0	1	1	1	0	1	1	1	0	0	1	0	0	1	1	1	1	0	0	0	0	0
9481755	0.5	0	1	0	1	0	1	1	0	1	0	0	0	0	0	0	0	1	1	1	0	1	0	0	0	0	0	0	1	1	1	0	1	1	1	0	0	1	1	0	0	1	1	1	1	0	0	0	0
9481931	0.5	0	1	0	1	0	1	1	0	1	0	0	0	0	0	0	0	1	0.5129	1	0	1	0	0	0	0	0	0	1	1	1	0	1	1	1	0	0	1	1	0	1	1	1	1	1	0	0	0	0
9489018	0.5	0	1	0	1	0	1	1	0	1	0	0	0	0	0	0	0	1	1	1	0	1	0	0	0	0	0	0	1	1	1	0	1	1	1	0	0	1	1	0	1	1	1	1	1	0	0	0	0
9492200	0.5	0	1	0	1	0	1	1	0	1	0	0	0	0	0	0	0	1	1	1	0	1	0	0	0	0	0	0	1	1	1	0	1	1	1	0	0	1	1	0	1	1	1	1	1	0	0	0	0.5
9492573	0.5	0	1	0	1	0	1	1	0	1	0	0	0	0	0	0	0	1	0.5004	1	0	1	0	0	0	0	0	0	1	1	1	0	0.5	1	1	0	0	1	1	0	1	1	0.5163	1	1	0	0	0	0
9503965	0.5	0	1	0	1	0	1	1	0	1	0	0	0	0	0	0	0	1	1	1	0	1	0	0	0	0	0	0	1	1	1	0	1	1	1	0	0	1	1	0	1	1	1	1	1	0	0	0	0
9507860	0.5	0	1	0	1	0	1	1	0	1	0	0	0	0	0	0	0	0	1	1	0	1	0	0	0	0	0	0	1	0.5064	0	0	1	0	1	0	0	0	1	0	1	1	1	1	1	0	0	0	0
9513415	0.5	0	1	0	1	0	1	1	0	1	0	0	0	0	0	0	0	1	1	1	0	1	0	0	0	0	0	0	1	1	1	0	1	1	1	0	0	1	1	0	1	1	1	1	1	0	0	0	0
9513519	0.5	0	1	0	1	0	1	1	0	1	0	0	0	0	0	0	0	1	1	1	0	1	0	0	0	0	0	0	1	1	1	0	1	1	1	0	0	1	1	0	1	1	1	1	1	0	0	0	0
9514461	0.5	0	1	0	1	0	1	1	0	1	0	0	0	0	0	0	0	1	1	1	0	1	0	0	0	0	0	0	1	1	1	0	1	1	1	0	0	1	1	0	1	1	1	1	1	0	0	0	0
9515534	0.5	0	1	0	1	0	1	1	0	1	0	0	0	0	0	0	0	1	1	1	0	1	0	0	0	0	0	0	1	1	1	0	1	1	1	0	0	1	1	0	1	1	1	1	1	0	0	0	0
9517393	0.5	0	1	0	1	0	1	1	0	1	0	0	0	0	0	0	0	1	1	1	0	1	0	0	0	0	0	0	1	1	1	0	1	1	1	0	0	1	1	0	1	1	1	1	1	0	0	0	0
9518069	0.5	0	1	0	1	0	1	1	0	1	0	0	0	0	0	0	0	1	1	1	0	1	0	0	0	0	0	0	1	1	1	0	1	1	1	0	0	1	1	0	1	1	1	1	1	0	0	0	0
9526622	0.5	0	1	0	1	0	1	1	0	1	0	0	0	0	0	0	0	1	1	1	0	1	0	0	0	0	0	0	1	1	1	0	1	1	1	0	0	1	1	0	1	1	1	1	1	0	0	0	0
9526862	0.5	0	1	0	1	0	1	1	0	1	0	0	0	0	0	0	0	1	1	1	0	1	0	0	0	0	0	0	1	1	1	0	1	1	1	0	0	1	1	0	1	1	1	1	1	0	0	0	0
9526900	0.5	0	1	0	1	0	1	1	0	1	0	0	0	0	0	0	0	1	1	1	0	1	0	0	0	0	0	0	1	1	1	0	1	1	1	0	0	1	1	0	1	1	1	1	1	0	0	0	0
9538406	0.5	0	1	0	1	0	1	1	0	1	0	0	0	0	0	0	0	1	1	1	0	1	0	0	0	0	0	0	1	1	1	0	1	1	1	0	0	1	1	0	1	1	1	1	1	0	0	0	0
9538929	0.5	0	1	0	1	0	1	1	0	1	0	0	0	0	0	0	0	1	1	1	0	1	0	0	0	0	0	0	1	1	1	0	1	1	1	0	0	1	1	0	1	1	1	1	1	0	0	0	0
9539055	0.5	0	1	0	1	0	1	1	0	1	0	0	0	0	0	0	0	1	1	1	0	1	0	0	0	0	0	0	1	1	1	0	1	1	1	0	0	1	1	0	1	1	1	1	1	0	0	0	0.4997
9575496	0.5	0	1	0	1	0	1	1	0	1	0	0	0	0	0	0	0	1	1	1	0	1	0	0	0	0	0	0	1	1	1	0	1	1	1	0	0	1	1	0	1	1	1	1	1	0	0	0	0.5
9575514	0.5	0	1	0	1	0	1	1	0	1	0	0	0	0	0	0	0	1	1	1	0	1	0	0	0	0	0	0	1	1	1	0	1	1	1	0	0	1	1	0	1	1	1	1	1	0	0	0	0.4999
9575705	0.5	0	1	0	1	0	1	1	0	1	0	0	0	0	0	0	0	1	1	1	0	1	0	0	0	0	0	0	1	1	1	0	1	1	1	0	0	1	1	0	1	1	1	1	1	0	0	0	0
9582113	0.5	0	1	0	1	0	1	1	0	1	0	0	0	0	0	0	0	1	1	1	0	1	0	0	0	0	0	0	1	1	1	0	1	1	1	0	0	1	1	0	1	1	1	1	1	0	0	0	0
9582810	0.5	0	1	0	1	0	1	1	0	1	0	0	0	0	0	0	0	1	1	1	0	1	0	0	0	0	0	0	1	1	1	0	1	1	1	0	0	1	1	0	1	1	1	1	1	0	0	0	0
9583237	0.5	0	1	0	1	0	1	1	0	1	0	0	0	0	0	0	0	1	1	1	0	1	0	0	0	0	0	0	1	1	1	0	1	1	1	0	0	1	1	0	1	1	1	1	1	0	0	0	0.5
9585458	0.4998	0	1	0	1	0	1	1	0	1	0	0	0	0	0	0	0	1	0	1	0	1	0	0	0	0	0	0	1	1	1	0	1	1	1	0	0	1	1	0	1	1	1	1	1	0	0	0	0
9585741	0.5	0	1	0	1	0	1	1	0	1	0	0	0	0	0	0	0	1	1	1	0	1	0	0	0	0	0	0	1	1	1	0	1	1	1	0	0	1	1	0	1	1	1	1	1	0	0	0	0.5
9586631	0.5	0	1	0	1	0	1	1	0	1	0	0	0	0	0	0	0	1	1	1	0	1	0	0	0	0	0	0	1	1	1	0	1	1	1	0	0	1	1	0	1	1	1	1	1	0	0	0	0
9587322	0.5	0	1	0	1	0	1	1	0	1	0	0	0	0	0	0	0	1	1	1	0	1	0	0	0	0	0	0	1	1	1	0	1	1	1	0	0	1	1	0	1	1	1	1	1	0	0	0	0
9609135	0.5	0	1	0	1	0	1	1	0	1	0	0	0	0	0	0	0	1	1	1	0	1	0	0	0	0	0	0	1	1	1	0	1	1	1	0	0	1	1	0	1	1	1	1	1	0	0	0	0.5
9609529	0.5	0	1	0	1	0	1	1	0	0	0	0	0	0	0	0	0	1	1	1	0	1	0	0	0	0	0	0	1	1	1	0	1	1	1	0	0	1	1	0	1	1	1	1	1	0	0	0	0
9610925	0.5	0	1	0	1	0	1	1	0	1	0	0	0	0	0	0	0	1	1	1	0	1	0	0	0	0	0	0	1	1	1	0	1	1	1	0	0	1	1	0	1	1	1	1	1	0	0	0	0
9613977	0.5	0	1	0	1	0	1	1	0	1	0	0	0	0	0	0	0	1	1	1	0	1	0	0	0	0	0	0	1	1	1	0	1	1	1	0	0	1	1	0	1	1	1	1	1	0	0	0	0
9615567	0.5	0	1	0	1	0	1	1	0	1	0	0	0	0	0	0	0	1	1	1	0	1	0	0	0	0	0	0	1	1	1	0	1	1	1	0	0	1	1	0	1	1	1	1	1	0	0	0	0.5
9620766	0.5	0	1	0	1	0	1	1	0	1	0	0	0	0	0	0	0	1	1	1	0	1	0	0	0	0	0	0	1	1	1	0	1	1	1	0	0	1	1	0	1	1	1	1	1	0	0	0	0.5
9624166	0.5	0	1	0	1	0	1	1	0	1	0	0	0	0	0	0	0	1	1	1	0	1	0	0	0	0	0	0	1	1	0.5336	0	1	1	1	0	0	0.5718	1	0	1	1	1	1	1	0	0	0	0
9627674	0.5	0	1	0	1	0	1	1	0	1	0	0	0	0	0	0	0	1	1	1	0	1	0	0	0	0	0	0	1	1	1	0	1	1	1	0	0	1	1	0	1	1	1	1	1	0	0	0	0
9631414	0.5	0	1	0	1	0	1	1	0	1	0	0	0	0	0	0	0	1	1	1	0	1	0	0	0	0	0	0	1	1	1	0	1	1	1	0	0	1	1	0	1	1	1	1	1	0	0	0	0.5
9633599	0.5	0	0.8294	0	1	0	1	1	0	1	0	0	0	0	0	0	0	1	1	0	0	1	0	0	0	0	0	0	1	1	1	0	0	1	1	0	0	0	0	0	0	1	1	1	1	0	0	0	0
9634771	0	0	1	0	1	0	1	1	0	1	0	0	0	0	0	0	0	1	1	1	0	0	0	0	0	0	0	0	1	0.5025	1	0	1	1	1	0	0	0.543	0	0	0	1	1	1	1	0	0	0	0
9642655	0.5	0	1	0	1	0	1	1	0	1	0	0	0	0	0	0	0	1	1	1	0	1	0	0	0	0	0	0	0	1	1	0	1	1	1	0	0	1	1	0	1	1	1	1	1	0	0	0	0
9643355	0.5	0	1	0	1	0	1	1	0	1	0	0	0	0	0	0	0	1	1	1	0	1	0	0	0	0	0	0	1	1	1	0	1	1	1	0	0	1	1	0	1	1	1	1	1	0	0	0	0
9643600	0.5	0	1	0	1	0	1	1	0	1	0	0	0	0	0	0	0	1	1	1	0	1	0	0	0	0	0	0	1	1	1	0	1	1	1	0	0	1	1	0	1	1	1	1	1	0	0	0	0.4999
9643764	0.5	0	1	0	1	0	1	1	0	1	0	0	0	0	0	0	0	1	1	1	0	1	0	0	0	0	0	0	1	1	1	0	1	1	1	0	0	1	0	0	0	1	1	0	1	0	0	0	0
9647857	0.5	0	1	0	1	0	1	1	0	1	0	0	0	0	0	0	0	1	1	1	0	1	0	0	0	0	0	0	1	1	1	0	1	1	1	0	0	1	1	0	1	1	1	1	1	0	0	0	0
9648275	0.5	0	1	0	1	0	1	1	0	1	0	0	0	0	0	0	0	1	1	1	0	1	0	0	0	0	0	0	1	1	1	0	1	1	1	0	0	1	1	0	1	1	1	1	1	0	0	0	0
9651753	0.5	0	1	0	1	0	1	1	0	1	0	0	0	0	0	0	0	1	1	1	0	1	0	0	0	0	0	0	1	1	1	0	1	1	1	0	0	1	1	0	1	1	1	0.5163	1	0	0	0	0.5
9652311	0.5	0	1	0	1	0	1	1	0	1	0	0	0	0	0	0	0	1	1	1	0	1	0	0	0	0	0	0	1	1	1	0	1	1	1	0	0	1	1	0	1	1	1	1	1	0	0	0	0
9652386	0.5	0	1	0	1	0	1	1	0	1	0	0	0	0	0	0	0	1	1	1	0	1	0	0	0	0	0	0	1	1	1	0	1	1	1	0	0	1	1	0	1	1	1	1	1	0	0	0	0.5
9654716	0.5	0	1	0	1	0	1	1	0	1	0	0	0	0	0	0	0	1	1	1	0	1	0	0	0	0	0	0	1	1	1	0	1	0.504	1	0	0	1	1	0	1	1	0	1	0	0	0	0	0
9654872	0.5	0	1	0	1	0	1	1	0	1	0	0	0	0	0	0	0	1	0	1	0	1	0	0	0	0	0	0	1	1	1	0	1	1	1	0	0	1	1	0	1	1	0	1	1	0	0	0	0.5
9655583	0.5	0	1	0	1	0	1	1	0	1	0	0	0	0	0	0	0	1	1	1	0	1	0	0	0	0	0	0	1	0.508	1	0	1	1	1	0	0	1	1	0	1	1	1	1	1	0	0	0	0.5
9657790	0.5	0	1	0	1	0	1	1	0	1	0	0	0	0	0	0	0	1	1	1	0	1	0	0	0	0	0	0	1	1	1	0	1	1	1	0	0	1	1	0	1	1	1	1	0.6243	0	0	0	0
9659345	0.5	0	1	0	1	0	1	1	0	1	0	0	0	0	0	0	0	1	1	1	0	1	0	0	0	0	0	0	1	1	1	0	1	1	1	0	0	1	1	0	1	1	1	1	1	0	0	0	0.5
9659636	0.5	0	1	0	1	0	1	1	0	1	0	0	0	0	0	0	0	1	1	1	0	1	0	0	0	0	0	0	1	1	1	0	1	1	1	0	0	1	1	0	1	1	1	1	1	0	0	0	0
9659671	0.5	0	1	0	1	0	1	1	0	1	0	0	0	0	0	0	0	1	1	1	0	1	0	0	0	0	0	0	1	1	1	0	1	1	1	0	0	1	1	0	1	1	1	1	1	0	0	0	0
9659887	0.5	0	1	0	1	0	1	1	0	1	0	0	0	0	0	0	0	1	1	1	0	1	0	0	0	0	0	0	1	1	1	0	1	1	1	0	0	1	1	0	1	1	1	1	1	0	0	0	0.5
9661087	0.5	0	1	0	1	0	1	1	0	1	0	0	0	0	0	0	0	1	1	1	0	1	0	0	0	0	0	0	1	1	1	0	1	1	1	0	0	1	1	0	1	1	1	1	1	0	0	0	0
9661126	0.5	0	1	0	1	0	1	1	0	1	0	0	0	0	0	0	0	1	1	1	0	1	0	0	0	0	0	0	1	1	1	0	1	1	1	0	0	1	1	0	1	1	1	1	1	0	0	0	0
9661577	0.5	0	1	0	1	0	1	1	0	1	0	0	0	0	0	0	0	1	1	1	0	1	0	0	0	0	0	0	1	1	1	0	1	1	1	0	0	1	1	0	1	1	1	1	1	0	0	0	0.5
9661907	0.5	0	1	0	1	0	1	1	0	1	0	0	0	0	0	0	0	0.5718	1	1	0	1	0	0	0	0	0	0	1	1	1	0	1	1	1	0	0	1	1	0	1	1	1	1	1	0	0	0	0
9662377	0.5	0	1	0	1	0	1	1	0	1	0	0	0	0	0	0	0	1	1	1	0	1	0	0	0	0	0	0	1	1	1	0	1	1	1	0	0	1	1	0	1	1	1	1	1	0	0	0	0
9667646	0.5	0	1	0	1	0	1	1	0	1	0	0	0	0	0	0	0	1	1	1	0	1	0	0	0	0	0	0	1	1	1	0	1	1	1	0	0	1	1	0	1	1	1	1	1	0	0	0	0
9675798	0.5	0	1	0	1	0	1	1	0	1	0	0	0	0	0	0	0	1	1	1	0	1	0	0	0	0	0	0	1	1	0	0	0	1	1	0	0	0.5207	1	0	0	1	1	1	1	0	0	0	0
9685595	0	0	1	0	1	0	1	0	0	1	0	0	0	0	0	0	0	1	0	1	0	1	0	0	0	0	0	0	0	1	1	0	1	1	1	0	0	1	1	0	1	1	1	1	1	0	0	0	0
9693001	0.5	0	1	0	1	0	1	1	0	1	0	0	0	0	0	0	0	1	1	1	0	1	0	0	0	0	0	0	1	1	1	0	1	1	1	0	0	1	1	0	1	1	1	1	1	0	0	0	0
9693377	0.5	0	1	0	1	0	1	1	0	1	0	0	0	0	0	0	0	1	1	1	0	0	0	0	0	0	0	0	1	1	1	0	0	1	0	0	0	1	0	0	0	1	1	1	1	0	0	0	0
9694680	0.5	0	1	0	1	0	1	1	0	1	0	0	0	0	0	0	0	1	1	1	0	1	0	0	0	0	0	0	1	1	1	0	1	1	1	0	0	1	1	0	1	1	1	1	1	0	0	0	0
9710411	0.4999	0	1	0	1	0	1	1	0	1	0	0	0	0	0	0	0	1	0.5025	1	0	1	0	0	0	0	0	0	1	1	1	0	1	1	1	0	0	1	1	0	1	1	1	1	1	0	0	0	0
9711315	0.5	0	1	0	1	0	1	1	0	1	0	0	0	0	0	0	0	1	1	1	0	1	0	0	0	0	0	0	1	1	1	0	1	1	1	0	0	1	1	0	1	1	1	1	1	0	0	0	0
9711706	0.5	0	1	0	1	0	1	1	0	1	0	0	0	0	0	0	0	1	1	1	0	1	0	0	0	0	0	0	1	1	1	0	1	1	1	0	0	1	1	0	1	1	1	1	1	0	0	0	0.5
9712248	0.5	0	1	0	1	0	1	1	0	1	0	0	0	0	0	0	0	1	1	1	0	1	0	0	0	0	0	0	1	1	1	0	1	1	1	0	0	1	1	0	1	1	1	1	1	0	0	0	0.5
9712482	0.5	0	1	0	1	0	1	1	0	1	0	0	0	0	0	0	0	1	1	1	0	1	0	0	0	0	0	0	1	1	1	0	1	1	1	0	0	1	1	0	1	1	1	1	1	0	0	0	0
9712626	0.5	0	1	0	1	0	1	1	0	1	0	0	0	0	0	0	0	1	1	1	0	1	0	0	0	0	0	0	1	1	1	0	1	1	1	0	0	1	1	0	1	1	1	1	1	0	0	0	0
9712929	0.5	0	1	0	1	0	1	1	0	1	0	0	0	0	0	0	0	1	1	1	0	1	0	0	0	0	0	0	1	1	1	0	1	1	1	0	0	1	1	0	1	1	1	1	1	0	0	0	0
9743540	0.5	0	1	0	1	0	1	1	0	1	0	0	0	0	0	0	0	1	1	1	0	1	0	0	0	0	0	0	1	1	1	0	1	1	1	0	0	1	1	0	1	1	1	1	1	0	0	0	0.5
9747236	0.5	0	1	0	1	0	1	1	0	1	0	0	0	0	0	0	0	1	1	1	0	1	0	0	0	0	0	0	1	1	1	0	1	1	1	0	0	1	1	0	1	1	1	1	1	0	0	0	0
9757956	0.5	0	1	0	1	0	1	1	0	1	0	0	0	0	0	0	0	1	1	1	0	1	0	0	0	0	0	0	1	1	1	0	1	1	1	0	0	1	1	0	1	1	1	1	1	0	0	0	0.5
9769150	0.5	0	1	0	1	0	1	1	0	1	0	0	0	0	0	0	0	1	1	1	0	1	0	0	0	0	0	0	1	1	1	0	1	1	1	0	0	1	1	0	1	1	1	1	1	0	0	0	0
9771971	0.5	0	1	0	1	0	1	1	0	1	0	0	0	0	0	0	0	1	1	1	0	1	0	0	0	0	0	0	1	1	1	0	1	1	1	0	0	1	1	0	1	1	1	1	1	0	0	0	0.5
9772471	0.5	0	1	0	1	0	1	1	0	1	0	0	0	0	0	0	0	1	1	1	0	1	0	0	0	0	0	0	1	1	1	0	1	1	1	0	0	1	1	0	1	1	1	1	1	0	0	0	0
9772546	0	0	1	0	1	0	1	1	0	1	0	0	0	0	0	0	0	1	0	1	0	1	0	0	0	0	0	0	1	1	1	0	1	1	1	0	0	1	1	0	0	1	1	0	0	0	0	0	0
9787097	0.5	0	1	0	1	0	1	1	0	1	0	0	0	0	0	0	0	1	1	1	0	1	0	0	0	0	0	0	1	1	1	0	1	1	1	0	0	1	1	0	1	1	1	1	1	0	0	0	0
9794157	0.5	0	1	0	1	0	1	1	0	1	0	0	0	0	0	0	0	1	1	1	0	1	0	0	0	0	0	0	1	1	1	0	1	1	1	0	0	1	1	0	1	1	1	1	1	0	0	0	0.5
9812308	0.5	0	1	0	1	0	1	1	0	1	0	0	0	0	0	0	0	1	1	1	0	1	0	0	0	0	0	0	1	1	1	0	1	1	1	0	0	1	1	0	1	1	1	1	1	0	0	0	0
9813211	0.5	0	1	0	1	0	1	1	0	1	0	0	0	0	0	0	0	1	1	1	0	1	0	0	0	0	0	0	1	1	1	0	1	1	1	0	0	1	1	0	1	1	1	1	1	0	0	0	0
9815494	0.5	0	1	0	1	0	1	1	0	1	0	0	0	0	0	0	0	1	1	1	0	1	0	0	0	0	0	0	1	1	1	0	1	1	1	0	0	1	1	0	1	1	1	1	1	0	0	0	0
9830038	0.5	0	1	0	1	0	1	1	0	1	0	0	0	0	0	0	0	1	1	1	0	1	0	0	0	0	0	0	1	1	1	0	1	1	1	0	0	1	1	0	1	1	1	1	1	0	0	0	0
9830127	0.5	0	1	0	1	0	1	1	0	1	0	0	0	0	0	0	0	1	1	1	0	1	0	0	0	0	0	0	1	1	1	0	1	1	1	0	0	1	1	0	1	1	1	1	1	0	0	0	0
9843947	0.5	0	1	0	1	0	1	1	0	1	0	0	0	0	0	0	0	1	1	1	0	1	0	0	0	0	0	0	1	1	1	0	1	1	1	0	0	0	1	0	1	1	1	1	1	0	0	0	0.502
9844590	0.5	0	1	0	1	0	1	1	0	1	0	0	0	0	0	0	0	1	1	1	0	1	0	0	0	0	0	0	1	1	1	0	1	1	0	0	0	1	1	0	1	1	1	1	1	0	0	0	0
9860742	0.5	0	1	0	1	0	1	1	0	1	0	0	0	0	0	0	0	1	1	1	0	1	0	0	0	0	0	0	1	1	1	0	1	1	1	0	0	1	1	0	1	1	1	1	1	0	0	0	0
9860938	0.5	0	1	0	1	0	1	1	0	1	0	0	0	0	0	0	0	1	1	1	0	1	0	0	0	0	0	0	1	1	0.5129	0	1	1	1	0	0	1	1	0	1	1	1	1	1	0	0	0	0
9863060	0	0	1	0	1	0	1	1	0	1	0	0	0	0	0	0	0	1	1	1	0	1	0	0	0	0	0	0	1	1	1	0	1	1	1	0	0	1	1	0	1	0	1	1	1	0	0	0	0.5
9864586	0.4999	0	1	0	1	0	1	1	0	1	0	0	0	0	0	0	0	1	1	1	0	1	0	0	0	0	0	0	1	1	1	0	1	1	1	0	0	1	1	0	1	1	1	1	1	0	0	0	0
9867408	0.5	0	1	0	1	0	1	1	0	1	0	0	0	0	0	0	0	1	1	1	0	1	0	0	0	0	0	0	1	1	1	0	1	1	1	0	0	1	1	0	1	1	1	1	1	0	0	0	0
9867819	0.5	0	1	0	1	0	1	1	0	1	0	0	0	0	0	0	0	1	1	1	0	1	0	0	0	0	0	0	1	1	1	0	1	1	1	0	0	1	1	0	1	1	1	1	1	0	0	0	0
9868657	0.5	0	1	0	1	0	1	1	0	1	0	0	0	0	0	0	0	1	1	1	0	1	0	0	0	0	0	0	1	1	1	0	1	1	1	0	0	1	1	0	1	1	1	1	1	0	0	0	0
9873755	0.5	0	1	0	1	0	1	1	0	1	0	0	0	0	0	0	0	1	1	1	0	1	0	0	0	0	0	0	1	1	1	0	1	1	1	0	0	1	1	0	1	1	1	1	1	0	0	0	0.5
9889449	0.5	0	1	0	1	0	1	1	0	1	0	0	0	0	0	0	0	1	0	1	0	1	0	0	0	0	0	0	1	1	1	0	1	1	0	0	0	1	1	0	1	1	1	1	1	0	0	0	0
9889484	0.5	0	1	0	1	0	1	1	0	1	0	0	0	0	0	0	0	1	1	1	0	1	0	0	0	0	0	0	1	1	1	0	1	1	1	0	0	1	0	0	0	1	1	1	1	0	0	0	0
9896907	0.5	0	1	0	1	0	1	1	0	1	0	0	0	0	0	0	0	1	1	1	0	1	0	0	0	0	0	0	1	1	1	0	1	1	1	0	0	1	1	0	1	1	1	1	1	0	0	0	0
9897832	0.5	0	1	0	1	0	1	1	0	1	0	0	0	0	0	0	0	1	1	1	0	1	0	0	0	0	0	0	1	1	1	0	1	1	1	0	0	1	1	0	1	1	1	1	1	0	0	0	0
9897976	0.5	0	1	0	1	0	1	1	0	1	0	0	0	0	0	0	0	1	1	1	0	1	0	0	0	0	0	0	1	1	1	0	1	1	1	0	0	1	1	0	1	1	1	1	1	0	0	0	0
9899925	0.5554	0	1	0	1	0	1	1	0	1	0	0	0	0	0	0	0	1	0	1	0	1	0	0	0	0	0	0	1	1	1	0	1	1	1	0	0	1	1	0	1	1	1	1	1	0	0	0	0
9900325	0.5	0	1	0	1	0	1	1	0	1	0	0	0	0	0	0	0	1	1	1	0	1	0	0	0	0	0	0	1	1	1	0	1	1	1	0	0	1	1	0	1	1	1	1	1	0	0	0	0
9932470	0.5	0	1	0	1	0	1	1	0	1	0	0	0	0	0	0	0	1	1	1	0	1	0	0	0	0	0	0	1	1	1	0	1	1	1	0	0	1	1	0	1	1	1	1	1	0	0	0	0.5
9954803	0.5	0	1	0	1	0	1	1	0	1	0	0	0	0	0	0	0	1	1	1	0	1	0	0	0	0	0	0	1	1	1	0	1	1	1	0	0	1	1	0	1	1	1	1	1	0	0	0	0.5
9958063	0.5	0	1	0	1	0	1	1	0	1	0	0	0	0	0	0	0	1	1	1	0	1	0	0	0	0	0	0	1	1	1	0	1	1	1	0	0	1	1	0	1	1	1	1	1	0	0	0	0
9959311	0.5	0	1	0	1	0	1	1	0	1	0	0	0	0	0	0	0	1	1	1	0	1	0	0	0	0	0	0	1	1	1	0	1	1	1	0	0	1	1	0	1	1	1	1	1	0	0	0	0
9960581	0.5	0	1	0	1	0	1	1	0	1	0	0	0	0	0	0	0	1	1	1	0	1	0	0	0	0	0	0	1	1	1	0	1	1	1	0	0	1	1	0	1	1	1	1	1	0	0	0	0
9961931	0.5	0	1	0	1	0	1	1	0	1	0	0	0	0	0	0	0	1	1	1	0	1	0	0	0	0	0	0	1	1	1	0	1	1	1	0	0	1	1	0	1	0.7304	1	1	1	0	0	0	0
9972884	0.5	0	1	0	1	0	1	1	0	1	0	0	0	0	0	0	0	1	1	1	0	1	0	0	0	0	0	0	1	1	1	0	1	1	1	0	0	1	1	0	1	1	1	1	1	0	0	0	0
9976426	0.5	0	1	0	1	0	1	1	0	1	0	0	0	0	0	0	0	1	1	1	0	1	0	0	0	0	0	0	1	1	0	0	1	1	1	0	0	1	1	0	1	1	1	1	1	0	0	0	0
10017348	0.5	0	1	0	1	0	1	1	0	1	0	0	0	0	0	0	0	1	1	1	0	1	0	0	0	0	0	0	1	1	1	0	1	1	1	0	0	1	1	0	1	1	1	1	1	0	0	0	0
10054712	0.5	0	1	0	1	0	1	1	0	1	0	0	0	0	0	0	0	1	1	1	0	1	0	0	0	0	0	0	1	1	1	0	1	1	1	0	0	1	1	0	1	1	1	1	1	0	0	0	0
10071429	0.5	0	1	0	1	0	1	1	0	1	0	0	0	0	0	0	0	1	1	1	0	1	0	0	0	0	0	0	1	1	1	0	1	1	1	0	0	1	1	0	1	1	1	1	1	0	0	0	0
10127957	0.5	0	1	0	1	0	1	1	0	1	0	0	0	0	0	0	0	1	1	1	0	1	0	0	0	0	0	0	1	1	1	0	1	1	1	0	0	1	1	0	1	1	1	1	1	0	0	0	0
10179653	0.5	0	1	0	1	0	1	1	0	1	0	0	0	0	0	0	0	1	1	1	0	1	0	0	0	0	0	0	1	1	1	0	1	1	1	0	0	1	1	0	1	1	1	1	1	0	0	0	0
10184061	0.5	0	1	0	1	0	1	1	0	1	0	0	0	0	0	0	0	1	1	1	0	1	0	0	0	0	0	0	1	1	1	0	1	0	1	0	0	1	1	0	1	1	1	1	1	0	0	0	0
10184329	0.5	0	1	0	1	0	1	1	0	1	0	0	0	0	0	0	0	1	1	1	0	1	0	0	0	0	0	0	1	1	1	0	1	1	1	0	0	1	1	0	1	1	1	1	1	0	0	0	0
10220743	1	0	1	0	0.5002	0	1	1	0	1	0	0	0	0	0	0	0	1	1	1	0	1	0	0	0	0	0	0	1	1	1	0	0.5718	1	1	0	0	0.5016	1	0	1	1	1	1	1	0	0	0	1
10229194	0.5	0	1	0	1	0	1	1	0	1	0	0	0	0	0	0	0	1	1	1	0	1	0	0	0	0	0	0	1	1	1	0	1	1	1	0	0	1	1	0	1	1	1	1	1	0	0	0	0
10255127	0.5	0	1	0	1	0	1	1	0	1	0	0	0	0	0	0	0	1	1	1	0	1	0	0	0	0	0	0	1	1	1	0	1	1	1	0	0	1	1	0	1	1	1	1	1	0	0	0	0
10266491	0.5	0	0.5	0	0.8294	0	0.5	0.5	0	0.5	0	0	0	0	0	0	0	0.5	0.5	0.5	0	0.5	0	0	0	0	0	0	0.5	0.5001	0.5	0	0.5	0.5	0.5	0	0	0.5	0.5	0	1	0.5	0.5	0.5	0.5	0	0	0	0.5
10269329	0.5	0	0.5	0	0.5	0	0.5	0.5	0	0.5	0	0	0	0	0	0	0	0.5	0.501	0.5	0	0.5	0	0	0	0	0	0	0.5	0.5	0.5	0	0.5	1	0.508	0	0	0.5	0.5	0	0.502	0.5004	1	0.5	0.5	0	0	0	0
10322874	0.5	0	1	0	1	0	1	1	0	1	0	0	0	0	0	0	0	1	1	1	0	1	0	0	0	0	0	0	1	1	1	0	1	1	1	0	0	1	0.5163	0	1	1	1	1	1	0	0	0	0.5
10332617	0.5	0	1	0	1	0	1	1	0	1	0	0	0	0	0	0	0	1	1	1	0	1	0	0	0	0	0	0	1	1	1	0	1	1	1	0	0	1	1	0	1	1	1	1	1	0	0	0	0
10332979	0.5	0	1	0	1	0	1	1	0	1	0	0	0	0	0	0	0	1	1	1	0	1	0	0	0	0	0	0	1	1	1	0	1	1	1	0	0	1	1	0	1	1	1	1	1	0	0	0	0
10337391	0.5	0	1	0	1	0	1	1	0	1	0	0	0	0	0	0	0	1	0.5263	1	0	1	0	0	0	0	0	0	1	1	1	0	1	1	1	0	0	1	1	0	1	1	1	1	1	0	0	0	0.4998
10340080	0.5	1	0	1	0	1	0	0	1	0	1	1	1	1	1	1	1	0	0	0	1	0	1	1	1	1	1	1	0	0	0	1	0	0	0	1	1	0	0	1	0	0	0	0	0	1	1	1	0.5002
10345835	0.5	0	1	0	1	0	1	1	0	1	0	0	0	0	0	0	0	1	1	1	0	1	0	0	0	0	0	0	1	1	1	0	1	1	1	0	0	1	1	0	1	1	1	1	1	0	0	0	0
10346363	0.5	0	1	0	1	0	1	1	0	1	0	0	0	0	0	0	0	1	0	1	0	1	0	0	0	0	0	0	1	1	1	0	1	1	1	0	0	1	1	0	1	1	1	0	1	0	0	0	0.5
10346650	0.5	0	1	0	1	0	1	1	0	1	0	0	0	0	0	0	0	1	1	1	0	1	0	0	0	0	0	0	1	1	1	0	1	1	0	0	0	1	1	0	1	1	1	1	1	0	0	0	0
10347017	0.5	0	1	0	1	0	1	1	0	1	0	0	0	0	0	0	0	1	1	1	0	1	0	0	0	0	0	0	1	1	1	0	1	1	1	0	0	1	1	0	1	1	1	1	1	0	0	0	0
10348082	0.5	0	1	0	1	0	1	1	0	1	0	0	0	0	0	0	0	1	1	1	0	1	0	0	0	0	0	0	1	1	1	0	1	1	1	0	0	1	1	0	1	1	1	1	1	0	0	0	0.5
10385951	0.5	0	1	0	1	0	1	1	0	1	0	0	0	0	0	0	0	1	1	1	0	1	0	0	0	0	0	0	1	1	1	0	1	1	1	0	0	0	1	0	1	1	1	1	1	0	0	0	0
10432928	0	0	1	0	1	0	1	1	0	1	0	0	0	0	0	0	0	1	1	1	0	1	0	0	0	0	0	0	1	1	1	0	1	1	1	0	0	1	1	0	1	1	1	1	1	0	0	0	0
10475117	0.5	0	1	0	1	0	1	1	0	1	0	0	0	0	0	0	0	1	1	1	0	1	0	0	0	0	0	0	1	1	1	0	1	1	1	0	0	1	1	0	1	1	1	1	1	0	0	0	0.5
10476247	0.5	0	1	0	1	0	1	1	0	1	0	0	0	0	0	0	0	1	1	1	0	1	0	0	0	0	0	0	1	1	1	0	1	1	1	0	0	1	1	0	1	1	1	1	1	0	0	0	0
10477152	0.5	0	1	0	1	0	1	1	0	1	0	0	0	0	0	0	0	1	1	1	0	1	0	0	0	0	0	0	1	1	1	0	1	1	1	0	0	1	1	0	1	1	1	1	1	0	0	0	0.5
10479356	0.5	0	1	0	1	0	1	1	0	1	0	0	0	0	0	0	0	1	0	1	0	1	0	0	0	0	0	0	1	1	1	0	0.5336	1	1	0	0	0	1	0	1	1	0	1	1	0	0	0	0.5
10479604	0.5	0	1	0	1	0	1	1	0	1	0	0	0	0	0	0	0	1	1	1	0	1	0	0	0	0	0	0	1	1	1	0	1	1	1	0	0	1	1	0	1	1	1	1	1	0	0	0	0
10480649	0.5	0	1	0	1	0	1	1	0	1	0	0	0	0	0	0	0	1	1	1	0	1	0	0	0	0	0	0	1	1	1	0	1	1	1	0	0	1	1	0	1	1	1	1	1	0	0	0	0
10481253	0.5	0	1	0	1	0	1	1	0	1	0	0	0	0	0	0	0	1	1	1	0	1	0	0	0	0	0	0	1	1	1	0	1	1	1	0	0	1	1	0	1	1	1	1	1	0	0	0	0
10521667	0.5	0	1	0	1	0	1	1	0	1	0	0	0	0	0	0	0	1	1	1	0	1	0	0	0	0	0	0	1	1	1	0	1	1	1	0	0	1	1	0	1	1	1	1	1	0	0	0	0
10545182	0.5	0	1	0	1	0	1	1	0	1	0	0	0	0	0	0	0	1	1	1	0	1	0	0	0	0	0	0	1	1	1	0	1	1	1	0	0	1	1	0	1	1	1	1	1	0	0	0	0
10555709	0.5	0	1	0	1	0	1	1	0	1	0	0	0	0	0	0	0	1	1	1	0	1	0	0	0	0	0	0	1	1	1	0	1	1	1	0	0	1	1	0	1	1	1	1	1	0	0	0	0.5
10558564	0.5	0	1	0	1	0	1	1	0	1	0	0	0	0	0	0	0	1	1	1	0	1	0	0	0	0	0	0	1	1	1	0	1	1	1	0	0	1	1	0	1	1	1	1	1	0	0	0	0
10570262	0.5	0	1	0	1	0	1	1	0	1	0	0	0	0	0	0	0	1	1	1	0	1	0	0	0	0	0	0	1	1	1	0	1	1	1	0	0	1	1	0	1	1	1	1	1	0	0	0	0
10588691	0.5	0	1	0	1	0	1	1	0	1	0	0	0	0	0	0	0	1	0.543	1	0	1	0	0	0	0	0	0	1	1	1	0	1	1	1	0	0	1	1	0	1	1	1	1	1	0	0	0	0
10606501	0.5	0	1	0	1	0	1	1	0	1	0	0	0	0	0	0	0	1	1	1	0	1	0	0	0	0	0	0	1	1	1	0	1	1	0.6672	0	0	1	1	0	1	1	1	1	1	0	0	0	0
10624116	0.5	0	1	0	1	0	1	1	0	1	0	0	0	0	0	0	0	1	1	1	0	1	0	0	0	0	0	0	1	1	1	0	1	1	1	0	0	1	1	0	1	1	1	1	1	0	0	0	0
10626262	0.5	0	1	0	1	0	1	1	0	1	0	0	0	0	0	0	0	1	1	1	0	1	0	0	0	0	0	0	1	1	1	0	1	1	1	0	0	1	1	0	1	1	1	1	1	0	0	0	0
10631838	0.5	0	1	0	1	0	1	1	0	1	0	0	0	0	0	0	0	1	1	1	0	1	0	0	0	0	0	0	1	1	1	0	1	1	1	0	0	1	1	0	1	1	1	1	1	0	0	0	0
10639600	0.5	0	1	0	1	0	1	1	0	1	0	0	0	0	0	0	0	1	1	1	0	1	0	0	0	0	0	0	1	1	1	0	1	1	1	0	0	1	1	0	1	1	1	1	1	0	0	0	0
10654469	0.5	0	1	0	1	0	1	1	0	1	0	0	0	0	0	0	0	1	1	1	0	1	0	0	0	0	0	0	1	1	1	0	1	1	1	0	0	1	1	0	1	1	1	1	1	0	0	0	0
10659375	0.5	0	1	0	1	0	1	1	0	1	0	0	0	0	0	0	0	1	1	1	0	1	0	0	0	0	0	0	1	1	1	0	1	1	1	0	0	1	1	0	1	1	1	1	1	0	0	0	0
10675511	0.5	0	1	0	1	0	1	1	0	1	0	0	0	0	0	0	0	1	1	1	0	1	0	0	0	0	0	0	1	1	1	0	1	1	1	0	0	1	1	0	1	1	1	1	1	0	0	0	0
10677014	0.5	0	1	0	1	0	1	1	0	1	0	0	0	0	0	0	0	1	1	1	0	1	0	0	0	0	0	0	1	1	1	0	1	1	1	0	0	1	1	0	1	1	1	1	1	0	0	0	0
10683450	0.5	0	1	0	1	0	1	1	0	1	0	0	0	0	0	0	0	1	1	1	0	1	0	0	0	0	0	0	1	1	1	0	1	1	1	0	0	1	1	0	1	1	1	1	1	0	0	0	0.5
10686021	0	0	1	0	1	0	1	1	0	1	0	0	0	0	0	0	0	1	1	1	0	1	0	0	0	0	0	0	1	1	1	0	1	1	1	0	0	1	1	0	1	1	1	1	1	0	0	0	0
10690640	0.5	0	1	0	1	0	1	1	0	1	0	0	0	0	0	0	0	1	1	1	0	1	0	0	0	0	0	0	0	1	1	0	1	0	1	0	0	1	1	0	1	1	1	1	1	0	0	0	0.5
10708967	0.5	0	1	0	1	0	1	1	0	1	0	0	0	0	0	0	0	1	1	1	0	1	0	0	0	0	0	0	1	1	1	0	1	1	1	0	0	1	1	0	1	1	1	1	1	0	0	0	0
10710294	0.5	0	1	0	1	0	1	1	0	1	0	0	0	0	0	0	0	1	1	1	0	1	0	0	0	0	0	0	1	1	1	0	1	1	1	0	0	1	1	0	1	1	1	1	1	0	0	0	0.5
10714581	0.5	0	1	0	1	0	1	1	0	1	0	0	0	0	0	0	0	1	0.543	1	0	1	0	0	0	0	0	0	1	1	1	0	1	1	1	0	0	1	1	0	1	1	1	1	1	0	0	0	0
10714660	0.5	0	1	0	1	0	1	1	0	1	0	0	0	0	0	0	0	1	1	1	0	1	0	0	0	0	0	0	1	1	1	0	1	1	1	0	0	1	1	0	1	1	1	1	1	0	0	0	0
10715113	0.5	0	1	0	1	0	1	1	0	1	0	0	0	0	0	0	0	1	1	1	0	1	0	0	0	0	0	0	1	1	1	0	1	1	1	0	0	1	1	0	1	1	1	1	1	0	0	0	0.5
10722512	0.5	0	1	0	1	0	1	1	0	1	0	0	0	0	0	0	0	1	1	1	0	1	0	0	0	0	0	0	1	1	1	0	1	0	1	0	0	1	1	0	1	1	1	1	1	0	0	0	0
10722949	0.5	0	1	0	1	0	1	1	0	1	0	0	0	0	0	0	0	1	1	1	0	1	0	0	0	0	0	0	1	1	1	0	1	1	1	0	0	1	1	0	1	1	1	1	1	0	0	0	0
10723384	0.5	0	1	0	1	0	1	1	0	1	0	0	0	0	0	0	0	1	1	1	0	1	0	0	0	0	0	0	1	1	1	0	1	1	1	0	0	1	1	0	1	1	1	1	1	0	0	0	0
10723414	0.5	0	1	0	1	0	1	1	0	1	0	0	0	0	0	0	0	1	1	0.6243	0	1	0	0	0	0	0	0	1	1	1	0	1	1	0	0	0	1	1	0	1	1	1	1	1	0	0	0	0
10728979	0.5	0	1	0	1	0	1	1	0	1	0	0	0	0	0	0	0	0.5207	1	1	0	1	0	0	0	0	0	0	1	1	1	0	1	0.5	1	0	0	1	0.5016	0	1	1	1	1	0.5	0	0	0	0
10730511	0.5	0	1	0	1	0	1	1	0	1	0	0	0	0	0	0	0	1	1	1	0	1	0	0	0	0	0	0	1	1	1	0	1	1	1	0	0	1	1	0	1	1	1	1	1	0	0	0	0
10731786	0.5	0	1	0	1	0	1	1	0	1	0	0	0	0	0	0	0	1	1	1	0	1	0	0	0	0	0	0	1	1	1	0	1	1	1	0	0	1	1	0	1	1	1	1	1	0	0	0	0
10731787	0.5	0	1	0	1	0	1	1	0	1	0	0	0	0	0	0	0	1	1	1	0	1	0	0	0	0	0	0	1	1	1	0	1	1	1	0	0	1	1	0	1	1	1	1	1	0	0	0	0
10732597	0.5	0	1	0	1	0	1	1	0	1	0	0	0	0	0	0	0	1	0	1	0	1	0	0	0	0	0	0	0	1	1	0	1	1	1	0	0	1	1	0	1	1	1	1	1	0	0	0	0
10775961	0.5	0	1	0	1	0	1	1	0	1	0	0	0	0	0	0	0	1	1	1	0	1	0	0	0	0	0	0	1	1	1	0	1	1	1	0	0	1	1	0	1	1	1	1	1	0	0	0	0
10800986	0.5	0	1	0	1	0	1	1	0	1	0	0	0	0	0	0	0	1	1	1	0	1	0	0	0	0	0	0	1	1	1	0	1	1	1	0	0	1	1	0	1	1	1	1	1	0	0	0	0
10806521	0.5	0	1	0	1	0	1	1	0	1	0	0	0	0	0	0	0	1	1	1	0	1	0	0	0	0	0	0	1	1	1	0	1	1	1	0	0	1	1	0	1	1	1	1	1	0	0	0	0.5
10811045	0.5	0	1	0	1	0	1	1	0	1	0	0	0	0	0	0	0	1	1	1	0	1	0	0	0	0	0	0	1	1	1	0	1	1	1	0	0	1	1	0	1	1	1	1	1	0	0	0	0
10828762	0.5	0	1	0	1	0	1	1	0	1	0	0	0	0	0	0	0	1	1	0	0	1	0	0	0	0	0	0	0	1	1	0	1	1	1	0	0	1	0	0	1	1	1	0	1	0	0	0	0
10844199	0.5	0	1	0	1	0	1	1	0	1	0	0	0	0	0	0	0	1	1	1	0	1	0	0	0	0	0	0	1	1	1	0	1	1	1	0	0	1	1	0	1	1	0	1	0	0	0	0	0
10865329	0.5	0	1	0	1	0	1	1	0	1	0	0	0	0	0	0	0	1	1	1	0	1	0	0	0	0	0	0	1	1	1	0	1	1	1	0	0	1	1	0	1	1	1	1	1	0	0	0	0
10865362	0.5	0	1	0	1	0	1	1	0	1	0	0	0	0	0	0	0	1	1	1	0	1	0	0	0	0	0	0	1	1	1	0	1	1	1	0	0	1	1	0	1	1	1	1	1	0	0	0	0
10870374	0.5	0	1	0	1	0	1	1	0	1	0	0	0	0	0	0	0	1	1	1	0	1	0	0	0	0	0	0	1	1	1	0	1	1	1	0	0	1	1	0	1	1	1	0	1	0	0	0	0.5
10874135	0.5	0	1	0	1	0	1	1	0	1	0	0	0	0	0	0	0	1	1	1	0	1	0	0	0	0	0	0	0	1	1	0	1	1	1	0	0	1	1	0	1	0	0	1	1	0	0	0	0
10880932	0.5	0	1	0	1	0	1	1	0	1	0	0	0	0	0	0	0	1	1	1	0	1	0	0	0	0	0	0	1	1	1	0	1	1	1	0	0	1	1	0	1	1	1	1	1	0	0	0	0
10882870	0.5001	0	1	0	1	0	1	1	0	1	0	0	0	0	0	0	0	1	1	1	0	1	0	0	0	0	0	0	1	1	1	0	1	0.5001	0	0	0	1	1	0	1	1	1	1	1	0	0	0	0
10924345	0.5	0	1	0	1	0	1	1	0	1	0	0	0	0	0	0	0	1	1	1	0	1	0	0	0	0	0	0	1	1	1	0	1	1	1	0	0	1	1	0	1	1	1	1	1	0	0	0	0
10935217	0.5	0	1	0	1	0	1	1	0	1	0	0	0	0	0	0	0	1	1	1	0	1	0	0	0	0	0	0	1	1	1	0	1	1	1	0	0	1	1	0	1	1	1	1	1	0	0	0	0
10937297	0.5	0	1	0	1	0	1	1	0	1	0	0	0	0	0	0	0	1	1	1	0	1	0	0	0	0	0	0	1	1	1	0	1	1	1	0	0	0.5	1	0	1	1	1	1	1	0	0	0	0.5
10938807	0.5	0	1	0	1	0	1	1	0	1	0	0	0	0	0	0	0	1	1	1	0	1	0	0	0	0	0	0	1	1	1	0	1	1	1	0	0	1	1	0	1	1	1	1	1	0	0	0	0
10940154	0.5	0	1	0	1	0	1	1	0	1	0	0	0	0	0	0	0	1	1	1	0	1	0	0	0	0	0	0	1	1	1	0	1	1	1	0	0	1	1	0	1	1	1	1	1	0	0	0	0.5
10966476	0.5	0	1	0	1	0	1	1	0	1	0	0	0	0	0	0	0	1	1	1	0	1	0	0	0	0	0	0	1	1	1	0	1	1	1	0	0	1	1	0	1	1	1	1	1	0	0	0	0
10968681	0.5	0	1	0	1	0	1	1	0	1	0	0	0	0	0	0	0	1	1	1	0	1	0	0	0	0	0	0	1	1	1	0	1	1	1	0	0	1	1	0	1	1	1	1	1	0	0	0	0
10978853	0.5	0	1	0	1	0	1	1	0	1	0	0	0	0	0	0	0	1	1	1	0	1	0	0	0	0	0	0	1	1	1	0	1	1	1	0	0	1	1	0	1	1	1	1	1	0	0	0	0
10979646	0.5	0	1	0	1	0	1	1	0	1	0	0	0	0	0	0	0	1	1	1	0	1	0	0	0	0	0	0	1	1	1	0	1	1	1	0	0	1	1	0	1	0.502	1	1	1	0	0	0	0
11076156	0.5	0	1	0	1	0	1	1	0	1	0	0	0	0	0	0	0	1	1	1	0	1	0	0	0	0	0	0	1	1	0	0	1	1	1	0	0	1	1	0	1	1	1	1	1	0	0	0	0
11094127	0.5002	0	1	0	1	0	1	1	0	1	0	0	0	0	0	0	0	0	0.5032	1	0	1	0	0	0	0	0	0	1	1	0	0	1	1	1	0	0	1	1	0	1	1	1	1	1	0	0	0	0
11178017	0.5	0	1	0	1	0	1	1	0.5	1	0	0	0	0	0	0	0	1	1	1	0	1	0	0	0	0	0	0	1	1	0	0	1	1	1	0	0	1	1	0	1	1	1	1	1	0	0	0	0
11179913	0.5	0	1	0	1	0	1	1	0.5	1	0	0	0	0	0	0	0	1	1	1	0	1	0	0	0	0	0	0	1	1	0	0	1	1	1	0	0	1	1	0	1	1	1	1	1	0	0	0	0
11180194	0.5	0	1	0	1	0	1	1	0.5	1	0	0	0	0	0	0	0	1	1	1	0	1	0	0	0	0	0	0	1	1	0	0	1	1	1	0	0	0	1	0	1	1	0.6243	1	1	0	0	0	0
11207080	0.5	0	1	0	1	0	1	1	0.5	1	0	0	0	0	0	0	0	1	1	1	0	1	0	0	0	0	0	0	1	1	0	0	1	1	1	0	0	1	1	0	1	1	1	1	1	0	0	0	0
11216475	0.5	0	1	0	1	0	1	1	0.5	1	0	0	0	0	0	0	0	1	1	1	0	1	0	0	0	0	0	0	1	1	0	0	1	1	1	0	0	1	1	0	1	1	1	1	1	0	0	0	0
11216680	0.5	0	1	0	1	0	1	1	0.5	1	0	0	0	0	0	0	0	1	1	1	0	1	0	0	0	0	0	0	1	0	0	0	1	1	1	0	0	1	1	0	1	1	1	1	1	0	0	0	0.5
11222953	0.5	0	1	0	1	0	1	1	0.5	1	0	0	0	0	0	0	0	1	1	1	0	1	0	0	0	0	0	0	1	1	0	0	1	1	1	0	0	1	1	0	1	1	1	1	1	0	0	0	0
11233156	0.5	0	1	0	1	0	1	1	0.5	1	0	0	0	0	0	0	0	1	1	1	0	1	0	0	0	0	0	0	1	1	0	0	1	1	1	0	0	1	1	0	1	1	1	1	1	0	0	0	0
11252294	0.5	0	1	0	1	0	1	1	0.5	1	0	0	0	0	0	0	0	1	1	1	0	1	0	0	0	0	0	0	1	1	0	0	1	0	1	0	0	1	1	0	0	1	1	1	1	0	0	0	0
11253481	0.5	0	1	0	1	0	1	1	0.5	1	0	0	0	0	0	0	0	1	1	1	0	1	0	0	0	0	0	0	1	1	0	0	1	1	1	0	0	1	1	0	1	1	1	1	1	0	0	0	0
11253528	0.5	0	1	0	1	0	1	1	0.5032	1	0	0	0	0	0	0	0	1	1	1	0	1	0	0	0	0	0	0	1	1	0	0	1	1	1	0	0	1	1	0	1	1	1	1	1	0	0	0	0
11255791	0.5	0	1	0	1	0	1	1	0.5	1	0	0	0	0	0	0	0	1	1	1	0	1	0	0	0	0	0	0	1	1	0	0	1	1	1	0	0	1	1	0	1	1	1	1	1	0	0	0	0
11293950	0.5	0	1	0	1	0	1	1	0.5	1	0	0	0	0	0	0	0	1	1	1	0	1	0	0	0	0	0	0	1	1	0	0	1	1	1	0	0	1	1	0	1	1	1	1	1	0	0	0	0
11296152	0.5	0	1	0	1	0	1	1	0.5	1	0	0	0	0	0	0	0	1	1	1	0	1	0	0	0	0	0	0	1	1	0	0	1	1	1	0	0	1	1	0	1	1	1	1	1	0	0	0	0
11340371	0.5	0	1	0	1	0	1	1	0.5	1	0	0	0	0	0	0	0	1	1	1	0	1	0	0	0	0	0	0	1	1	0	0	1	1	1	0	0	1	1	0	1	1	1	1	1	0	0	0	0
11367059	0.5	0	1	0	1	0	1	1	0.5	1	0	0	0	0	0	0	0	1	0	1	0	1	0	0	0	0	0	0	1	1	0	0	1	1	1	0	0	1	1	0	1	0	1	1	1	0	0	0	0
11367074	0.5	0	1	0	1	0	1	1	0.5	1	0	0	0	0	0	0	0	1	0	1	0	1	0	0	0	0	0	0	1	1	0	0	1	1	1	0	0	1	1	0	1	0	1	1	1	0	0	0	0
11368338	0.5	0	1	0	1	0	1	1	0.5	1	0	0	0	0	0	0	0	1	1	1	0	1	0	0	0	0	0	0	1	1	0	0	1	0	1	0	0	1	1	0	1	1	1	1	1	0	0	0	0
11380544	0.5006	0	1	0	1	0	1	1	0.5	1	0	0	0	0	0	0	0	1	1	1	0	1	0	0	0	0	0	0	1	1	0	0	1	1	1	0	0	1	1	0	0.5939	1	1	1	1	0	0	0	0.5
11387490	0.5	0	1	0	1	0	1	1	0.5	1	0	0	0	0	0	0	0	1	1	1	0	1	0	0	0	0	0	0	1	1	0	0	1	1	1	0	0	1	1	0	1	1	1	1	1	0	0	0	0
11392065	0.5	0	1	0	1	0	1	1	0.5	1	0.4999	0	0	0	0	0	0	1	1	1	0	1	0	0	0	0	0	0	1	1	0	0	1	1	1	0	0	1	1	0	1	1	1	1	1	0	0	0	0.5
11400798	0.5	0	1	0	1	0	1	1	0.5	1	0	0	0	0	0	0	0	1	1	1	0	1	0	0	0	0	0	0	1	1	0	0	1	1	1	0	0	1	1	0	1	1	1	1	1	0	0	0	0
11403792	0.5	0	1	0	1	0	1	1	0.5	1	0	0	0	0	0	0	0	1	1	1	0	1	0	0	0	0	0	0	1	1	0	0	1	1	1	0	0	1	1	0	1	1	1	1	1	0	0	0	0
11404092	0.5	0	1	0	1	0	1	1	0.5	1	0	0	0	0	0	0	0	1	1	1	0	1	0	0	0	0	0	0	1	1	0	0	1	1	1	0	0	1	1	0	1	1	1	1	1	0	0	0	0
11404252	0.5	0	1	0	1	0	1	1	1	1	0	0	0	0	0	0	0	1	1	1	0	1	0	0	0	0	0	0	1	1	0	0	1	1	1	0	0	1	1	0	1	1	1	1	1	0	0	0	0
11406164	0.5	0	1	0	1	0	1	1	0.543	1	0	0	0	0	0	0	0	1	1	1	0	1	0	0	0	0	0	0	1	1	0	0	1	1	1	0	0	1	1	0	1	1	1	1	1	0	0	0	0.5
11409513	0.5	0	1	0	1	0	0.5336	1	0.5	1	0	0	0	0	0	0	0	1	1	1	0	1	0	0	0	0	0	0	1	1	0	0	1	1	0	0	0	1	0	0	1	1	1	1	1	0	0	0	0
11410125	0	0	1	0	1	0	1	1	0.5	1	0	0	0	0	0	0	0	1	1	1	0	1	0	0	0	0	0	0	1	1	0	0	1	1	1	0	0	1	1	0	1	1	1	1	1	0	0	0	0
11462667	0.5	0	1	0	1	0	1	1	0.5	1	0	0	0	0	0	0	0	1	1	1	0	1	0	0	0	0	0	0	1	1	0	0	1	1	1	0	0	1	1	0	1	1	0.5	1	1	0	0	0	0.5
11526478	0.5	0	1	0	1	0	1	1	1	1	0	0	0	0	0	0	0	1	1	1	0	1	0	0	0	0	0	0	1	1	0	0	1	1	1	0	0	1	1	0	1	1	1	1	1	0	0	0	0.5
11536185	0.5	0	1	0	1	0	1	1	0.5	1	0	0	0	0	0	0	0	1	1	1	0	1	0	0	0	0	0	0	1	1	0	0	1	1	1	0	0	1	1	0	1	1	1	1	1	0	0	0	0.4999
11540172	0	0	1	0	1	0	1	1	0.5263	0	0	0	0	0	0	0	0	1	1	1	0	1	0	0	0	0	0	0	0	1	0	0	1	1	1	0	0	1	1	0	1	1	1	1	1	0	0	0	0
11572254	0.5	0	1	0	1	0	1	1	0.5	1	0	0	0	0	0	0	0	1	1	1	0	1	0	0	0	0	0	0	1	1	0	0	1	1	1	0	0	1	1	0	1	1	1	1	1	0	0	0	0
11586713	0.5	0	1	0	1	0	1	1	0.5	1	0	0	0	0	0	0	0	1	1	1	0	1	0	0	0	0	0	0	1	1	0	0	1	1	1	0	0	1	1	0	1	1	1	1	1	0	0	0	0
11604677	0.5	0	1	0	1	0	1	1	0.5	1	0	0	0	0	0	0	0	1	1	1	0	1	0	0	0	0	0	0	1	1	0	0	1	1	1	0	0	1	1	0	0	1	1	1	1	0	0	0	0
11610152	0.5	0	1	0	1	0	1	1	0.5	1	0	0	0	0	0	0	0	1	1	1	0	0	0	0	0	0	0	0	1	1	0	0	1	1	1	0	0	0	1	0	1	1	1	1	1	0	0	0	0.4999
11680610	0.5	0	1	0	1	0	1	1	0.5	1	0	0	0	0	0	0	0	1	1	1	0	1	0	0	0	0	0	0	1	1	0	0	1	1	1	0	0	1	1	0	1	1	1	1	1	0	0	0	0
11680624	0.5	0	1	0	1	0	1	1	0.5	1	0	0	0	0	0	0	0	1	1	1	0	1	0	0	0	0	0	0	1	1	0	0	1	1	1	0	0	1	1	0	1	1	1	1	1	0	0	0	0
11681241	0.5	0	1	0	1	0	1	1	0.505	1	0	0	0	0	0	0	0	1	1	1	0	1	0	0	0	0	0	0	1	1	0	0	1	1	1	0	0	1	1	0	0	1	0	1	1	0	0	0	0
11681265	0.5	0	1	0	1	0	1	1	0.5	1	0	0	0	0	0	0	0	1	1	1	0	1	0	0	0	0	0	0	1	1	0	0	1	1	1	0	0	1	1	0	0	1	1	1	1	0	0	0	0
11681692	0.5	0	1	0	1	0	1	1	0.5	1	0	0	0	0	0	0	0	1	0	1	0	1	0	0	0	0	0	0	1	1	0	0	1	1	1	0	0	1	1	0	0	1	1	1	1	0	0	0	0
11689627	0.5	0	1	0	1	0	1	1	0.5	1	0	0	0	0	0	0	0	1	1	1	0	1	0	0	0	0	0	0	1	1	0	0	1	1	1	0	0	1	1	0	1	1	1	1	1	0	0	0	0.5
11702285	0.5	0	1	0	1	0	1	1	0.5009	1	0	0	0	0	0	0	0	1	1	1	0	1	0	0	0	0	0	0	1	1	0	0	1	1	1	0	0	1	1	0	1	1	1	1	1	0	0	0	0
11708231	0.5	0	1	0	1	0	1	1	0.5	1	0	0	0	0	0	0	0	1	1	1	0	1	0	0	0	0	0	0	1	1	0	0	1	1	1	0	0	1	1	0	1	1	1	1	1	0	0	0	0
11708232	0.5	0	1	0	1	0	1	1	0.5	1	0	0	0	0	0	0	0	1	1	1	0	1	0	0	0	0	0	0	1	1	0	0	1	1	1	0	0	1	1	0	1	1	1	1	1	0	0	0	0
11708286	0.5	0	1	0	1	0	1	1	0.5	1	0	0	0	0	0	0	0	1	1	1	0	1	0	0	0	0	0	0	1	1	0	0	1	1	1	0	0	1	1	0	1	1	1	1	1	0	0	0	0
11725498	0.5	0	1	0	1	0	1	1	0.5	1	0	0	0	0	0	0	0	0	0	1	0	1	0	0	0	0	0	0	1	1	0	0	1	1	1	0	0	1	1	0	0	1	1	1	1	0	0	0	0.5002
11734421	0.5	0	1	0	1	0	1	1	0.5001	1	0	0	0	0	0	0	0	1	0	1	0	1	0	0	0	0	0	0	1	1	0	0	1	1	1	0	0	1	0	0	0	1	1	0	1	0	0	0	0
11748343	0.5	0	1	0	1	0	1	1	0.5	1	0	0	0	0	0	0	0	1	1	1	0	1	0	0	0	0	0	0	1	1	0	0	1	1	1	0	0	1	1	0	1	1	1	1	1	0	0	0	0.5
11749504	0.5	0	1	0	1	0	1	1	0.5	1	0	0	0	0	0	0	0	1	1	1	0	1	0	0	0	0	0	0	1	1	0	0	1	1	1	0	0	1	1	0	1	1	1	1	1	0	0	0	0.5
11749617	0.5	0	1	0	1	0	1	1	0.5002	1	0	0	0	0	0	0	0	1	1	1	0	1	0	0	0	0	0	0	1	1	0	0	1	1	1	0	0	1	1	0	1	1	1	1	1	0	0	0	0.5
11750058	0.5	0	1	0	1	0	1	1	0.5	1	0	0	0	0	0	0	0	1	1	1	0	1	0	0	0	0	0	0	1	1	0	0	1	1	1	0	0	1	1	0	1	1	1	1	1	0	0	0	0
11750855	0.5	0	1	0	1	0	1	1	0.5	1	0	0	0	0	0	0	0	1	1	1	0	1	0	0	0	0	0	0	1	1	0	0	1	1	1	0	0	1	1	0	1	1	1	1	1	0	0	0	0
11752676	0.5	0	1	0	0	0	1	1	1	1	0	0	0	0	0	0	0	1	1	1	0	1	0	0	0	0	0	0	1	1	0	0	1	1	1	0	0	1	0.5	0	1	1	1	1	1	0	0	0	0
11764499	0	0	1	0	1	0	1	1	0	1	0	0	0	0	0	0	0	1	1	1	0	1	0	0	0	0	0	0	1	1	0	0	1	1	1	0	0	1	1	0	1	1	1	1	1	0	0	0	0
11764642	0	0	1	0	1	0	1	1	0	1	0	0	0	0	0	0	0	1	1	1	0	1	0	0	0	0	0	0	1	1	0	0	1	1	1	0	0	1	1	0	1	1	1	1	1	0	0	0	0
11765001	0.5	0	1	0	1	0	1	1	0.5	1	0	0	0	0	0	0	0	1	1	1	0	1	0	0	0	0	0	0	1	1	0	0	1	1	1	0	0	1	1	0	1	1	1	1	1	0	0	0	0.5
11765806	0.5	0	1	0	1	0	1	1	0.5	1	0	0	0	0	0	0	0	1	1	1	0	1	0	0	0	0	0	0	1	1	0	0	1	1	1	0	0	1	1	0	1	1	1	1	1	0	0	0	0.5
11769196	0.5	0	1	0	1	0	1	1	0.5	1	0	0	0	0	0	0	0	1	1	1	0	1	0	0	0	0	0	0	1	1	0	0	1	1	1	0	0	1	1	0	1	1	1	1	1	0	0	0	0.5
11847855	0.5	0	1	0	1	0	1	1	0.5	1	0	0	0	0	0	0	0	1	1	1	0	1	0	0	0	0	0	0	1	1	0	0	1	1	1	0	0	1	1	0	1	1	1	1	1	0	0	0	0.5
11849172	0.5	0	1	0	1	0	1	1	0.5	1	0	0	0	0	0	0	0	1	1	1	0	1	0	0	0	0	0	0	1	1	0	0	1	1	1	0	0	1	1	0	1	1	1	1	1	0	0	0	0.4999
11851733	0.5	0	1	0	1	0	1	1	0.5	1	0	0	0	0	0	0	0	1	1	1	0	1	0	0	0	0	0	0	1	1	0	0	1	1	1	0	0	1	0.5004	0	1	1	1	1	1	0	0	0	0.4997
11854286	0.5001	0	1	0	1	0	1	1	0.5	1	0	0	0	0	0	0	0	1	1	1	0	1	0	0	0	0	0	0	1	1	0	0	1	1	1	0	0	1	1	0	1	1	1	1	1	0	0	0	0.5
11885475	0.5	0	1	0	1	0	1	1	0.5	1	0	0	0	0	0	0	0	1	1	1	0	1	0	0	0	0	0	0	1	1	0	0	1	1	1	0	0	1	1	0	1	1	1	1	1	0	0	0	0.5
11891840	0.5	0	1	0	1	0	1	1	0.5	1	0	0	0	0	0	0	0	1	1	1	0	1	0	0	0	0	0	0	1	1	0	0	1	1	1	0	0	1	1	0	1	1	1	1	1	0	0	0	0.5
11893988	1	0	1	0	1	0	1	1	0.5016	1	0	0	0	0	0	0	0	0.5	1	1	0	1	0	0	0	0	0	0	1	1	0	0	1	1	1	0	0	1	1	0	1	1	0.543	1	1	0	0	0	0
11902132	0.5	0	1	0	1	0	1	1	0.5	1	0.5	0	0	0	0	0	0	1	1	1	0	1	0	0	0	0	0	0	0.5008	1	0	0	0.5	1	1	0	0	1	1	0	1	1	1	1	1	0	0	0	0
11902769	0.5	0	1	0	1	0	1	1	0.5	1	0	0	0	0	0	0	0	1	1	1	0	1	0	0	0	0	0	0	1	1	0	0	1	1	1	0	0	1	1	0	1	1	1	1	1	0	0	0	0.5
11904360	0.5263	0	1	0	1	0	1	1	1	1	0	0	0	0	0	0	0	1	1	1	0	1	0	0	0	0	0	0	1	1	0	0	1	1	1	0	0	1	1	0	1	1	1	1	1	0	0	0	0.5
11907684	0.5	0	1	0	1	0	1	1	0.5	1	0	0	0	0	0	0	0	1	1	1	0	1	0	0	0	0	0	0	1	1	0	0	1	1	1	0	0	1	1	0	1	1	1	1	1	0	0	0	0.5
11908074	0.5	0	1	0	1	0	1	1	0.5	1	0	0	0	0	0	0	0	1	1	1	0	1	0	0	0	0	0	0	1	1	0	0	1	1	1	0	0	1	1	0	1	1	1	1	1	0	0	0	0.5
11911534	0.5	0	1	0	1	0	1	1	0.5	1	0	0	0	0	0	0	0	1	1	1	0	1	0	0	0	0	0	0	1	1	0	0	1	1	1	0	0	1	1	0	1	1	1	1	1	0	0	0	0.5
11912104	0.5	0	1	0	1	0	1	1	0.5	1	0	0	0	0	0	0	0	1	1	1	0	1	0	0	0	0	0	0	1	1	0	0	1	1	1	0	0	1	1	0	1	1	1	1	1	0	0	0	0.5
11912195	0.5	0	1	0	1	0	1	1	1	1	0	0	0	0	0	0	0	1	1	1	0	1	0	0	0	0	0	0	1	1	0	0	1	1	1	0	0	1	1	0	1	1	1	1	1	0	0	0	0.5
11913254	0.5	0	1	0	1	0	1	1	0.5	1	0	0	0	0	0	0	0	1	1	1	0	1	0	0	0	0	0	0	1	1	0	0	1	1	1	0	0	1	1	0	1	1	1	1	1	0	0	0	0
11913476	0.5	0	1	0	1	0	1	1	0.5	1	0	0	0	0	0	0	0	1	0.5336	1	0	1	0	0	0	0	0	0	1	1	0	0	1	1	1	0	0	1	1	0	1	1	1	1	1	0	0	0	0.5
11920232	0.5	0	1	0	1	0	1	1	0.5	1	0	0	0	0	0	0	0	1	1	1	0	1	0	0	0	0	0	0	1	1	0	0	1	1	1	0	0	1	1	0	1	1	1	1	1	0	0	0	0.5
11922127	0.5	0	1	0	1	0	1	1	0.5	1	0	0	0	0	0	0	0	1	1	1	0	1	0	0	0	0	0	0	1	1	0	0	1	1	0.5	0	0	1	1	0	1	1	1	1	1	0	0	0	0.5
11922178	0.5	0	1	0	1	0	1	1	0.5	1	0	0	0	0	0	0	0	1	1	1	0	1	0	0	0	0	0	0	1	1	0	0	1	1	1	0	0	1	1	0	1	1	1	1	1	0	0	0	0.5
11924787	0.5	0	0	0	1	0	1	1	0.5	1	0	0	0	0	0	0	0	1	1	1	0	1	0	0	0	0	0	0	1	1	0	0	1	1	1	0	0	1	1	0	1	1	1	1	1	0	0	0	0
11931213	0.5	0	0	0	1	0	1	1	0.5	1	0	0	0	0	0	0	0	1	1	1	0	1	0	0	0	0	0	0	1	1	0	0	1	1	1	0	0	1	1	0	1	1	1	1	1	0	0	0	0
11955438	0.5	0	0	0	1	0	1	1	0.5	1	0	0	0	0	0	0	0	1	1	1	0	1	0	0	0	0	0	0	1	1	0	0	1	1	1	0	0	1	1	0	1	1	1	1	1	0	0	0	0
11955628	0.5	0	0	0	1	0	1	1	0.5	1	0	0	0	0	0	0	0	1	1	1	0	1	0	0	0	0	0	0	1	1	0	0	1	1	1	0	0	1	1	0	1	1	1	1	1	0	0	0	0.5
11955724	0.5	0	0	0	1	0	1	1	0.5	1	0	0	0	0	0	0	0	1	1	1	0	1	0	0	0	0	0	0	1	1	0	0	1	1	1	0	0	1	1	0	1	1	1	1	1	0	0	0	0.5
11955727	0.5	0	0	0	1	0	1	1	0.5	1	0	0	0	0	0	0	0	1	1	1	0	1	0	0	0	0	0	0	1	1	0	0	1	1	1	0	0	1	1	0	1	1	1	1	1	0	0	0	0.5
11956758	0.5	0	0	0	1	0	1	1	0.5	1	0	0	0	0	0	0	0	1	1	1	0	1	0	0	0	0	0	0	1	1	0	0	1	1	1	0	0	1	1	0	1	1	1	1	1	0	0	0	0
11956849	0.5	0	0	0	1	0	1	1	0.5	1	0	0	0	0	0	0	0	1	1	1	0	1	0	0	0	0	0	0	1	1	0	0	1	1	1	0	0	1	1	0	1	1	1	1	1	0	0	0	0.5
11957011	0.5	0	0	0	1	0	1	1	0.5	1	0	0	0	0	0	0	0	1	1	1	0	1	0	0	0	0	0	0	1	1	0	0	1	1	1	0	0	1	1	0	1	1	1	1	1	0	0	0	0.5
11961901	0.5	0	0	0	1	0	1	1	0.5	1	0	0	0	0	0	0	1	1	1	1	0	1	0	0	0	0	0	0	1	1	0	0	1	1	1	0	0	1	1	0	1	1	0.5001	1	1	0	0	0	0
11966665	0.5	0	0	0	1	0	1	1	0.5	1	0	0	0	0	0	0	1	1	0	1	0	1	0	0	0	0	0	0	0.5163	1	0	0	1	1	1	0	0	1	1	0	1	1	1	1	1	0	0	0	0.5
11967119	0.5001	0	0	0	1	0	1	1	0.5	1	0	0	0	0	0	0	1	1	1	1	0	1	0	0	0	0	0	0	1	1	0	0	0.5102	1	1	0	0	1	1	0	1	1	1	1	1	0	0	0	0
11967276	0.5207	0	0	0	1	0	1	1	0.5	1	0	0	0	0	0	0	1	1	1	1	0	1	0	0	0	0	0	0	1	1	0	0	1	1	1	0	0	1	1	0	1	1	1	1	1	0	0	0	0.5
11967438	0.5	0	0	0	1	0	1	1	0.5	1	0	0	0	0	0	0	1	1	1	1	0	1	0	0	0	0	0	0	1	1	0	0	1	1	1	0	0	1	1	0	1	1	1	1	1	0	0	0	0
11985277	0.5	0	0	0	1	0	1	1	0.5	1	0	0	0	0	0	0	1	1	1	1	0	1	0	0	0	0	0	0	1	0	0	0	1	1	1	0	0	1	1	0	1	1	1	1	1	0	0	0	0
12004786	0.5	0	0	0	1	0	1	1	0.5	1	0	0	0	0	0	0	1	1	1	1	0	1	0	0	0	0	0	0	1	1	0	0	1	1	1	0	0	1	1	0	1	1	1	1	1	0	0	0	0
12005466	0.5	0	0	0	1	0	1	1	0.5	1	0	0	0	0	0	0	1	1	0	1	0	1	0	0	0	0	0	0	1	1	0	0	1	1	1	0	0	1	1	0	1	1	1	1	1	0	0	0	0.5
12005479	0.7304	0	0	0	1	0	1	1	0.5005	1	0	0	0	0	0	0	1	1	1	1	0	1	0	0	0	0	0	0	1	1	0	0	1	1	1	0	0	1	1	0	1	1	1	1	1	0	0	0	0.5
12005580	0.6672	0	0	0	1	0	1	1	0.5	1	0	0	0	0	0	0	1	1	0	1	0	1	0	0	0	0	0	0	1	0.5032	0	0	1	1	1	0	0	1	1	0	1	1	1	1	1	0	0	0	0
12006147	0.5	0	0	0	1	0	1	1	0.5	1	0	0	0	0	0	0	1	1	1	1	0	1	0	0	0	0	0	0	1	1	0	0	1	1	1	0	0	1	1	0	1	1	1	1	1	0	0	0	0.5016
12009374	0.5	0	0	0	1	0	1	1	0.5	1	0	0	0	0	0	0	1	1	1	1	0	1	0	0	0	0	0	0	1	1	0	0	1	1	1	0	0	1	1	0	1	1	1	1	1	0	0	0	0
12009384	0.5	0	0	0	1	0	1	1	0.5	1	0	0	0	0	0	0	1	1	1	1	0	1	0	0	0	0	0	0	1	1	0	0	1	1	1	0	0	1	1	0	1	1	1	1	1	0	0	0	0
12021553	0.5	0	0	0	1	0	1	1	0.5	1	0	0	0	0	0	0	1	1	1	1	0	1	0	0	0	0	0	0	1	1	0	0	1	1	1	0	0	1	1	0	1	1	1	1	1	0	0	0	0.5
12021781	0.5	0	0	0	1	0	1	1	0.5	1	0	0	0	0	0	0	1	1	1	0	0	1	0	0	0	0	0	0	1	1	0	0	1	1	1	0	0	1	1	0	1	1	1	1	1	0	0	0	0
12030779	0.5	0	0	0	1	0	1	1	0.5	1	0	0	0	0	0	0	0	1	1	0	0	1	0	0	0	0	0	0	1	1	0	0	1	1	0	0	0	1	0	0	0	1	1	0	1	0	0	0	0
12030818	0.4999	0	0	0	1	0	1	1	0.5	1	0	0	0	0	0	0	0	1	1	1	0	1	0	0	0	0	0	0	1	1	0	0	1	1	1	0	0	1	1	0	0	1	1	0	1	0	0	0	0
12032375	0.5	0	0	0	1	0	1	1	0.5	1	0	0	0	0	0	0	1	1	1	1	0	1	0	0	0	0	0	0	1	1	0	0	1	1	1	0	0	1	1	0	1	1	1	1	1	0	0	0	0.4999
12032413	0.5	0	0	0	1	0	1	1	0.5	1	0	0	0	0	0	0	1	1	1	1	0	1	0	0	0	0	0	0	1	1	0	0	1	1	1	0	0	1	1	0	1	1	1	1	1	0	0	0	0.5
12043402	0.5	0	0	0	1	0	1	1	0.5	1	0	0	0	0	0	0	1	1	1	1	0	1	0	0	0	0	0	0	1	1	0	0	1	1	1	0	0	1	1	0	1	1	1	1	1	0	0	0	0
12045827	0.5	0	0	0	1	0	1	1	0.5	1	0	0	0	0	0	0	1	1	0	1	0	1	0	0	0	0	0	0	1	1	0	0	1	1	1	0	0	1	1	0	1	1	1	1	1	0	0	0	0
12047593	0.5	0	0	0	1	0	1	1	0.5	1	0	0	0	0	0	0	1	1	1	1	0	1	0	0	0	0	0	0	1	1	0	0	1	1	1	0	0	1	1	0	1	1	1	1	1	0	0	0	0.5
12060432	0	0	0	0	1	0	1	1	0	1	0	0	0	0	0	0	1	1	1	1	0	1	0	0	0	0	0	0	1	1	0	0	1	1	1	0	0	1	1	0	1	1	1	1	1	0	0	0	0
12060726	0.5	0	0	0	1	0	1	1	0.5	1	0	0	0	0	0	0	1	1	1	1	0	1	0	0	0	0	0	0	1	1	0	0	1	1	1	0	0	1	1	0	1	1	1	1	1	0	0	0	0
12060741	0	0	0	0	1	0	1	1	0	1	0	0	0	0	0	0	1	1	1	1	0	1	0	0	0	0	0	0	1	1	0	0	1	1	1	0	0	1	1	0	1	1	1	1	1	0	0	0	0
12063445	0.5	0	0	0	1	0	1	1	0.5	1	0	0	0	0	0	0	1	1	1	1	0	1	0	0	0	0	0	0	1	1	0	0	1	1	1	0	0	1	1	0	1	1	1	1	1	0	0	0	0
12063448	0.5	0	0	0	1	0	1	1	0.5	1	0	0	0	0	0	0	1	1	1	1	0	1	0	0	0	0	0	0	1	1	0	0	1	1	1	0	0	1	1	0	1	1	1	1	1	0	0	0	0
12063451	0.5	0	0	0	1	0	1	1	0.5	1	0	0	0	0	0	0	1	1	1	1	0	1	0	0	0	0	0	0	1	1	0	0	1	1	1	0	0	1	1	0	1	1	1	1	1	0	0	0	0
12063460	0.5	0	0	0	1	0	1	1	0.5	1	0	0	0	0	0	0	1	1	1	1	0	1	0	0	0	0	0	0	1	1	0	0	1	1	1	0	0	1	1	0	1	1	1	1	1	0	0	0	0
12063550	0.5	0	0	0	1	0	1	1	0.5	1	0	0	0	0	0	0	1	1	1	1	0	1	0	0	0	0	0	0	1	1	0	0	1	1	1	0	0	1	1	0	1	1	1	1	1	0	0	0	0.4998
12063565	0.5	0	0	0	1	0	1	1	0.5	1	0	0	0	0	0	0	1	1	1	1	0	1	0	0	0	0	0	0	1	1	0	0	1	1	1	0	0	1	1	0	1	1	1	1	1	0	0	0	0
12063568	0.5	0	0	0	1	0	1	1	0.5	1	0	0	0	0	0	0	1	1	0.5016	1	0	1	0	0	0	0	0	0	1	1	0	0	1	1	1	0	0	1	1	0	1	1	1	1	1	0	0	0	0.5
12063610	0.5	0	0	0	1	0	1	1	0.5	1	0	0	0	0	0	0	1	1	1	1	0	1	0	0	0	0	0	0	1	1	0	0	1	1	1	0	0	1	1	0	1	1	1	1	1	0	0	0	0.5
12064447	0.5	0	0	0	1	0	1	1	0.5	1	0	0	0	0	0	0	1	1	1	1	0	1	0	0	0	0	0	0	1	1	0	0	1	1	1	0	0	1	1	0	1	1	1	1	1	0	0	0	0.5
12064477	0.5	0	0	0	1	0	1	1	0.5	1	0	0	0	0	0	0	1	1	1	1	0	1	0	0	0	0	0	0	1	1	0	0	1	1	1	0	0	1	1	0	1	1	1	1	1	0	0	0	0.5
12064522	0.5	0	0	0	1	0	1	1	0.5	1	0	0	0	0	0	0	1	1	0.8294	1	0	1	0	0	0	0	0	0	1	1	0	0	1	1	1	0	0	1	1	0	1	1	1	1	1	0	0	0	0
12064597	0.5	0	0	0	1	0	1	1	0.5	1	0	0	0	0	0	0	1	1	1	1	0	1	0	0	0	0	0	0	1	1	0	0	1	1	1	0	0	1	1	0	1	1	1	1	1	0	0	0	0.5
12064603	0.5	0	0	0	1	0	1	1	0.5	1	0	0	0	0	0	0	1	1	1	1	0	1	0	0	0	0	0	0	1	1	0	0	1	1	1	0	0	1	1	0	1	1	1	1	1	0	0	0	0.5
12064630	0.5	0	0	0	1	0	1	1	0.5	1	0	0	0	0	0	0	1	1	1	1	0	1	0	0	0	0	0	0	1	1	0	0	1	1	1	0	0	1	1	0	1	1	1	1	1	0	0	0	0.5
12064738	0.5	0	0	0	1	0	1	1	0.5	1	0	0	0	0	0	0	1	1	1	1	0	1	0	0	0	0	0	0	1	1	0	0	1	1	1	0	0	1	1	0	1	1	1	1	1	0	0	0	0
12066105	0.5	0	0	0	1	0	1	1	0	1	0	0	0	0	0	0	1	1	0	0	0	1	0	0	0	0	0	0	1	1	0	0	1	1	0	0	0	1	0	0	0	0	0	0	0.5006	0	0	0	0
12066111	0.5	0	0	0	1	0	1	1	0	1	0	0	0	0	0	0	1	1	0	0	0	1	0	0	0	0	0	0	1	1	0	0	1	1	0	0	0	1	0	0	0	0	0	0	0.5	0	0	0	0
12066117	0.5	0	0	0	1	0	1	1	0	1	0	0	0	0	0	0	1	1	0	0	0	1	0	0	0	0	0	0	1	1	0	0	1	1	0	0	0	1	0	0	0	0	0	0	0.5	0	0	0	0
12066135	0.5	0	0	0	1	0	1	1	0	1	0	0	0	0	0	0	1	1	1	1	0	1	0	0	0	0	0	0	1	1	0	0	1	1	1	0	0	1	1	0	1	0	1	0	0.5	0	0	0	0
12066226	0.5	0	0	0	1	0	1	1	0.5	1	0	0	0	0	0	0	1	1	1	1	0	1	0	0	0	0	0	0	1	1	0	0	1	1	1	0	0	1	0.4999	0	1	1	1	1	1	0	0	0	0
12066250	0.5	0	0	0	1	0	1	1	0.5	1	0	0	0	0	0	0	1	1	1	1	0	1	0	0	0	0	0	0	1	1	0	0	1	1	1	0	0	1	0.505	0	1	1	1	1	1	0	0	0	0
12066280	0.5	0	0	0	1	0	1	1	0.5001	1	0	0	0	0	0	0	1	1	1	1	0	1	0	0	0	0	0	0	1	1	0	0	1	1	1	0	0	1	0.5	0	1	1	1	1	1	0	0	0	0
12158531	0.5	0	0	0	1	0	1	1	0.5	1	0	0	0	0	0	0	1	1	1	1	0	1	0	0	0	0	0	0	1	1	0	0	1	1	1	0	0	1	1	0	1	1	1	1	1	0	0	0	0
12162571	0.5	0	0	0	1	0	1	1	0.5	1	0	0	0	0	0	0	1	1	1	1	0	1	0	0	0	0	0	0	1	1	0	0	1	1	1	0	0	1	1	0	1	1	1	1	1	0	0	0	0.5
12167831	0.5	0	0	0	1	0	1	1	0.5	1	0	0	0	0	0	0	1	1	0	1	0	0	0	0	0	0	0	0	1	1	0	0	1	1	1	0	0	1	0	0	1	1	1	0	1	0	0	0	0.5016
12168446	0.5	0	0	0	1	0	1	1	0.5	1	0	0	0	0	0	0	1	1	1	1	0	1	0	0	0	0	0	0	1	1	0	0	1	1	1	0	0	1	1	0	1	1	1	1	1	0	0	0	0
12181155	0.5	0	0	0	1	0	1	1	0.5	1	0	0	0	0	0	0	1	1	1	1	0	1	0	0	0	0	0	0	1	1	0	0	1	1	1	0	0	1	1	0	1	1	1	1	1	0	0	0	0
12185764	0.5	0	0	0	1	0	1	1	0.5	1	0	0	0	0	0	0	1	1	1	1	0	1	0	0	0	0	0	0	0	1	0	0	1	1	1	0	0	1	1	0	1	1	1	1	1	0	0	0	0
12186886	0.5	0	0	0	1	0	1	1	0.5	1	0	0	0	0	0	0	1	1	0	1	0	1	0	0	0	0	0	0	1	1	0	0	1	1	1	0	0	1	1	0	1	1	1	1	1	0	0	0	0.5
12203485	0.5	0	0	0	1	0	1	1	0.5	1	0	0	0	0	0	0	1	1	1	1	0	1	0	0	0	0	0	0	1	1	0	0	1	1	1	0	0	1	1	0	1	1	1	1	1	0	0	0	0.5
12204611	0.5	0	0	0	1	0	1	1	0.5	1	0	0	0	0	0	0	1	1	1	1	0	1	0	0	0	0	0	0	1	1	0	0	1	1	1	0	0	1	1	0	1	1	1	1	1	0	0	0	0.5
12204891	0.5	0	0	0	1	0	1	1	0.5	1	0	0	0	0	0	0	1	1	1	1	0	1	0	0	0	0	0	0	1	1	0	0	1	1	1	0	0	1	1	0	1	1	1	1	1	0	0	0	0.5
12205503	0.5	0	0	0	1	0	1	1	0.5	1	0	0	0	0	0	0	1	1	1	1	0	1	0	0	0	0	0	0	1	1	0	0	1	1	1	0	0	1	1	0	1	1	1	1	1	0	0	0	0.5
12205642	0.5	0	0	0	1	0	1	1	0.5	1	0	0	0	0	0	0	1	1	1	1	0	1	0	0	0	0	0	0	1	1	0	0	1	1	1	0	0	1	1	0	1	1	1	1	1	0	0	0	0.5
12208455	0.5	0	0	0	1	0	1	1	0.5	1	0	0	0	0	0	0	1	1	1	1	0	1	0	0	0	0	0	0	1	1	0	0	1	1	1	0	0	1	1	0	1	1	1	1	1	0	0	0	0.5
12211934	0.5	0	0	0	1	0	1	1	0.5	1	0	0	0	0	0	0	1	1	1	1	0	1	0	0	0	0	0	0	1	1	0	0	1	1	1	0	0	1	1	0	1	1	1	1	1	0	0	0	0.5
12212220	0.5	0	0	0	1	0	1	1	0.5	1	0	0	0	0	0	0	1	1	1	1	0	1	0	0	0	0	0	0	1	1	0	0	1	1	1	0	0	1	1	0	1	1	1	1	1	0	0	0	0
12212221	0.5	0	0	0	1	0	1	1	0.5	1	0	0	0	0	0	0	1	1	1	1	0	1	0	0	0	0	0	0	1	1	0	0	1	1	1	0	0	1	1	0	1	1	1	1	1	0	0	0	0
12219715	1	0	0	0	1	0	1	1	0.5	1	0	0	0	0	0	0	0	1	0	1	0	1	0	0	0	0	0	0	1	0	0	0	1	1	1	0	0	0	1	0	0	0	1	1	1	0	0	0	0
12234609	0.5	0	0	0	1	0	1	1	0.5	1	0	0	0	0	0	0	1	1	0	1	0	1	0	0	0	0	0	0	1	1	0	0	1	1	1	0	0	1	1	0	1	1	1	1	1	0	0	0	0.5
12234660	0.5	0	0	0	1	0	1	1	0.5	1	0	0	0	0	0	0	1	1	1	1	0	1	0	0	0	0	0	0	1	1	0	0	1	1	1	0	0	1	1	0	1	1	1	1	1	0	0	0	0.5
12234917	0.5	0	0	0	1	0	1	1	0.5	1	0	0	0	0	0	0	1	1	1	1	0	1	0	0	0	0	0	0	1	1	0	0	1	1	1	0	0	1	1	0	1	1	1	1	1	0	0	0	0
12292468	1	0	0	0	1	0	1	1	0.5	1	0	0	0	0	0	0	1	1	1	1	0	1	0	0	0	0	0	0	1	1	0	0	1	1	1	0	0	1	1	0	1	1	1	1	1	0	0	0	0.5
12451800	0.5	0	0	0	1	0	1	1	1	1	0	0	0	0	0	0	1	1	1	1	0	1	0	0	0	0	0	0	1	1	0	0	1	1	1	0	0	1	1	0	1	1	1	0	1	0	0	0	0
12490651	0.5	0	0	0	1	0	1	1	1	1	0	0	0	0	0	0	1	1	1	1	0	1	0	0	0	0	0	0	1	1	0	0	1	1	1	0	0	1	1	0	1	1	1	1	1	0	0	0	0.5
12497118	0.5	0	0	0	1	0	1	1	1	1	0	0	0	0	0	0	1	1	1	1	0	1	0	0	0	0	0	0	1	1	0	0	1	1	1	0	0	1	1	0	1	1	1	1	1	0	0	0	0.5
12497200	0.5	0	0	0	1	0	1	1	1	1	0	0	0	0	0	0	1	1	1	1	0	1	0	0	0	0	0	0	1	1	0	0	1	1	1	0	0	1	1	0	1	1	1	1	1	0	0	0	0.5
12497297	0.5	0	0	0	1	0	1	1	1	1	0	0	0	0	0	0	0	1	1	1	0	1	0	0	0	0	0	0	1	1	0	0	1	1	1	0	0	1	1	0	1	1	1	1	1	0	0	0	0.5
12504749	0.5	0	0	0	1	0	1	0	1	1	0	0	0	0	0	0	1	1	1	0	0	1	0	0	0	0	0	0	1	1	0	0	1	0	1	0	0	1	1	0	1	1	1	1	1	0	0	0	0
12509504	0.5	0	0	0	1	0	1	1	1	1	0	0	0	0	0	0	1	1	1	1	0	1	0	0	0	0	0	0	0	1	0	0	1	1	1	0	0	1	1	0	1	1	1	1	1	0	0	0	0
12510532	0.5	0	0	0	1	0	1	1	1	1	0	0	0	0	0	0	1	1	1	1	0	1	0	0	0	0	0	0	1	1	0	0	1	1	1	0	0	1	1	0	1	1	1	1	1	0	0	0	0.5
12513226	0.5	0	0	0	1	0	1	1	1	1	0	0	0	0	0	0	1	1	1	1	0	1	0	0	0	0	0	0	1	1	0	0	1	1	1	0	0	1	1	0	1	1	1	1	1	0	0	0	0
12516567	0.5	0	0	0	1	0	1	1	1	1	0	0	0	0	0	0	1	1	1	1	0	1	0	0	0	0	0	0	1	1	0	0	1	1	1	0	0	0	1	0	1	1	1	1	1	0	0	0	0
12525549	0.5	0	0	0	1	0	1	1	1	1	0	0	0	0	0	0	1	1	1	1	0	1	0	0	0	0	0	0	1	1	0	0	1	0.5	1	0	0	1	1	0	1	1	1	1	1	0	0	0	0
12526941	0.5	0	0	0	1	0	1	1	1	1	0	0	0	0	0	0	1	1	1	1	0	1	0	0	0	0	0	0	0.505	1	0	0	1	1	1	0	0	1	1	0	1	1	1	1	1	0	0	0	0.5
12528129	0.5	0	0	0	1	0	1	1	1	1	0	0	0	0	0	0	0	1	0	1	0	1	0	0	0	0	0	0	1	0.5	0	0	1	1	1	0	0	1	1	0	1	1	1	1	1	0	0	0	0
12533322	0.5	0	0	0	1	0	1	1	1	1	0	0	0	0	0	0	1	1	1	1	0	1	0	0	0	0	0	0	1	1	0	0	1	1	1	0	0	1	1	0	1	1	1	1	1	0	0	0	0.5
12534260	0.5	0	0	0	1	0	0	1	1	0	0	0	0	0	0	0	1	1	1	1	0	1	0	0	0	0	0	0	1	1	0	0	1	1	1	0	0	1	1	0	1	1	1	1	1	0	0	0	0.5
12538668	0.5008	0	0	0	1	0	1	1	1	1	0	0	0	0	0	0	1	1	1	1	0	1	0	0	0	0	0	0	0	0	0	0	1	1	1	0	0	1	1	0	1	0	1	1	1	0	0	0	0
12570728	0.5004	0	0	0	1	0	1	1	1	1	0	0	0	0	0	0	1	1	1	1	0	1	0	0	0	0	0	0	1	1	0	0	1	1	1	0	0	0	1	0	1	1	1	1	1	0	0	0	0
12584812	0.5	0	0	0	1	0	1	1	1	1	0	0	0	0	0	0	0.5718	1	0	1	0	1	0	0	0	0	0	0	0	1	0	0	1	1	0	0	0	1	1	0	1	1	1	1	1	0	0	0	0
12584948	0.5	0	0	0	1	0	1	1	1	1	0	0	0	0	0	0	1	1	1	1	0	1	0	0	0	0	0	0	1	1	0	0	1	0	1	0	0	0	1	0	1	1	1	1	1	0	0	0	0
12624491	0.5	0	0	0	1	0	1	1	0	1	0	0	0	0	0	0	1	1	1	1	0	1	0	0	0	0	0	0	1	1	0	0	1	1	1	0	0	1	1	0	1	1	1	1	1	0	0	0	0
12625083	0.5	0	0	0	1	0	1	1	0	1	0	0	0	0	0	0	1	1	1	1	0	1	0	0	0	0	0	0	1	1	0	0	1	1	1	0	0	1	1	0	1	1	1	1	1	0	0	0	0.5
12625164	0.5	0	0	0	1	0	1	1	0	1	0	0	0	0	0	0	1	1	0	1	0	1	0	0	0	0	0	0	1	1	0	0	1	1	1	0	0	1	1	0	1	0	1	1	0	0	0	0	0
12625167	0.5	0	0	0	1	0	1	1	0	1	0	0	0	0	0	0	1	1	0	1	0	1	0	0	0	0	0	0	1	1	0	0	1	1	1	0	0	1	1	0	1	0	1	1	0	0	0	0	0
12647546	0.5	0	0	0	1	0	1	1	0	1	0	0	0	0	0	0	1	1	1	1	0	1	0	0	0	0	0	0	1	1	0	0	1	1	1	0	0	1	1	0	1	1	1	1	1	0	0	0	0.5
12653112	0	0	0	0	1	0	1	1	0	1	0	0	0	0	0	0	1	1	1	1	0	1	0	0	0	0	0	0	1	1	0	0	1	1	1	0	0	1	1	0	1	1	1	1	1	0	0	0	0
12665432	0.5	0	0	0	1	0	1	1	0	1	0	0	0	0	0	0	1	1	1	1	0	1	0	0	0	0	0	0	1	1	0	0	1	1	1	0	0	1	1	0	1	1	1	1	1	0	0	0	0.5
12667102	0.5	0	0	0	1	0	1	1	0	1	0	0	0	0	0	0	1	1	1	1	0	1	0	0	0	0	0	0	1	1	0	0	1	1	1	0	0	1	1	0	1	1	1	1	1	0	0	0	0.5
12668734	0.5	0	0	0	1	0	1	1	0	1	0	0	0	0	0	0	1	1	1	1	0	1	0	0	0	0	0	0	1	1	0	0	1	1	1	0	0	1	1	0	1	1	1	1	1	0	0	0	0.5
12668867	0.5	0	0	0	1	0	1	1	0	1	0	0	0	0	0	0	1	1	1	1	0	1	0	0	0	0	0	0	1	1	0	0	1	1	1	0	0	1	1	0	1	1	1	1	1	0	0	0	0
12669630	0.5	0	0	0	1	0	1	1	0	1	0	0	0	0	0	0	1	1	1	1	0	1	0	0	0	0	0	0	1	1	0	0	1	1	1	0	0	1	1	0	1	1	1	1	1	0	0	0	0.5
12670297	0.5	0	0	0	1	0	1	1	0	1	0	0	0	0	0	0	1	1	1	1	0	1	0	0	0	0	0	0	1	1	0	0	1	1	1	0	0	1	1	0	1	1	1	1	1	0	0	0	0
12670306	0.5	0	0	0	1	0	1	1	0	1	0	0	0	0	0	0	1	1	1	1	0	1	0	0	0	0	0	0	1	1	0	0	1	1	1	0	0	1	1	0	1	1	1	1	1	0	0	0	0
12672361	0.5	0	0	0	1	0	1	1	0	1	0	0	0	0	0	0	1	1	1	1	0	1	0	0	0	0	0	0	1	1	0	0	1	1	1	0	0	1	1	0	1	1	1	1	1	0	0	0	0.5
12680793	0.5	0	0	0	1	0	1	1	0	1	0	0	0	0	0	0	1	1	1	1	0	1	0	0	0	0	0	0	1	1	0	0	1	1	1	0	0	1	1	0	1	1	1	1	1	0	0	0	0
12719022	1	0	0	0	1	0	1	1	0	1	0	0	0	0	0	0	1	1	1	1	0	1	0	0	0	0	0	0	1	1	0	0	1	1	1	0	0	1	1	0	1	1	1	1	1	0	0	0	0.5
12719523	1	0	0	0	1	0	1	1	0	1	0	0	0	0	0	0	1	1	1	1	0	1	0	0	0	0	0	0	1	1	0	0	1	1	1	0	0	1	1	0	1	1	1	1	1	0	0	0	0.5
12722333	1	0	0	0	1	0	1	1	0	1	0	0	0	0	0	0	1	1	1	1	0	1	0	0	0	0	0	0	1	1	0	0	1	1	1	0	0	1	1	0	1	1	1	1	1	0	0	0	0.5
12729495	1	0	0	0	1	0	1	1	0	1	0	0	0	0	0	0	1	1	1	1	0	1	0	0	0	0	0	0	1	1	0	0	1	1	1	0	0	1	1	0	1	1	1	1	1	0	0	0	0.5
12729699	1	0	0	0	1	0	1	1	0	1	0	0	0	0	0	0	1	1	1	1	0	1	0	0	0	0	0	0	1	1	0	0	1	1	1	0	0	1	1	0	1	1	1	1	1	0	0	0	0
12731154	1	0	0	0	1	0	1	1	0	1	0	0	0	0	0	0	1	1	1	1	0	1	0	0	0	0	0	0	1	1	0	0	1	1	1	0	0	1	1	0	1	1	1	1	1	0	0	0	0
12731224	1	0	0	0	1	0	1	1	0	1	0	0	0	0	0	0	1	1	1	1	0	1	0	0	0	0	0	0	1	1	0	0	1	1	1	0	0	1	1	0	1	1	1	1	1	0	0	0	0.5
12731431	1	0	0	0	1	0	1	1	0	1	0	0	0	0	0	0	1	1	1	1	0	1	0	0	0	0	0	0	1	1	0	0	1	1	1	0	0	1	1	0	1	1	1	1	1	0	0	0	0.5
12732187	1	0	0	0	1	0	1	1	0	1	0	0	0	0	0	0	1	1	1	1	0	1	0	0	0	0	0	0	1	1	0	0	1	1	1	0	0	1	1	0	1	1	1	1	1	0	0	0	0.5
12735096	1	0	0	0	1	0	1	1	0	1	0	0	0	0	0	0	1	1	1	1	0	1	0	0	0	0	0	0	1	1	0	0	1	1	1	0	0	1	1	0	1	1	1	1	1	0	0	0	0.5
12738961	1	0	0	0	1	0	1	1	0	1	0	0	0	0	0	0	1	1	1	1	0	1	0	0	0	0	0	0	1	1	0	0	1	1	1	0	0	1	1	0	1	1	1	1	1	0	0	0	0.5
12743512	1	0	0	0	1	0	1	1	0	1	0	0	0	0	0	0	1	1	1	1	0	1	0	0	0	0	0	0	1	1	0	0	1	1	1	0	0	1	1	0	1	1	1	1	1	0	0	0	0.5
12749007	1	0	0	0	1	0	1	1	0	1	0	0	0	0	0	0	1	1	1	1	0	1	0	0	0	0	0	0	1	1	0	0	1	1	1	0	0	1	1	0	1	1	1	1	1	0	0	0	0.5
12749173	1	0	0	0	1	0	1	1	0	1	0	0	0	0	0	0	1	1	1	1	0	1	0	0	0	0	0	0	1	1	0	0	1	1	1	0	0	1	1	0	1	1	1	1	1	0	0	0	0.5
12760449	1	0	0	0	1	0	1	1	0	1	0	0	0	0	0	0	1	1	1	1	0	1	0	0	0	0	0	0	1	1	0	0	1	1	1	0	0	1	1	0	1	1	1	1	1	0	0	0	0.4999
12760469	1	0	0	0	1	0	1	1	0	1	0	0	0	0	0	0	1	1	1	1	0	1	0	0	0	0	0	0	1	1	0	0	1	1	1	0	0	1	1	0	1	1	1	1	1	0	0	0	0.4999
12761213	1	0	0	0	1	0	1	1	0	1	0	0	0	0	0	0	1	1	1	1	0	1	0	0	0	0	0	0	1	1	0	0	1	1	1	0	0	1	1	0	1	1	1	1	1	0	0	0	0.5
12761301	1	0	0	0	1	0	1	1	0	1	0	0	0	0	0	0	1	1	1	1	0	1	0	0	0	0	0	0	1	1	0	0	1	1	1	0	0	1	1	0	1	1	1	1	1	0	0	0	0
12761311	1	0	0	0	1	0	1	1	0	1	0	0	0	0	0	0	1	1	1	1	0	1	0	0	0	0	0	0	1	1	0	0	1	1	1	0	0	1	1	0	1	1	1	1	1	0	0	0	0
12761344	1	0	0	0	1	0	1	1	0	1	0	0	0	0	0	0	1	1	1	1	0	1	0	0	0	0	0	0	1	1	0	0	1	1	1	0	0	1	1	0	1	1	1	1	1	0	0	0	0.4999
12761805	1	0	0	0	1	0	1	1	0	1	0	0	0	0	0	0	1	1	1	1	0	1	0	0	0	0	0	0	1	1	0	0	1	1	1	0	0	1	1	0	1	1	1	1	1	0	0	0	0.5
12762130	1	0	0	0	1	0	1	1	0	1	0	0	0	0	0	0	1	1	1	1	0	1	0	0	0	0	0	0	1	1	0	0	1	1	1	0	0	1	1	0	1	1	1	1	1	0	0	0	0.5
12762132	1	0	0	0	1	0	1	1	0	1	0	0	0	0	0	0	1	1	1	1	0	1	0	0	0	0	0	0	1	1	0	0	1	1	1	0	0	1	1	0	1	1	1	1	1	0	0	0	0.5
12762193	1	0	0	0	1	0	1	1	0	1	0	0	0	0	0	0	1	1	1	1	0	1	0	0	0	0	0	0	1	1	0	0	1	1	1	0	0	1	1	0	1	1	1	1	1	0	0	0	0
12762232	1	0	0	0	1	0	1	1	0	1	0	0	0	0	0	0	0	1	1	1	0	1	0	0	0	0	0	0	1	1	0	0	1	0	1	0	0	1	1	0	1	1	1	1	1	0	0	0	0.5
12762241	1	0	0	0	1	0	1	1	0	1	0	0	0	0	0	0	0	1	1	1	0	1	0	0	0	0	0	0	1	1	0	0	1	0	1	0	0	1	1	0	1	1	1	1	1	0	0	0	0.4997
12762247	1	0	0	0	1	0	1	1	0	1	0	0	0	0	0	0	0	1	1	1	0	1	0	0	0	0	0	0	1	1	0	0	1	0	1	0	0	1	1	0	1	1	1	1	1	0	0	0	0
12762743	1	0	0	0	1	0	1	1	0	1	0	0	0	0	0	0	1	1	1	1	0	1	0	0	0	0	0	0	1	1	0	0	1	1	1	0	0	1	1	0	1	1	1	1	1	0	0	0	0
12763754	1	0	0	0	1	0	1	1	0	1	0	0	0	0	0	0	1	1	1	1	0	1	0	0	0	0	0	0	1	1	0	0	1	1	1	0	0	1	1	0	1	1	1	1	1	0	0	0	0
12780247	1	0	0	0	1	0	1	1	0	1	0	0	0	0	0	0	1	1	1	1	0	1	0	0	0	0	0	0	1	1	0	0	1	1	1	0	0	1	1	0	1	1	1	1	1	0	0	0	0
12791408	1	0	0	0	1	0	1	1	0	1	0	0	0	0	0	0	1	1	1	1	0	1	0	0	0	0	0	0	1	1	0	0	1	1	1	0	0	0.5939	1	0	1	1	1	1	1	0	0	0	0
12810386	1	0	0	0	1	0	1	0	0	1	0	0	0	0	0	0	1	1	0	1	0	1	0	0	0	0	0	0	1	1	0	0	1	1	1	0	0	1	1	0	1	1	1	0	1	0	0	0	0
12832177	1	0	0	0	1	0	1	0	0	0	0	0	0	0	0	0	1	1	1	1	0	1	0	0	0	0	0	0	1	1	0	0	1	1	1	0	0	1	1	0	1	1	1	1	1	0	0	0	0
12832413	1	0	0	0	1	0	1	0	0	0	0	0	0	0	0	0	1	1	1	1	0	1	0	0	0	0	0	0	1	1	0	0	1	1	1	0	0	1	1	0	1	1	1	1	1	0	0	0	0.4999
12832597	1	0	0	0	1	0	1	0	0	0	0	0	0	0	0	0	1	1	1	1	0	1	0	0	0	0	0	0	1	1	0	0	1	1	1	0	0	1	1	0	1	1	1	1	1	0	0	0	0.5
12833339	1	0	0	0	1	0	1	0	0	0	0	0	0	0	0	0	1	1	1	1	0	1	0	0	0	0	0	0	1	1	0	0	1	1	1	0	0	1	1	0	1	1	1	1	1	0	0	0	0.4999
12842667	1	0	0	0	1	0	1	0	0	0	0	0	0	0	0	0	1	1	0	1	0	0	0	0	0	0	0	0	1	1	0	0	1	1	1	0	0	0	1	0	1	1	0	1	0	0	0	0	0
12844440	1	0	0	0	1	0	1	0	0	0	0	0	0	0	0	0	1	1	1	1	0	1	0	0	0	0	0	0	1	1	0	0	1	1	1	0	0	1	1	0	1	1	1	1	1	0	0	0	0.5
12849184	1	0	0	0	1	0	1	0	0	0	0	0	0	0	0	0	1	1	1	1	0	1	0	0	0	0	0	0	1	1	0	0	1	1	1	0	0	1	1	0	1	0.5129	1	1	1	0	0	0	0
12849431	1	0	0	0	1	0	1	0	0	0	0	0	0	0	0	0	1	1	1	1	0	1	0	0	0	0	0	0	1	1	0	0	1	1	1	0	0	1	1	0	1	1	1	1	1	0	0	0	0.5
12849713	1	0	0	0	1	0	1	0	0	0	0	0	0	0	0	0	1	1	1	1	0	1	0	0	0	0	0	0	1	1	0	0	1	1	1	0	0	1	1	0	1	1	1	1	1	0	0	0	0.5
12850855	1	0	0	0	1	0	1	0	0	0	0	0	0	0	0	0	1	1	1	1	0	1	0	0	0	0	0	0	1	1	0	0	1	1	1	0	0	1	1	0	1	1	1	1	1	0	0	0	0.5
12851270	1	0	0	0	1	0	1	0	0	0	0	0	0	0	0	0	1	1	1	1	0	1	0	0	0	0	0	0	1	1	0	0	1	1	1	0	0	1	1	0	1	1	1	1	1	0	0	0	0.5
12852823	1	0	0	0	1	0	1	0	0	0	0	0	0	0	0	0	1	1	1	1	0	1	0	0	0	0	0	0	1	1	0	0	1	1	1	0	0	1	1	0	1	1	1	1	1	0	0	0	0.5
12853228	1	0	0	0	1	0	1	0	0	0	0	0	0	0	0	0	1	1	1	1	0	1	0	0	0	0	0	0	1	1	0	0	1	1	1	0	0	1	1	0	1	1	1	1	1	0	0	0	0.5
12854210	1	0	0	0	1	0	1	0	0	0	0	0	0	0	0	0	1	1	1	1	0	1	0	0	0	0	0	0	1	1	0	0	1	1	1	0	0	1	1	0	1	1	1	1	1	0	0	0	0.5
12854279	1	0	0	0	1	0	1	0	0	0	0	0	0	0	0	0	1	1	1	1	0	1	0	0	0	0	0	0	1	1	0	0	1	1	1	0	0	1	1	0	1	1	1	1	1	0	0	0	0
12855828	1	0	0	0	1	0	1	0	0	0	0	0	0	0	0	0	1	1	1	1	0	1	0	0	0	0	0	0	1	0.5554	0	0	1	1	1	0	0	1	1	0	1	1	1	1	1	0	0	0	0
12855837	0.8294	0	0	0	1	0	1	0	0	0	0	0	0	0	0	0	0	1	1	1	0	1	0	0	0	0	0	0	1	1	0	0	1	1	1	0	0	1	1	0	1	1	1	1	1	0	0	0	0
12855842	1	0	0	0	1	0	1	0	0	0	0	0	0	0	0	0	1	1	1	1	0	1	0	0	0	0	0	0	1	1	0	0	1	1	1	0	0	1	1	0	1	1	1	1	1	0	0	0	0.4999
12855872	1	0	0	0	1	0	1	0	0	0	0	0	0	0	0	0	0.6672	1	1	1	0	1	0	0	0	0	0	0	1	1	0	0	1	1	1	0	0	1	1	0	1	1	1	1	1	0	0	0	0
12855876	1	0	0	0	1	0	1	0	0	0	0	0	0	0	0	0	1	1	1	1	0	1	0	0	0	0	0	0	1	1	0	0	1	1	1	0	0	1	1	0	1	1	1	1	1	0	0	0	0
12862136	1	0	0	0	1	0	1	0	0	0	0	0	0	0	0	0	1	1	1	1	0	1	0	0	0	0	0	0	1	1	0	0	1	1	1	0	0	1	1	0	1	1	1	1	1	0	0	0	0
12862184	1	0	0	0	1	0	1	0	0	0	0	0	0	0	0	0	1	1	1	1	0	1	0	0	0	0	0	0	1	1	0	0	1	1	1	0	0	1	1	0	1	1	1	1	1	0	0	0	0
12862296	1	0	0	0	1	0	1	0	0	0	0	0	0	0	0	0	1	1	1	1	0	1	0	0	0	0	0	0	1	1	0	0	1	1	1	0	0	1	1	0	1	1	1	1	1	0	0	0	0
12867667	1	0	0	0	1	0	1	0	0	0	0	0	0	0	0	0	1	1	1	1	0	1	0	0	0.4999	0	0	0	1	1	0	0	1	1	1	0	0	1	1	0	1	1	1	1	1	0	0	0	0.5
12869484	1	0	0	0	1	0	1	0	0	0	0	0	0	0	0	0	1	1	1	1	0	0	0	0	0	0	0	0	1	1	0	0	1	1	1	0	0	0.5	1	0	1	1	1	1	1	0	0	0	0
12894698	1	0	0	0	1	0	1	0	0	0	0	0	0	0	0	0	1	1	1	1	0	1	0	0	0	0	0	0	1	1	0	0	1	1	1	0	0	1	1	0	1	1	1	1	1	0	0	0	0
12895862	1	0	0	0	1	0	1	0	0	0	0	0	0	0	0	0	1	1	1	1	0	1	0	0	0	0	0	0	1	1	0	0	1	1	1	0	0	1	1	0	1	1	1	1	1	0	0	0	0
12896193	1	0	0	0	1	0	1	0	0	0	0	0	0	0	0	0	1	1	1	1	0	1	0	0	0	0	0	0	1	1	0	0	1	1	1	0	0	1	1	0	1	1	1	1	1	0	0	0	0
12905763	1	0	0	0	1	0	1	0	0	0	0	0	0	0	0	0	1	1	1	1	0	1	0	0	0	0	0	0	1	1	0	0	1	1	1	0	0	1	1	0	1	1	1	1	1	0	0	0	0
12922079	1	0	0	0	1	0	1	0	0	0	0	0	0	0	0	0	1	1	1	1	0	1	0	0	0	0	0	0	1	1	0	0	1	1	1	0	0	1	1	0	1	1	1	1	1	0	0	0	0
12923428	1	0	0	0	1	0	1	0	0	0	0	0	0	0	0	0	1	1	1	1	0	1	0	0	0	0	0	0	1	1	0	0	1	1	1	0	0	1	1	0	1	1	1	1	1	0	0	0	0
12939396	1	0	0	0	1	0	1	0	0	0	0	0	0	0	0	0	1	1	1	1	0	1	0	0	0	0	0	0	1	1	0	0	1	1	1	0	0	1	1	0	1	1	1	1	1	0	0	0	0
12943603	1	0	0	0	1	0	1	0	0	0	0	0	0	0	0	0	1	1	1	1	0	1	0	0	0	0	0	0	1	1	0	0	1	1	1	0	0	1	1	0	1	1	1	1	1	0	0	0	0.5
12946227	1	0	0	0	1	0	1	0	0	0	0	0	0	0	0	0	1	1	1	1	0	1	0	0	0	0	0	0	1	1	0	0	1	1	1	0	0	1	1	0	1	1	1	1	1	0	0	0	0
12946264	1	0	0	0	1	0	1	0	0	0	0	0	0	0	0	0	1	1	1	1	0	1	0	0	0	0	0	0	1	1	0	0	1	1	1	0	0	1	1	0	1	1	1	1	1	0	0	0	0.5
12952432	1	0	0	0	1	0	1	0	0	0	0	0	0	0	0	0	1	1	0	1	0	1	0	0	0	0	0	0	0.5	1	0	0	1	1	1	0	0	0	1	0	1	1	1	1	1	0	0	0	0
12952447	0	0	0	0	1	0	1	0	0	0	0	0	0	0	0	0	1	1	0	1	0	1	0	0	0	0	0	0	0.501	1	0	0	1	1	1	0	0	0	1	0	1	1	1	1	1	0	0	0	0
12952555	1	0	0	0	1	0	1	0	0	0	0	0	0	0	0	0	1	1	1	1	0	1	0	0	0	0	0	0	1	1	0	0	1	1	1	0	0	0.6243	1	0	1	1	1	1	1	0	0	0	0.5
12952804	1	0	0	0	1	0	1	0	0	0	0	0	0	0	0	0	1	1	1	1	0	1	0	0	0	0	0	0	1	1	0	0	1	1	1	0	0	1	1	0	1	1	1	1	1	0	0	0	0
12953889	1	0	0	0	1	0	1	0	0	0	0	0	0	0	0	0	1	1	1	1	0	1	0	0	0	0	0	0	1	1	0	0	1	1	1	0	0	1	1	0	1	1	1	1	1	0	0	0	0
12959031	1	0	0	0	1	0	1	0	0	0	0	0	0	0	0	0	1	1	1	1	0	1	0	0	0	0	0	0	1	1	0	0	1	1	1	0	0	1	1	0	1	1	1	1	1	0	0	0	0.5
12962152	1	0	0	0	1	0	1	0	0	0	0	0	0	0	0	0	1	1	1	1	0	1	0	0	0	0	0	0	1	1	0	0	1	1	1	0	0	1	1	0	1	1	1	1	1	0	0	0	0.5
12969206	1	0	0	0	1	0	1	0	0	0	0	0	0	0	0	0	1	1	1	1	0	1	0	0	0	0	0	0	1	1	0	0	1	1	1	0	0	1	1	0	1	1	1	1	1	0	0	0	0.5
12970073	0	0	0	0	0	0	0	0	0	0	0	0	0	0	0	0	1	0	1	0	0	0	0	0	0	0	0	0	1	1	0	0	0	0	0	0	0	1	0	0	1	1	1	1	1	0	0	0	0.5
12981508	1	0	0	0	1	0	1	0	0	0	0	0	0	0	0	0	1	1	1	1	0	1	0	0	0	0	0	0	1	1	0	0	1	1	1	0	0	1	1	0	1	1	1	1	1	0	0	0	0
12981727	1	0	0	0	1	0	1	0	0	0	0	0	0	0	0	0	1	1	0	1	0	1	0	0	0	0	0	0	1	1	0	0	1	1	1	0	0	1	1	0	1	1	1	1	1	0	0	0	0.5
12981798	1	0	0	0	1	0	1	0	0	0	0	0	0	0	0	0	1	1	1	1	0	1	0	0	0	0	0	0	1	1	0	0	1	1	1	0	0	1	1	0	1	1	1	1	1	0	0	0	0
12983107	1	0	0	0	1	0	1	0	0	0	0	0	0	0	0	0	1	1	1	1	0	1	0	0	0	0	0	0	1	1	0	0	1	1	1	0	0	1	1	0	1	1	1	1	1	0	0	0	0
12983865	1	0	0	0	1	0	1	0	0	0	0	0	0	0	0	0	1	1	1	1	0	1	0	0	0	0	0	0	1	1	0	0	1	1	1	0	0	1	1	0	1	1	1	1	1	0	0	0	0
13022611	1	0	0	0	1	0	1	0	0	0	0	0	0	0	0	0	1	1	1	1	0	1	0	0	0	0	0	0	1	1	0	0	1	1	1	0	0.5	1	1	0	1	1	1	1	1	0	0	0	0.5
13045288	1	0	0	0	1	0	1	0	0	0	0	0	0	0	0	0	1	1	1	1	0	1	0	0	0	0	0	0	1	1	0	0	1	1	1	0	0.5	1	1	0	1	1	1	1	1	0	0	0	0.5
13056000	1	0	0	0	1	0	1	0	0	0	0	0	0	0	0	0	1	0.5718	1	1	0	1	0	0	0	0	0	0	1	1	0	0	1	1	1	0	0.4999	1	1	0	1	1	0	1	1	0	0	0	0.5
13056356	1	0	0	0	1	0	1	0	0	0	0	0	0	0	0	0	1	1	1	1	0	1	0	0	0	0	0	0	1	1	0	0	1	1	1	0	1	1	1	0	1	1	1	1	1	0	0	0	0.5
13056377	1	0	0	0	1	0	1	0	0	0	0	0	0	0	0	0	1	1	1	1	0	1	0	0	0	0	0	0	1	1	0	0	1	1	1	0	0	1	1	0	1	1	1	1	1	0	0	0	0
13056383	1	0	0	0	1	0	1	0	0	0	0	0	0	0	0	0	1	1	1	1	0	1	0	0	0	0	0	0	1	1	0	0	1	1	1	0	0	1	1	0	1	1	1	1	1	0	0	0	0
13056434	1	0	0	0	1	0	1	0	0	0	0	0	0	0	0	0	1	1	1	1	0	1	0	0	0	0	0	0	1	1	0	0	1	1	1	0	1	1	1	0	1	1	1	1	0	0	0	0	0
13057244	1	0	0	0	1	0	1	0	0	0	0	0	0	0	0	0	1	1	0	1	0	1	0	0	0	0	0	0	0	1	0	0	1	0	1	0	0	0.5002	1	0	1	0	1	1	1	0	0	0	0.5
13155527	1	0	0	0	1	0	1	0	0	0	0	0	0	0	0	0	1	1	1	1	0	1	0	0	0	0	0	0	1	1	0	0	1	1	1	0	0	1	1	0	0.5004	1	1	1	1	0	0	0	0.5
13155530	1	0	0	0	1	0	1	0	0	0	0	0	0	0	0	0	1	1	1	1	0	1	0	0	0	0	0	0	1	1	0	0	1	1	0.5718	0	0	1	1	0	0.5002	1	1	1	1	0	0	0	0.5
13155569	1	0	0	0	1	0	1	0	0	0	0	0	0	0	0	0	1	1	1	1	0	1	0	0	0	0	0	0	1	1	0	0	1	1	0.5718	0	0.5	1	1	0	0.505	1	1	1	1	0	0	0	0
13155611	1	0	0	0	1	0	1	0	0	0	0	0	0	0	0	0	0.5	1	1	1	0	1	0	0	0	0	0	0	1	1	0	0	1	1	0.5006	0	0.5	1	1	0	1	1	1	1	1	0	0	0	0
13155614	1	0	0	0	1	0	1	0	0	0	0	0	0	0	0	0	0.6243	1	1	1	0	1	0	0	0	0	0	0	1	1	0	0	1	1	0.5013	0	0.5	1	1	0	1	1	1	1	1	0	0	0	0
13155722	1	0	0	0	0	0	1	0	0	0	0	0	0	0	0	0	0.5	1	1	1	0	1	0	0	0	0	0	0	1	1	0	0	1	1	1	0	0.5	0	1	0	1	1	1	1	1	0	0	0	0
13155726	1	0	0	0	0	0	1	0	0	0	0	0	0	0	0	0	0.5004	1	1	1	0	1	0	0	0	0	0	0	1	1	0	0	1	1	1	0	0.5	0	1	0	1	1	1	1	1	0	0	0	0
13156043	1	0	0	0	1	0	1	0	0	0	0	0	0	0	0	0	1	1	1	1	0	1	0	0	0	0	0	0	0.5129	1	0	0	1	1	1	0	0.5	1	1	0	1	1	1	0.8294	1	0	0	0	0
13156067	1	0	0	0	1	0	1	0	0	0	0	0	0	0	0	0	1	1	1	1	0	1	0	0	0	0	0	0	0.5263	1	0	0	1	1	1	0	0.5	1	1	0	1	1	1	1	1	0	0	0	0
13156186	1	0	0	0	1	0	1	0	0	0	0	0	0	0	0	0	1	1	1	1	0	1	0	0	0	0	0	0	0.5008	1	0	0	1	1	1	0	0.5	1	1	0	1	1	1	1	1	0	0	0	0.5
13156195	1	0	0	0	1	0	1	0	0	0	0	0	0	0	0	0	1	1	1	1	0	1	0	0	0	0	0	0	1	1	0	0	1	1	1	0	0.5	1	1	0	1	1	1	1	1	0	0	0	0.5
13156448	1	0	0	0	1	0	1	0	0	0	0	0	0	0	0	0	1	1	1	1	0	1	0	0	0	0	0	0	1	1	0	0	1	1	1	0	0.5	1	1	0	1	1	1	1	1	0	0	0	0.5
13156466	1	0	0	0	1	0	1	0	0	0	0	0	0	0	0	0	1	1	1	1	0	1	0	0	0	0	0	0	1	1	0	0	1	1	1	0	0	1	1	0	1	1	1	1	1	0	0	0	0.5
13156505	1	0	0	0	1	0	1	0	0	0	0	0	0	0	0	0	1	1	1	1	0	1	0	0	0	0	0	0	1	1	0	0	1	1	1	0	0	1	1	0	1	1	1	1	1	0	0	0	0.5
13156580	1	0	0	0	1	0	1	0	0	0	0	0	0	0	0	0	1	1	0	1	0	1	0	0	0	0	0	0	1	1	0	0	1	1	1	0	0.5	1	1	0	0	1	1	1	1	0	0	0	0
13181342	1	0	0	0	1	0	1	0	0	0	0	0	0	0	0	0	1	1	1	1	0	1	0	0	0	0	0	0	1	1	0	0	1	1	1	0	0.5	1	1	0	1	1	1	1	1	0	0	0	0.5
13182400	1	0	0	0	1	0	1	0	0	0	0	0	0	0	0	0	1	1	1	1	0	1	0	0	0	0	0	0	1	1	0	0	1	1	1	0	0.5	1	1	0	1	0.5002	1	1	1	0	0	0	0.5
13182591	1	0	0	0	1	0	1	0	0	0	0	0	0	0	0	0	1	1	1	1	0	1	0	0	0	0	0	0	1	1	0	0	1	1	1	0	0.5	1	1	0	1	1	1	1	1	0	0	0	0
13214399	1	0	0	0	1	0	1	0	0	0	0	0	0	0	0	0	1	1	0	1	0	1	0	0	0	0	0	0	0	1	0	0	1	1	1	0	0	0	1	0	0	1	1	1	1	0	0	0	0
13214535	1	0	0	0	0	0	1	0	0	0	0	0	0	0	0	0	1	1	0	1	0	1	0	0	0	0	0	0	1	0	0	0	1	1	0	0	0	1	1	0	0	1	1	1	1	0	0	0	0
13214541	1	0	0	0	0	0	1	0	0	0	0	0	0	0	0	0	1	1	0	1	0	1	0	0	0	0	0	0	1	0	0	0	1	1	0	0	0	1	1	0	0	1	1	1	1	0	0	0	0
13214552	1	0	0	0	0	0	1	0	0	0	0	0	0	0	0	0	1	1	0	1	0	1	0	0	0	0	0	0	1	0	0	0	1	1	0	0	0	0	1	0	0	1	1	1	1	0	0	0	0
13216779	1	0	0	0	1	0	1	0	0	0	0	0	0	0	0	0	1	1	1	1	0	1	0	0	0	0	0	0	1	1	0	0	1	1	1	0	0.5207	1	1	0	1	1	1	1	1	0	0	0	0.5008
13216869	1	0	0	0	1	0	1	0	0	0	0	0	0	0	0	0	1	1	1	1	0	1	0	0	0	0	0	0	1	1	0	0	1	1	1	0	0	1	1	0	1	1	1	1	1	0	0	0	0
13219182	1	0	0	0	1	0	1	0	0	0	0	0	0	0	0	0	0	1	1	1	0	0.5163	0	0	0	0	0	0	1	1	0	0	1	1	1	0	0	1	1	0	0	1	1	1	1	0	0	0	0
13219190	1	0	0	0	1	0	1	0	0	0	0	0	0	0	0	0	0	1	1	1	0	0.5207	0	0	0	0	0	0	1	1	0	0	1	1	1	0	0	1	1	0	0	1	1	1	1	0	0	0	0
13232765	1	0	0	0	1	0	1	0	0	0	0	0	0	0	0	0	1	1	1	0	0	1	0	0	0	0	0	0	1	1	0	0	1	1	1	0	0.502	1	1	0	1	1	1	1	1	0	0	0	0
13234221	1	0	0	0	1	0	1	0	0	0	0	0	0	0	0	0	1	1	1	1	0	1	0	0	0	0	0	0	1	1	0	0	1	1	1	0	1	1	1	0	0.5064	1	1	1	1	0	0	0	0
13277735	0	1	0	1	0	0	0	1	0	1	1	1	0	0	0	1	0	0	0	0	0	0	0	0	1	0	1	1	0	0	1	1	0	0	0	0	0.5	0	0	1	0	0	0	0	0	1	1	0	0
13281056	1	0	0	0	1	0	1	0	0	0	0	0	0	0	0	0	1	1	1	1	0	1	0	0	0	0	0	0	1	1	0	0	1	1	1	0	0.5	1	1	0	1	1	1	1	1	0	0	0	0.5
13281185	1	0	0	0	1	0	1	0	0	0	0	0	0	0	0	0	1	1	1	1	0	1	0	0	0	0	0	0	1	1	0	0	1	1	1	0	0.5	1	1	0	1	1	1	1	1	0	0	0	0.5
13281424	1	0	0	0	1	0	1	0	0	0	0	0	0	0	0	0	1	1	1	1	0	1	0	0	0	0	0	0	1	1	0	0	1	1	1	0	0	1	1	0	1	1	1	1	1	0	0	0	0.5
13285134	1	0	0	0	1	0	1	0	0	0	0	0	0	0	0	0	1	1	1	1	0	1	0	0	0	0	0	0	1	1	0	0	1	1	1	0	0.5	1	1	0	1	1	1	1	1	0	0	0	0.4998
13285221	1	0	0	0	1	0	1	0	0	0	0	0	0	0	0	0	1	1	1	1	0	1	0	0	0	0	0	0	1	1	0	0	1	1	1	0	0	0.504	1	0	1	1	1	1	1	0	0	0	0.5
13289139	1	0	0	0	1	0	1	0	0	0	0	0	0	0	0	0	1	1	1	1	0	1	0	0	0	0	0	0	1	1	0	0	1	1	1	0	0.5	1	1	0	1	1	1	1	1	0	0	0	0.5
13289296	1	0	0	0	1	0	1	0	0	0	0	0	0	0	0	0	1	1	1	1	0	1	0	0	0	0	0	0	1	1	0	0	1	1	1	0	0.5	1	1	0	1	1	1	1	1	0	0	0	0
13292571	1	0	0	0	1	0	1	0	0	0	0	0	0	0	0	0	1	1	1	1	0	1	0	0	0	0	0	0	1	1	0	0	1	1	1	0	0.5	1	1	0	1	1	1	1	1	0	0	0	0
13292573	1	0	0	0	1	0	1	0	0	0	0	0	0	0	0	0	1	1	1	1	0	1	0	0	0	0	0	0	1	1	0	0	1	1	1	0	0.5	1	1	0	1	1	1	1	1	0	0	0	0
13292916	1	0	0	0	1	0	1	0	0	0	0	0	0	0	0	0	1	1	1	1	0	1	0	0	0	0	0	0	1	1	0	0	1	1	1	0	0.5	1	1	0	1	1	1	1	1	0	0	0	0.5
13294280	1	0	0	0	1	0	1	0	0	0	0	0	0	0	0	0	1	1	1	1	0	1	0	0	0	0	0	0	1	1	0	0	1	1	1	0	0.5	1	1	0	1	1	1	1	1	0	0	0	0.5
13295693	1	0	0	0	1	0	1	0	0	0	0	0	0	0	0	0	1	1	1	1	0	1	0	0	0	0	0	0	1	1	0	0	1	1	1	0	0.5	0	1	0	1	1	1	1	1	0	0	0	0.5
13297130	1	0	0	0	1	0	1	0	0	0	0	0	0	0	0	0	1	1	1	1	0	1	0	0	0	0	0	0	0.5003	1	0	0	1	1	1	0	0	1	1	0	1	1	1	1	1	0	0	0	0.5
13297165	1	0	0	0	1	0	1	0	0	0	0	0	0	0	0	0	1	1	1	1	0	1	0	0	0	0	0	0	1	1	0	0	1	1	1	0	0.5	1	1	0	1	1	1	1	1	0	0	0	0.5
13310566	1	0	0	0	1	0	1	0	0	0	0	0	0	0	0	0	1	1	1	1	0	1	0	0	0	0	0	0	1	1	0	0	1	1	1	0	0.5	1	1	0	1	1	1	1	1	0	0	0	0.5
13337999	1	0	0	0	1	0	1	0	0	0	0	0	0	0	0	0	1	1	1	1	0	1	0	0	0	0	0	0	1	1	0	0	1	1	1	0	0	1	0.502	0	1	1	1	1	1	0	0	0	0
13338566	1	0	0	0	1	0	1	0	0	0	0	0	0	0	0	0	1	1	1	1	0	1	0	0	0	0	0	0	1	1	0	0	1	1	1	0	0	1	0	0	1	1	1	1	1	0	0	0	0.5
13338725	1	0	0	0	1	0	1	0	0	0	0	0	0	0	0	0	1	1	1	1	0	1	0	0	0	0	0	0	1	1	0	0	1	1	1	0	1	1	0	0	1	1	1	1	1	0	0	0	0.5
13339819	1	0	0	0	1	0	1	0	0	0	0	0	0	0	0	0	1	1	1	1	0	1	0	0	0	0	0	0	1	1	0	0	1	1	1	0	0.5	1	1	0	1	1	1	1	1	0	0	0	0
13339831	1	0	0	0	1	0	1	0	0	0	0	0	0	0	0	0	1	1	1	1	0	1	0	0	0	0	0	0	1	1	0	0	1	1	1	0	0.5	1	1	0	1	1	1	1	1	0	0	0	0
13340045	1	0	0	0	1	0	1	0	0	0	0	0	0	0	0	0	1	1	1	1	0	1	0	0	0	0	0	0	1	1	0	0	1	1	1	0	0.5	1	1	0	1	1	1	1	1	0	0	0	0
13340082	1	0	0	0	1	0	1	0	0	0	0	0	0	0	0	0	1	1	1	1	0	1	0	0	0	0	0	0	1	1	0	0	1	1	1	0	0.5	1	1	0	1	1	1	1	1	0	0	0	0
13340089	1	0	0	0	1	0	1	0	0	0	0	0	0	0	0	0	1	1	1	1	0	1	0	0	0	0	0	0	1	1	0	0	1	1	1	0	0.5	1	1	0	1	1	1	1	1	0	0	0	0
13340152	1	0	0	0	1	0	1	0	0	0	0	0	0	0	0	0	1	1	1	1	0	1	0	0	0	0	0	0	1	1	0	0	1	1	1	0	0.5	1	1	0	1	1	1	1	1	0	0	0	0
13340382	1	0	0	0	1	0	1	0	0	0	0	0	0	0	0	0	1	1	1	1	0	1	0	0	0	0	0	0	1	1	0	0	1	1	1	0	0.5	1	1	0	1	1	1	1	1	0	0	0	0.5
13354210	1	0	0	0	1	0	1	0	0	0	0	0	0	0	0	0	1	1	1	1	0	1	0	0	0	0	0	0	0.5	1	0	0	1	1	1	0	1	1	1	0	1	1	1	1	1	0	0	0	0
13355673	1	0	0	0	1	0	1	0	0	0	0	0	0	0	0	0	1	1	1	1	0	1	0	0	0	0	0	0	1	1	0	0	1	1	1	0	0	1	0	0	1	1	1	1	1	0	0	0	0.5
13359179	1	0	0	0	1	0	1	0	0	0	0	0	0	0	0	0	1	1	1	1	0	1	0	0	0	0	0	0	1	1	0	0	1	1	1	0	0.5	1	0	0	1	1	1	1	1	0	0	0	0.5
13364437	1	0	0	0	1	0	1	0	0	0	0	0	0	0	0	0	1	1	1	1	0	1	0	0	0	0	0	0	1	1	0	0	1	1	1	0	0.5	1	0	0	1	1	1	1	1	0	0	0	0.5
13384799	1	0	0	0	1	0	1	0	0	0	0	0	0	0	0	0	1	1	1	1	0	1	0	0	0	0	0	0	1	1	0	0	1	1	1	0	0.5	1	0	0	1	1	1	1	1	0	0	0	0
13384834	1	0	0	0	1	0	1	0	0	0	0	0	0	0	0	0	1	1	1	1	0	1	0	0	0	0	0	0	1	1	0	0	1	1	1	0	0.5	1	0	0	1	1	1	1	1	0	0	0	0
13385132	1	0	0	0	1	0	1	0	0	0	0	0	0	0	0	0	1	1	1	1	0	1	0	0	0	0	0	0	1	1	0	0	1	1	1	0	0.5	1	0	0	1	1	1	1	1	0	0	0	0.5
13385177	1	0	0	0	1	0	1	0	0	0	0	0	0	0	0	0	1	1	1	1	0	1	0	0	0	0	0	0	1	1	0	0	1	1	1	0	0.5	1	0	0	1	0.5554	1	1	1	0	0	0	0.5
13385443	1	0	0	0	1	0	1	0	0	0	0	0	0	0	0	0	1	1	1	1	0	1	0	0	0	0	0	0	1	1	0	0	1	1	1	0	0.5	1	0	0	1	1	1	1	1	0	0	0	0.5
13386826	1	0	0	0	1	0	1	0	0	0	0	0	0	0	0	0	1	1	1	1	0	1	0	0	0	0	0	0	1	1	0	0	1	1	1	0	0.5	1	0	0	1	1	1	1	1	0	0	0	0.5
13387807	0	1	1	1	0	1	0	1	1	0	1	1	1	1	1	1	0	0	0	0	1	0	1	1	1	1	0	1	0	0	1	1	0	0	0	1	0	0	1	1	0	0	0	0	0	1	1	1	1
13387886	1	0	0	0	1	0	1	0	0	0	0	0	0	0	0	0	1	1	1	1	0	1	0	0	0	0	0	0	1	1	0	0	1	1	1	0	0.5	1	0	0	1	1	1	1	1	0	0	0	0
13387914	1	0	0	0	1	0	1	0	0	0	0	0	0	0	0	0	1	1	1	1	0	1	0	0	0	0	0	0	1	1	0	0	1	1	1	0	0.5	1	0	0	1	1	1	1	1	0	0	0	0
13388036	1	0	0	0	1	0	1	0	0	0	0	0	0	0	0	0	1	1	1	1	0	1	0	0	0	0	0	0	1	1	0	0	1	1	1	0	0.5	1	0	0	1	1	1	1	1	0	0	0	0
13389895	1	0	0	0	1	0	1	0	0	0	0	0	0	0	0	0	1	1	1	1	0	1	0	0	0	0	0	0	1	1	0	0	1	1	1	0	0.5	1	0	0	1	1	1	1	1	0	0	0	0.5
13421532	0	0	0	0	1	0	1	0	0	0	0	0	0	0	0	0	1	1	1	1	0	1	0	0	0	0	0	0	1	1	0	0	1	1	1	0	0.5	1	0	0	1	1	1	1	1	0	0	0	0
13428957	0	0	0	0	1	0	1	0	0	0	0	0	0	0	0	0	1	1	1	1	0	1	0	0	0	0	0	0	1	1	0	0	1	1	0	0	0.5013	1	0	0	1	1	1	1	1	0	0	0	0
13428974	0	0	0	0	1	0	1	0	0	0	0	0	0	0	0	0	1	1	1	1	0	1	0	0	0	0	0	0	1	1	0	0	1	1	0	0	0.5	1	0	0	1	1	1	1	1	0	0	0	0
13429189	0	0	0	0	1	0	1	0	0	0	0	0	0	0	0	0	1	1	1	1	0	1	0	0	0	0	0	0	1	1	0	0	1	1	1	0	0.5006	1	0	0	1	1	1	0.5	1	0	0	0	0
13434003	0	0	0	0	1	0	1	0	0	0	0	0	0	0	0	0	1	1	1	1	0	1	0	0	0	0	0	0	1	1	0	0	1	1	1	0	0.5	1	0	0	1	1	1	1	1	0	0	0	0.5
13470735	0	0	0	0	1	0	1	0	0	0	0	0	0	0	0	0	1	1	1	1	0	1	0	0	0	0	0	0	1	1	0	0	1	1	1	0	0.5	1	0	0	1	1	1	1	1	0	0	0	0.5
13505975	0	0	0	0	1	0	1	0	0	0	0	0	0	0	0	0	1	1	1	1	0	1	0	0	0	0	0	0	1	1	0	0	1	1	1	0	0	1	0	0	1	1	1	1	1	0	0.5	0	0
13511732	0	0	0	0	1	0	1	0	0	0	0	0	0	0	0	0	1	1	1	1	0	1	0	0	0	0	0	0	1	1	0	0	1	1	1	0	0.5	1	0	0	1	1	1	1	1	0	0	0	0.5
13512564	0	0	0	0	1	0	1	0	0	0	0	0	0	0	0	0	1	1	1	1	0	1	0	0	0	0	0	0	1	1	0	0	1	1	1	0	0.5	1	0	0	1	1	1	1	1	0	0	0	0
13516625	0	0	0	0	1	0	1	0	0	0	0	0	0	0	0	0	1	1	1	1	0	1	0	0	0	0	0	0	1	0	0	0	1	0	1	0	0	0	0	0	1	0	1	1	1	0	0	0	0
13530737	0	0	0	0	0	1	0	0	1	0	0	0	1	1	0	0	0	0	0	0	0	0	0	0	0	0	0	0	0	0	0	0	0	0	0	0	0	0	0	0	0	0	0	0	0	0	0	1	1
13538215	0	0	0	0	1	0	1	0	0	0	0	0	0	0	0	0	1	1	1	1	0	1	0	0	0	0	0	0	1	1	0	0	1	1	1	0	0.5	1	0	0	1	1	1	1	1	0	0	0	0.5
13548243	0	0	0	0	1	0	1	0	0	0	0	0	0	0	0	0	1	1	1	1	0	1	0	0	0	0	0	0	1	1	0	0	1	1	1	0	0.5	1	0	0	1	1	1	1	1	0	0	0	0.5
13552103	0	0	0	0	1	0	1	0	0	0	0	0	0	0	0	0	1	1	1	1	0	1	0	0	0	0	0	0	1	1	0	0	1	1	1	0	0.5	1	0	0	1	1	1	1	1	0	0	0	0.5
13559164	0	0	0	0	1	0	1	0	0	0	0	0	0	0	0	0	1	1	1	1	0	1	0	0	0	0	0	0	1	1	0	0	1	1	1	0	0.5	1	0	0	1	1	1	1	1	0	0	0	0.4999
13567523	0	0	0	0	1	0	1	0	0	0	0	0	0	0	0	0	1	1	1	1	0	1	0	0	0	0	0	0	1	1	0	0	1	1	1	0	0.5	1	0	0	1	1	1	1	1	0	0	0	0.5
13571479	0	0	0	0	1	0	1	0	0	0	0	0	0	0	0	0	1	1	1	1	0	1	0	0	0	0	0	0	1	1	0	0	1	1	1	0	0.5	1	0	0	1	1	1	1	1	0	0	0	0
13580378	0	0	0	0	1	0	1	0	0	0	0	0	0	0	0	0	1	1	1	1	0	1	0	0	0	0	0	0	1	1	0	0	1	1	1	0	0.5	1	0	0	1	1	1	1	1	0	0	0	0.5
13593609	0	0	0	0	1	0	1	0	0	0	0	0	0	0	0	0	1	1	1	1	0	1	0	0	0	0	0	0	1	1	0	0	1	1	1	0	0.5	1	0	0	1	1	1	1	1	0	0	0	0.4999
13598991	0	0	0	0	1	0	1	0	0	0	0	0	0	0	0	0	1	1	1	1	0	1	0	0	0	0	0	0	1	1	0	0	1	1	1	0	0.5	1	0	0	1	1	1	1	1	0	0	0	0
13600542	0	0	0	0	1	0	1	0	0	0	0	0	0	0	0	0	1	1	1	1	0	1	0	0	0	0	0	0	1	1	0	0	1	1	1	0	0.5	1	0	0	1	1	1	1	1	0	0	0	0.4998
13604274	0	0	0	0	1	0	1	0	0	0	0	0	0	0	0	0	1	1	1	1	0	1	0	0	0	0	0	0	1	1	0	0	1	1	1	0	0.5	1	0	0	1	1	1	1	1	0	0	0	0
13604959	0	0	0	0	1	0	1	0	0	0	0	0	0	0	0	0	1	1	1	1	0	1	0	0	0	0	0	0	1	1	0	0	1	1	1	0	0.5102	1	0	0	1	1	1	1	1	0	0	0	0.5
13607682	0	0	0	0	1	0	1	0	0	0	0	0	0	0	0	0	1	1	1	1	0	1	0	0	0	0	0	0	1	1	0	0	1	1	1	0	0.5	1	0	0	1	1	1	1	1	0	0	0	0.5
13652482	0	0	0	0	1	0	1	0	0	0	0	0	0	0	0	0	1	1	1	1	0	1	0	0	0	0	0	0	1	1	0	0	1	1	1	0	0.5	1	0	0	0	1	0	0	0	0	0	0	0
13654736	0	0	0	0	1	0	1	0	0	0	0	0	0	0	0	0	1	1	1	1	0	1	0	0	0	0	0	0	1	1	0	0	1	1	1	0	0.5	1	0	0	1	1	1	1	1	0	0	0	0.5
13666876	0	0	0	0	1	0	1	0	0	0	0	0	0	0	0	0	1	0	1	1	0	0	0	0	0	0	0	0	0	1	0	0	1	1	1	0	0.5	0	0	0	1	1	1	1	1	0	0	0	0
13666889	1	1	0	1	0	0	0	1	0	1	1	1	0	0	0	1	0	0	0	0	0	0	0	0	0	0	1	1	0	0	1	1	0	0	0	0	0.5	0	1	1	0	0	0	0	0	1	1	0	0
13739473	0	0	0	0	1	0	1	0	0	0	0	0	0	0	0	0	1	1	1	1	0	1	0	0	0	0	0	0	1	1	0	0	1	1	1	0	0.4999	1	0	0	1	1	1	1	1	0	0	0	0
13743587	0	0	0	0	1	0	1	0	0	0	0	0	0	0	0	0	1	0	0	1	0	1	0	0	0	0	0	0	1	1	0	0	1	1	1	0	0	1	0	0	0	1	1	1	1	0	0	0	0
13785290	0	0	0	0	1	0	1	0	0	0	0	0	0	0	0	0	1	1	1	1	0	1	0	0	0	0	0	0	1	1	0	0	1	1	1	0	0.5	1	0	0	1	1	1	1	1	0	0	0	0.5
13785943	0	0	0	0	1	0	1	0	0	0	0	0	0	0	0	0	1	1	1	1	0	1	0	0	0	0	0	0	1	1	0	0	1	1	1	0	0.5	1	0	0	1	0.5129	1	1	1	0	0	0	0.5
13786058	0	0	0	0	1	0	1	0	0	0	0	0	0	0	0	0	1	1	1	1	0	1	0	0	0	0	0	0	1	1	0	0	1	1	1	0	0.5	1	0	0	1	1	1	1	1	0	0	0	0.5
13791528	0	0	0	0	1	0	1	0	0	0	0	0	0	0	0	0	1	1	1	1	0	1	0	0	0	0	0	0	1	1	0	0	1	1	1	0	0.5	1	0	0	1	1	1	1	1	0	0	0	0.5
13792714	0	0	0	0	1	0	1	0	0	0	0	0	0	0	0	0	1	1	1	1	0	1	0	0	0	0	0	0	1	1	0	0	1	1	1	0	0	1	0	0	1	0	0	1	1	0	0	0	0
13803692	0	0	0	0	1	0	1	0	0	0	0	0	0	0	0	0	1	1	1	1	0	1	0	0	0	0	0	0	1	1	0	0	1	1	1	0	0.5	1	1	0	1	1	1	1	1	0	0	0	0.5
13807028	0	0	0	0	1	0	1	0	0	0	0	0	0	0	0	0	1	1	1	1	0	1	0	0	0	0	0	0	1	1	0	0	1	1	1	0	0.5	1	1	0	1	1	1	1	1	0	0	0	0
13807070	0	0	0	0	1	0	1	0	0	0	0	0	0	0	0	0	1	1	1	1	0	1	0	0	0	0	0	0	1	1	0	0	1	1	1	0	0.5	1	1	0	1	1	1	1	1	0	0	0	0.5
13807245	0	0	0	0	1	0	1	0	0	0	0	0	0	0	0	0	1	1	1	1	0	1	0	0	0	0	0	0	1	1	0	0	1	1	1	0	0.5	1	1	0	1	1	1	1	1	0	0	0	0
13810264	0	0	0	0	1	0	1	0	0	0	0	0	0	0	0	0	1	1	1	1	0	1	0	0	0	0	0	0	1	1	0	0	1	1	1	0	0.4999	1	1	0	1	1	1	1	1	0	0	0	0
13811999	0	0	0	0	1	0	1	0	0	0	0	0	0	0	0	0	1	1	1	1	0	1	0	0	0	0	0	0	1	1	0	0	1	1	0	0	0.5	1	1	0	1	1	0	1	1	0	0	0	0
13820271	0	0	0	0	1	0	1	0	0	0	0	0	0	0	0	0	1	1	1	1	0	1	0	0	0	0	0	0	1	1	0	0	1	1	1	0	0	1	1	0	1	1	1	1	1	0	0	0	0
13821354	0	0	0	0	1	0	1	0	0	0	0	0	0	0	0	0	1	1	1	1	0	1	0	0	0	0	0	0	1	1	0	0	1	0	1	0	0.5	1	1	0	1	1	1	1	1	0	0	0	0.5
13821528	0	0	0	0	1	0	1	0	0	0	0	0	0	0	0	0	1	1	1	1	0	1	0	0	0	0	0	0	0	1	0	0	1	1	1	0	0.5	1	1	0	1	1	1	1	1	0	0	0	0.5
13824913	0	0	0	0	1	0	1	0	0	0	0	0	0	0	0	0	1	1	1	1	0	1	0	0	0	0	0	0	1	1	0	0	1	1	0	0	0	0	1	0	1	1	1	1	1	0	0	0	0.5
13827310	0	0	0	0	1	0	1	0	0	0	0	0	0	0	0	0	1	1	0	0	0	1	0	0	0	0	0	0	1	1	0	0	1	1	1	0	0	1	1	0	1	1	1	1	1	0	0	0	0
13831889	0	0	0	0	1	0	1	0	0	0	0	0	0	0	0	0	1	1	1	1	0	1	0	0	0	0	0	0	1	1	0	0	1	1	1	0	0.5	1	1	0	1	1	1	1	1	0	0	0	0
13835527	0	0	0	0	1	0	1	0	0	0	0	0	0	0	0	0	1	1	1	1	0	1	0	0	0	0	0	0	1	1	0	0	1	1	1	0	0.5129	1	1	0	1	1	1	1	1	0	0	0	0.5
13842382	0	0	0	0	1	0	1	0	0	0	0	0	0	0	0	0	1	1	1	1	0	1	0	0	0	0	0	0	1	1	0	0	1	1	1	0	0.5	1	1	0	1	1	1	1	1	0	0	0	0.5
13842518	0	0	0	0	1	0	1	0	0	0	0	0	0	0	0	0	1	1	1	1	0	1	0	0	0	0	0	0	1	1	0	0	1	1	1	0	0.5	1	1	0	1	1	1	1	1	0	0	0	0.5
13842642	0	0	0	0	1	0	1	0	0	0	0	0	0	0	0	0	1	1	1	1	0	1	0	0	0	0	0	0	1	1	0	0	1	1	1	0	0.5	1	1	0	1	1	1	1	1	0	0	0	0.5
13854757	0	0	0	0	1	0	1	0	0	0	0	0	0	0	0	0	1	1	0	0	0	1	0	0	0	0	0	0	1	1	0	0	1	1	1	0	0.5	0	1	0	1	1	1	1	1	0	0	0	0
13857159	0	0	0	0	1	0	1	0	0	0	0	0	0	0	0	0	1	1	1	1	0	1	0	0	0	0	0	0	1	1	0	0	1	1	1	0	0.5	1	1	0	1	1	1	1	1	0	0	0	0
13879924	0	0	0	0	1	0	1	0	0	0	0	0	0	0	0	0	1	1	1	1	0	1	0	0	0	0	0	0	1	1	0	0	1	1	1	0	0	1	1	0	1	1	1	1	1	0	0	0	0
13881767	0	0	0	0	1	0	1	0	0	0	0	0	0	0	0	0	1	1	1	1	0	1	0	0	0	0	0	0	1	1	0	0	1	1	1	0	0	1	1	0	1	1	0.7304	1	1	0	0	0	0.5016
13970575	0	0	0	0	1	0	1	0	0	0	0	0	0	0	0	0	1	1	1	1	0	1	0	0	0	0	0	0	0	1	0	0	1	1	0	0	0	1	1	0	1	1	1	0	1	0	0	0	0
14018895	0	0	0	0	1	0	1	0	0	0	0	0	0	0	0	0	1	1	1	1	0	1	0	0	0	0	0	0	1	1	0	0	1	1	1	0	1	1	1	0	1	1	1	1	1	0	0	0	0.5
14102109	0	0	0	0	1	0	1	0	0	0	0	0	0	0	0	0	1	1	1	1	0	1	0	0	0	0	0	0	1	1	0	0	1	1	1	0	0.5	1	1	0	1	1	1	1	1	0	0	0	1
14103160	0	0	0	0	1	0	1	0	0	0	0	0	0	0	0	0	1	1	1	1	0	1	0	0	0	0	0	0	1	1	0	0	1	1	1	0	0.5	1	1	0	1	1	1	1	1	0	0	0	1
14103187	0	0	0	0	1	0	1	0	0	0	0	0	0	0	0	0	1	1	1	1	0	1	0	0	0	0	0	0	1	1	0	0	1	1	1	0	0.5	1	1	0	1	1	1	1	1	0	0	0	1
14103297	0	0	0	0	1	0	1	0	0	0	0	0	0	0	0	0	1	1	1	1	0	1	0	0	0	0	0	0	1	1	0	0	1	1	1	0	0.5	1	1	0	1	1	1	1	1	0	0	0	1
14103815	0	0	0	0	1	0	1	0	0	0	0	0	0	0	0	0	1	1	1	1	0	1	0	0	0	0	0	0	1	1	0	0	1	1	1	0	0.5	1	1	0	1	1	1	1	1	0	0	0	1
14103945	0	0	0	0	1	0	1	0	0	0	0	0	0	0	0	0	1	1	1	1	0	1	0	0	0	0	0	0	1	1	0	0	1	1	1	0	0.5	1	1	0	1	1	1	1	1	0	0	0	1
14109310	0	0	0	0	1	0	1	0	0	0	0	0	0	0	0	0	1	1	1	1	0	1	0	0	0	0	0	0	1	1	0	0	1	1	1	0	0.5	1	1	0	1	1	1	1	1	0	0	0	1
14109322	0	0	0	0	1	0	1	0	0	0	0	0	0	0	0	0	1	1	1	1	0	1	0	0	0	0	0	0	1	1	0	0	1	1	1	0	0.5	1	1	0	1	1	1	1	1	0	0	0	1
14114607	0	0	0	0	1	0	1	0	0	0	0	0	0	0	0	0	1	1	1	1	0	1	0	0	0	0	0	0	1	1	0	0	1	1	1	0	0	1	1	0	1	1	1	1	1	0	0	0	1
14118370	0	0	0	0	1	0	1	0	0	0	0	0	0	0	0	0	1	1	1	1	0	1	0	0	0	0	0	0	1	1	0	0	1	1	1	0	0.5	1	1	0	1	1	1	1	1	0	0	0	1
14118509	0	0	0	0	1	0	1	0	0	0	0	0	0	0	0	0	1	1	1	1	0	1	0	0	0	0	0	0	1	1	0	0	1	1	1	0	0.5	1	1	0	1	1	1	1	1	0	0	0	1
14121390	0	0	0	0	1	0	1	0	0	0	0	0	0	0	0	0	1	1	1	1	0	1	0	0	0	0	0	0	1	1	0	0	1	1	1	0	0.5	1	1	0	0.5718	1	1	1	1	0	0	0	1
14126501	0	0	0	0	1	0	1	0	0	0	0	0	0	0	0	0	1	1	1	1	0	1	0	0	0	0	0	0	1	1	0	0	1	1	1	0	0.5	1	1	0	1	1	1	1	1	0	0	0	1
14128804	0	0	0	0	1	0	1	0	0	0	0	0	0	0	0	0	1	1	1	1	0	1	0	0	0	0	0	0	1	1	0	0	1	1	1	0	0	1	1	0	1	1	1	1	1	0	0	0	1
14128975	0	0	0	0	1	0	1	0	0	0	0	0	0	0	0	0	1	1	1	1	0	1	0	0	0	0	0	0	1	1	0	0	1	1	1	0	0.5	1	1	0	1	1	0	1	1	0	0	0	1
14158953	1	1	0	1	0	0	0	1	0	1	1	1	0	0	0	1	0	0	0	0	0	0	0	0	1	0	1	1	0	0	1	1	0	0	0	0	0	0	0	1	0	0	0	0	0	1	0	0	0
14160077	1	1	0	1	0	0	0	1	0	1	1	1	0	0	0	1	0	0	0	0	0	0	0	0	1	0	1	1	0	0	1	0	0	0	0	0	0	0	0	1	0	0	0	0	0	1	1	0	0
14168016	0	0	0	0	1	0	1	0	0	0	0	0	0	0	0	0	0	1	1	1	0	1	0	0	0	0	0	0	1	1	0	0	1	1	1	0	0.5032	1	1	0	0	0	1	1	1	0	0	0	1
14172648	1	1	0	1	1	0	1	1	0	1	1	1	0	0	0	1	1	1	1	1	0	1	0	0	1	0	1	1	1	1	1	1	1	1	1	0	0.5	0	1	1	1	1	1	1	1	1	1	0	1
14173047	0	0	0	0	1	0	1	0	0	0	0	0	0	0	0	0	1	1	1	1	0	1	0	0	0	0	0	0	1	1	0	0	1	1	1	0	0	1	1	0	1	1	1	1	1	0	0	0	1
14173130	1	1	0	1	1	0	1	1	0	1	1	1	0	0	0	1	1	1	1	1	0	1	0	0	1	0	1	1	1	1	1	1	1	1	1	0	0	1	1	1	1	1	1	1	1	1	1	0	1
14174121	1	1	0	1	0	0	0	1	0	1	1	1	0	0	0	1	0	0	0	0	0	0	0	0	1	0	1	1	0	0	1	1	0	0	0	0	0	0	0	1	0	0	0	0	0	1	1	0	0
14175209	1	1	0	1	1	0	1	1	0	1	1	1	0	0	0	1	1	1	1	1	0	1	0	0	1	0	1	1	1	1	1	1	1	1	1	0	0.5	1	1	1	1	1	1	1	1	1	1	0	1
14176836	1	1	0	1	1	0	1	1	0	1	1	1	0	0	0	1	1	1	1	1	0	1	0	0	1	0	1	1	1	1	1	1	1	1	1	0	0	1	1	1	1	1	1	1	1	1	1	0	1
14176847	1	1	0	1	1	0	1	1	0	1	1	1	0	0	0	1	1	1	1	1	0	1	0	0	1	0	1	1	1	1	1	1	1	1	1	0	0	1	1	1	1	1	1	1	1	1	1	0	1
14177163	1	1	0	1	1	0	1	1	0	1	1	1	0	0	0	1	1	1	1	1	0	1	0	0	1	0	1	1	1	1	1	1	1	1	1	0	0.5	1	1	1	1	1	1	0.5001	1	1	1	0	1
14179258	1	1	0	1	1	0	1	1	0	1	1	1	0	0	0	1	1	1	1	1	0	1	0	0	1	0	1	1	1	1	1	1	1	1	1	0	0.5	1	1	1	1	1	1	1	1	1	1	0	1
14182901	1	1	0	1	1	0	1	1	0	1	1	1	0	0	0	1	1	1	1	1	0	1	0	0	1	0	1	1	1	1	1	1	1	1	1	0	0.5	1	1	1	1	1	1	1	1	1	1	0	1
14198789	1	1	0	1	0	0	0	1	0	1	1	1	0	0	0	1	0	0	0	0	0	0	0	0	1	0	1	1	0	0	1	1	0	0	0	0	0	0	0	1	0	0	0	0	0	1	1	0	0
14208316	0	0	0	0	1	0	1	0	0	0	0	0	0	0	0	0	1	1	1	1	0	1	0	0	0	0	0	0	0.5032	1	0	0	1	1	1	0	0	0	1	0	1	1	1	1	1	0	0	0	1
14208546	0	0	0	0	1	0	1	0	0	0	0	0	0	0	0	0	1	1	1	1	0	1	0	0	0	0	0	0	1	0	0	0	1	1	1	0	0	1	1	0	0	1	1	1	1	0	0	0	1
14241999	1	1	0	1	0	0	0	1	0	1	1	1	0	0	0	1	0	0	0.5001	0	0	0	0	0	1	0	1	1	0	0	1	1	0	0	0	0	0	0	0	1	0	0	0	0	0	1	1	0	0
14242045	0	0	0	0	1	0	1	0	0	0	0	0	0	0	0	0	1	1	0.5	1	0	1	0	0	0	0	0	0	1	1	0	0	1	1	1	0	0.5	1	1	0	1	1	1	1	1	0	0	0	1
14242401	1	1	0	1	0	0	0	1	0	1	1	1	0	0	0	1	0	0	0.5	0	0	0	0	0	1	0	1	1	0	0	1	1	0	0	0	0	0	0	0	1	0	0	0	0	0	1	1	0	0
14243571	0	0	0	0	1	0	1	0	0	0	0	0	0	0	0	0	1	1	0.5	1	0	1	0	0	0	0	0	0	1	1	0	0	1	1	1	0	0.5	1	1	0	1	1	1	1	1	0	0	0	1
14266437	1	1	0	1	1	0	1	1	0	1	1	1	0	0	0	1	1	1	1	1	0	1	0	0	1	0	1	1	1	1	1	1	1	1	1	0	0.5	1	1	1	1	1	1	1	1	1	1	0	1
14267049	1	1	0	1	1	0	1	1	0	1	1	1	0	0	0	1	1	1	1	1	0	1	0	0	1	0	1	1	1	1	1	1	1	1	1	0	0.5207	1	1	1	1	1	1	1	1	1	1	0	1
14269228	1	1	0	1	1	0	1	1	0	1	1	1	0	0	0	1	1	1	1	1	0	1	0	0	1	0	1	1	1	1	1	1	1	1	1	0	0.5	1	1	1	1	1	1	1	1	1	1	0	1
14269359	1	1	0	1	1	0	1	1	0	1	1	1	0	0	0	1	1	1	1	1	0	1	0	0	1	0	1	1	1	1	1	1	1	1	1	0	0	1	1	1	1	1	1	1	1	1	1	0	1
14269526	1	1	0	1	0	0	0	1	0	1	1	1	0	0	0	1	0	0	0.5	0	0	0	0	0	1	0	1	1	0	0	1	1	0	0	0	0	0	0	0	1	0	0	0	0	0	1	1	0	0
14269563	0	0	0	0	1	0	1	0	0	0	0	0	0	0	0	0	1	1	0.5	1	0	1	0	0	0	0	0	0	1	1	0	0	1	1	1	0	0.5	1	1	0	1	1	1	1	1	0	0	0	1
14270852	0	0	0	0	1	0	1	0	0	0	0	0	0	0	0	0	1	1	0.5	1	0	1	0	0	0	0	0	0	1	1	0	0	1	1	1	0	0.5	1	1	0	1	1	1	1	1	0	0	0	1
14273092	0	0	0	0	1	0	1	0	0	0	0	0	0	0	0	0	1	1	0.5	1	0	1	0	0	0	0	0	0	1	1	0	0	1	1	1	0	0.5	1	1	0	1	1	1	1	1	0	0	0	1
14273206	1	1	0	1	1	0	1	1	0	1	1	1	0	0	0	1	1	1	1	1	0	1	0	0	1	0	1	1	1	1	1	1	1	0.8294	1	0	0.5	1	1	1	1	1	1	1	1	1	1	0	1
14339126	0	0	0	0	1	0	1	0	0	0	0	0	0	0	0	0	1	1	0.5	0	0	1	0	0	0	0	0	0	1	1	0	0	0	1	1	0	0	1	1	0	1	1	1	1	1	0	0	0	1
14341709	0	0	0	0	1	0	1	0	0	0	0	0	0	0	0	0	1	1	0.5	1	0	1	0	0	0	0	0	0	1	1	0	0	1	1	1	0	0.5	1	1	0	1	1	1	1	1	0	0	0	1
14342090	1	1	0	0.5554	0	0	0	1	0	1	1	1	0	0	0	1	0	0	0	0	0	0	0	0	1	0	1	1	0	0	1	1	0	0	0	0	0	0	0	1	0	0	0	0	0	1	1	0	0
14342185	1	1	0	1	1	0	1	1	0	1	1	1	0	0	0	1	1	1	1	1	0	1	0	0	1	0	1	1	1	1	1	1	1	1	1	0	0.5	1	1	1	1	1	1	1	1	1	1	0	1
14347859	1	1	0	1	1	0	1	1	0	1	0.5032	1	0	0	0	1	1	1	1	1	0	1	0	0	1	0	1	1	1	1	1	1	1	1	1	0	0.4999	1	1	0.5008	1	1	1	1	1	1	1	0	1
14355210	1	1	0	1	1	0	1	1	0	1	1	1	0	0	0	1	1	1	1	1	0	1	0	0	1	0	1	1	1	1	1	1	1	1	1	0	0	1	1	1	1	1	1	1	1	1	1	0	1
14355366	0	0	0	0	1	0	1	0	0	0	0	0	0	0	0	0	1	1	0	1	0	1	0	0	0	0	0	0	1	1	0	0	1	1	1	0	0	1	1	0	1	1	1	1	1	0	0	0	1
14358020	1	1	0	1	0	0	0	1	0	1	1	1	0	0	0	1	0	0	0.5	0	0	0	0	0	1	0	1	1	0	0	1	1	0	0	0	0	0	0	0	1	0	0	0	0	0	1	1	0	0
14358788	1	1	0	1	0	0	0	1	0	1	1	1	0	0	0	1	0	0	0	0	0	0	0	0	1	0	1	1	0	0	1	1	0	0	0	0	0	0	0	1	0	0	0	0	0	1	1	0	0
14358979	0	0	0	0	1	0	1	0	0	0	0	0	0	0	0	0	1	1	0.5	1	0	1	0	0	0	0	0	0	1	1	0	0	1	1	1	0	0.5	1	1	0	1	1	1	1	1	0	0	0	1
14361035	1	1	0	1	1	0	1	1	0	1	1	1	0	0	0	1	1	1	1	1	0	1	0	0	1	0	1	1	1	1	1	1	1	1	1	0	0.5	1	1	1	1	1	1	1	1	1	1	0	1
14381433	1	1	0	1	1	0	1	1	0	1	1	1	0	0	0	1	1	1	1	1	0	1	0	0	1	0	1	1	1	1	1	1	1	1	1	0	0.5	1	1	1	1	1	1	1	1	1	1	0	1
14393615	1	1	0	1	0	0	0	1	0	1	1	1	0	0	0	1	0	0	0.5064	0.5	0	0	0	0	1	0	1	1	0	0	1	1	0	0	0	0	0	0	0	1	0	0	0	0	0	1	1	0	0
14398343	1	1	0	1	1	0	1	1	0	1	1	1	0	0	0	1	1	1	1	1	0	1	0	0	1	0	1	1	1	1	1	1	1	1	1	0	0.5	1	1	1	1	1	1	1	1	1	1	0	1
14398512	1	1	0	1	1	0	1	1	0	1	1	1	0	0	0	1	1	1	1	1	0	1	0	0	1	0	1	1	1	1	1	1	1	1	1	0	0.5	1	1	1	1	1	1	1	1	1	1	0	1
14401061	1	1	0	1	1	0	1	1	0	1	1	1	0	0	0	1	1	1	1	1	0	1	0	0	1	0	1	1	1	1	1	1	1	1	1	0	0.5	1	1	1	1	1	1	1	1	1	1	0	1
14402564	0	0	0	0	0	1	0	0	1	0	0	0	1	1	0	0	0	0	0	0	0	0	0	0	0	0	0	0	0	0	0	0	0	0	0	0	0	0	0	0	0	0	0	0	0	0	0	1	0
14405395	0	0	0	0	1	0	1	0	0	0	0	0	0	0	0	0	1	1	1	1	0	1	0	0	0	0	0	0	1	1	0	0	0.5207	0	1	0	0	1	1	0	0.5554	0	1	1	1	0	0	0	1
14405458	1	1	0	1	0	0	0	1	0	1	1	1	0	0	0	1	0	0	0	0	0	0	0	0	1	0	1	1	0	0	1	1	0	0	0	0	0	0	0	1	0	0	0	0	0	1	1	0	0
14405486	1	1	0	1	0	0	0	1	0	1	1	1	0	0	0	1	0	0	0	0	0	0	0	0	1	0	1	1	0	0.4999	1	1	0	0	0	0	0	0	0	1	0	0	0	0	0	1	1	0	0
14413728	0	0	0	0	1	0	1	0	0	0	0	0	0	0	0	0	1	1	0.5	1	0	1	0	0	0	0	0	0	1	1	0	0	1	1	1	0	0.5	1	1	0	1	1	1	1	1	0	0	0	1
14417678	1	1	0	1	0	0	0	1	0	1	1	1	0	0	0	1	0	0	0.5	0	0	0	0	0	1	0	1	1	0	0	1	1	0	0	0	0	0	0	0	1	0	0	0	0	0	1	1	0	0
14426570	0	0	0	0	1	0	1	0	0	0	0	0	0	0	0	0	1	1	0	1	0	1	0	0	0	0	0	0	1	1	0	0	1	1	1	0	0	1	1	0	1	1	1	1	1	0	0	0	1
14427076	0	0	0	0	1	0	1	0	0	0	0	0	0	0	0	0	0.5207	1	0.5	1	0	1	0	0	0	0	0	0	1	1	0	0	1	1	1	0	0.5	1	1	0	1	1	1	1	1	0	0	0	1
14428732	0	0	0	0	1	0	1	0	0	0	0	0	0	0	0	0	1	1	0.5	1	0	1	0	0	0	0	0	0	1	1	0	0	1	1	1	0	0.5	1	1	0	1	1	1	1	1	0	0	0	1
14428760	0	0	0	0	1	0	1	0	0	0	0	0	0	0	0	0	1	1	0.5	1	0	1	0	0	0	0	0	0	1	1	0	0	1	1	1	0	0.5	1	1	0	1	1	1	1	1	0	0	0	1
14428858	0	0	0	0	1	0	1	0	0	0	0	0	0	0	0	0	1	1	0.5	1	0	1	0	0	0	0	0	0	1	1	0	0	1	1	1	0	0.5	1	1	0	1	1	1	1	1	0	0	0	1
14428931	0	0	0	0	1	0	1	0	0	0	0	0	0	0	0	0	1	1	0.5	1	0	1	0	0	0	0	0	0	1	1	0	0	1	1	1	0	1	1	1	0	1	1	1	1	1	0	0	0	1
14428949	1	1	0	1	0	0	0	1	0	1	1	1	0	0	0	1	0	0	0.5	0	0	0	0	0	1	0	1	1	0	0	1	1	0	0	0	0	0	0	0	1	0	0	0	0	0	1	1	0	0
14430345	1	1	0	1	0	0	0	1	0	1	1	1	0	0	0	1	0	0	0.5	0	0	0	0	0	1	0	1	1	0	0	1	1	0	0	0	0	0	0	0	1	0	0	0	0	0	1	1	0	0
14431545	0	0	0	0	1	0	1	0	0	0	0	0	0	0	0	0	1	1	0.5	1	0	1	0	0	0	0	0	0	1	1	0	0	1	1	1	0	0.5	1	1	0	1	1	1	1	1	0	0	0	1
14431632	1	1	0	1	1	0	1	1	0	1	1	1	0	0	0	1	1	1	1	1	0	1	0	0	1	0	1	1	1	1	1	1	1	1	1	0	0.5	1	1	1	1	1	1	1	1	1	1	0	1
14433607	1	1	0	1	0	0	0	1	0	1	1	1	0	0	0	1	0	0	0.5	0	0	0	0	0	1	0	1	1	0	0	1	1	0	0	0	0	0	0	0	1	0	0	0	0	0	1	1	0	0
14444000	1	1	0	1	0	0	0	1	0	1	1	1	0	0	0	1	0	0	0.5	0	0	0	0	0	1	0	1	1	0	0	1	1	0	0	0	0	0	0	0	1	0	0	0	0	0	1	1	0	0
14445304	0	0	0	0	1	0	1	0	0	0	0	0	0	0	0	0	0	1	1	1	0	1	0	0	0	0	0	0	1	1	0	0	1	0	1	0	0	1	1	0	1	1	1	1	0	0	0	0	1
14461299	1	1	0	1	1	0	1	1	0	1	1	1	0	0	0	1	1	1	1	1	0	1	0	0	1	0	1	1	1	1	1	1	1	1	1	0	0.5	1	1	1	1	1	1	1	1	1	1	0	1
14465609	1	1	0	1	1	0	1	1	0	1	1	1	0	0	0	1	1	1	1	1	0	1	0	0	1	0	1	1	1	1	1	1	1	1	1	0	0.5	1	1	1	1	1	1	1	1	1	1	0	1
14474841	1	1	0	1	0	0	0	1	0	1	1	1	0	0	0	1	0	0	0.5	0	0	0	0	0	1	0	1	1	0	0	1	1	0	0	0	0	0	0	0	1	0	0	0	0	0	1	1	0	0
14487003	0	0	0	0	1	0	1	0	0	0	0	0	0	0	0	0	1	1	0.5	1	0	1	0	0	0	0	0	0	1	1	0	0	1	1	1	0	0.5	1	1	0	1	1	1	1	1	0	0	0	1
14488016	1	1	0	1	1	0	1	1	0	1	1	1	0	0	0	1	1	1	0	1	0	1	0	0	1	0	1	1	1	1	1	1	1	1	1	0	0.5	1	1	1	1	1	1	1	1	1	1	0	1
14489682	0	0	0	0	1	0	1	0	0	0	0	0	0	0	0	0	1	1	0.5	1	0	1	0	0	0	0	0	0	1	1	0	0	1	1	1	0	0.5	1	1	0	1	1	1	1	1	0	0	0	1
14490703	0	0	0	0	1	0	1	0	0	0	0	0	0	0	0	0	1	1	0.5	1	0	1	0	0	0	0	0	0	1	1	0	0	1	1	1	0	0.5	1	1	0	1	1	1	1	1	0	0	0	1
14497556	1	1	0	1	0	0	0	1	0	1	1	1	0	0	0	1	0	0	1	0	0	0	0	0	1	0	1	1	0	0	1	1	0	0	0	0	0	0	0	1	0	0	0	0	0	0.5025	1	0	0
14497567	1	1	0	1	0	0	0	1	0	1	1	1	0	0	0	1	0	0	1	0	0	0	0	0	1	0	1	1	0	0	1	1	0	0	0	0	0	0	0	1	0	0	0	0	0	1	1	0	0
14497723	1	1	0	1	0	0	0	1	0	1	1	1	0	0	0	1	0	0	1	0	0	0	0	0	1	0	1	1	0	0	1	1	0	0	0	0	0	0	0	1	0	0	0	0	0	1	1	0	0
14497724	1	1	0	1	0	0	0	1	0	1	1	1	0	0	0	1	0	0	1	0	0	0	0	0	1	0	1	1	0	0	1	1	0	0	0	0	0	0	0	1	0	0	0	0	0	1	1	0	0
14497852	1	1	0	1	0	0	0	1	0	1	1	1	0	0	0	1	0	0	0.5	0	0	0	0	0	1	0	1	1	0	0	1	1	0	0	0	0	0	0	0	1	0	0	0	0	0	1	1	0	0
14497995	1	1	0	1	0	0	0	1	0	1	1	1	0	0	0	1	0	0	0	0	0	0	0	0	1	0	1	1	0	0	1	1	0	0	0	0	0	0	0	1	0	0	0	0	0	1	1	0	0
14500915	1	1	0	1	1	0	1	1	0	1	1	1	0	0	0	1	1	1	1	1	0	1	0	0	1	0	1	1	1	1	1	1	1	1	1	0	0	1	1	1	1	1	1	1	1	1	1	0	1
14504011	1	1	0	1	0	0	0	1	0	1	1	1	0	0	0	1	0	0	0.5	0	0	0	0	0	1	0	1	1	0	0	1	1	0	0	0	0	0	0	0	0.5013	0	0	0	0	0	1	1	0	0
14511703	1	1	0	1	0	0	0	1	0	1	0.5	1	0	0	0	1	0	0	0	0	0	0	0	0	1	0	1	1	0	0	1	1	0	0	0	0	0	0	0	1	0	0	0	0	0	1	1	0	0
14512620	1	1	0	1	1	0	1	1	0	1	1	1	0	0	0	1	1	1	1	1	0	1	0	0	1	0	1	1	1	1	1	1	1	1	1	0	0.5	1	1	1	1	1	1	1	1	1	1	0	0
14515172	1	1	0	1	0	0	0	1	0	1	1	1	0	0	0	1	0	0	0.4999	0	0	0	0	0	1	0	1	1	0	0	1	1	0	0	0	0	0	0	0	1	0	0	0	0	0	1	1	0	0
14537292	0	1	0	1	0	0	0	1	0	1	1	1	0	0	0	1	0	0	1	0	0	0	0	0	1	0	1	1	0	0	0	1	0	0	0	0	0	0	0	1	0	0	0	0	0	1	1	0	0
14543857	0	1	0	1	0	0	0	0	0	0	1	0	0	0	0	1	0	0	1	0	0	0	0	0	1	0	1	1	0	0	1	1	0	0	0	0	0	0	0	1	0	0	0	0	0	1	1	0	0
14544603	0	1	0	1	0	0	0	0	0	0	1	0	0	0	0	1	0	0	0	0	0	0	0	0	1	0	1	1	0	0	1	1	0	0	0	0	0	0	0	1	0	0	0	0	0	1	1	0	0
14544865	0	0	0	0	1	0	1	0	0	0	0	0	0	0	0	0	1	1	0.5	1	0	1	0	0	0	0	0	0	1	1	0	0	1	1	1	0	0.5	1	1	0	1	1	1	1	1	0	0	0	0
14552253	0	1	0	1	0	0	0	0	0	0	1	0	0	0	0	1	0	0	0.5	0	0	0	0	0	1	0	1	1	0	0	1	1	0	0	0	0	0	0	0	1	0	0	0	0	0	1	1	0	0
14552254	0	1	0	1	0	0	0	0	0	0	1	0	0	0	0	1	0	0	0.5	0	0	0	0	0	1	0	1	1	0	0	1	1	0	0	0	0	0	0	0	1	0	0	0	0	0	1	1	0	0
14552894	0	1	0	1	0	0	0	0	0	0	1	0	0	0	0	1	0	0	0.5	0	0	0	0	0	1	0	1	1	0	0	1	1	0	0	0	0	0	0	0	1	0	0	0	0	0	1	1	0	0
14553108	0	0	0	0	1	0	1	0	0	0	0	0	0	0	0	0	1	1	0.5	1	0	1	0	0	0	0	0	0	1	1	0	0	1	1	1	0	0.5	1	1	0	1	1	1	1	1	0	0	0	0
14555191	0	1	0	1	0	0	0	0	0	0	1	0	0	0	0	1	0	0	0.5	0	0	0	0	0	1	0	1	1	0	0	1	1	0	0	0	0	0	0	0	1	0	0	0	0	0	1	1	0	0
14563439	0	0	0	0	1	0	1	0	0	0	0	0	0	0	0	0	1	0	1	1	0	1	0	0	0	0	0	0	0	1	0	0	1	1	1	0	0	1	1	0	1	0	1	0	0	0	0	0	0
14566485	0	1	0	1	1	0	1	0	0	0	1	0	0	0	0	1	1	1	1	1	0	1	0	0	1	0	1	1	1	1	1	1	1	1	1	0	0.5	1	1	1	1	1	1	1	1	1	1	0	0
14566720	0	1	0	1	1	0	1	0	0	0	1	0	0	0	0	1	1	1	1	1	0	1	0	0	1	0	1	1	1	1	1	1	1	1	1	0	0.5	1	1	1	1	1	1	1	1	1	1	0	0
14566876	0	1	0	1	1	0	1	0	0	0	1	0	0	0	0	1	1	1	1	1	0	1	0	0	1	0	1	1	1	1	1	1	1	1	1	0	0	1	1	1	1	1	1	1	1	1	1	0	0
14567422	0	1	0	1	1	0	1	0	0	0	1	0	0	0	0	1	1	1	1	1	0	1	0	0	1	0	1	1	1	1	1	1	1	1	1	0	0.5	1	1	1	1	1	1	1	1	1	1	0	0
14569913	0	1	0	1	0	0	1	0	0	0	1	0	0	0	0	1	1	1	1	1	0	1	0	0	1	0	1	1	1	1	1	1	1	1	1	0	0.5	1	1	1	1	1	1	1	1	1	1	0	0
14590719	0	0	0	0	0	0	1	0	0	0	0	0	0	0	0	0	1	1	0	1	0	1	0	0	0	0	0	0	1	1	0	0	1	1	1	0	0	1	1	0	0	1	1	1	1	0	0	0	0
14621816	0	0	0	0	0	0	1	0	0	0	0	0	0	0	0	0	1	1	0.5016	1	0	1	0	0	0	0	0	0	1	1	0	0	1	1	1	0	0.5	1	0	0	1	1	1	1	1	0	0	0	0
14623194	0	0	0	0	0	0	1	0	0	0	0	0	0	0	0	0	1	1	0	1	0	1	0	0	0	0	0	0	1	1	0	0	1	1	1	0	0	1	0	0	1	1	1	1	1	0	0	0	0
14625292	0	1	0	1	0	0	0	0	0	0	1	0	0	1	0	1	0	0	0.5	0	0	0	0	0	1	0	1	1	0	0	1	1	0	0	0	0	0	0	1	1	0	0	0	0	0	1	1	0	0
14646422	0	0	0	0	0	0	1	0	0	0	0	0	0	0	0	0	1	1	0.5	1	0	1	0	0	0	0	0	0	1	1	0	0	1	1	1	0	0.5	1	0	0	1	1	1	1	1	0	0	0	0
14651135	0	0	0	0	0	0	1	0	0	0	0	0	0	0	0	0	1	1	0.5	1	0	1	0	0	0	0	0	0	1	1	0	0	1	1	1	0	0.5	1	0	0	1	1	1	1	1	0	0	0	0
14653140	0	0	0	0	0	0	1	0	0	0	0	0	0	0	0	0	1	1	0.5	1	0	1	0	0	0	0	0	0	0	1	0	0	1	1	1	0	0.5	1	0	0	1	1	1	1	1	0	0	0	0
14657200	0	1	0	1	0	0	1	0	0	0	1	0	0	1	0	1	1	1	1	1	0	1	0	0	1	0	1	1	1	1	1	1	1	1	1	0	0.5	1	1	1	0	1	1	0	1	1	1	0	0
14662791	0	0	0	0	0	0	1	0	0	0	0	0	0	0	0	0	1	1	0.5	1	0	1	0	0	0	0	0	0	1	1	0	0	1	1	1	0	0	1	0	0	1	1	1	1	1	0	0	0	0
14665534	0	0	0	0	0	0	1	0	0	0	0	0	0	0	0	0	1	1	0.5	1	0	1	0	0	0	0	0	0	1	1	0	0	1	1	1	0	0.5	1	0	0	1	1	1	1	1	0	0	0	0
14690409	0	0	0	0	0	0	1	0	0	0	0	0	0	0	0	0	1	1	0.5	1	0	1	0	0	0	0	0	0	1	1	0	0	1	1	1	0	0.5	1	0	0	1	1	1	1	1	0	0	0	0
14701292	0	1	0	1	0	0	0	0	0	0	1	0	0	1	0	1	0	0	0.5	0	0	0	0	0	1	0	1	1	0	0	1	1	0	0	0	0	0	0	1	1	0	0	0	0	0	1	1	0	0
14718424	0	1	0	1	0	0	1	0	0	0	1	0	0	1	0	1	1	1	1	1	0	1	0	0	1	0	1	1	1	1	1	1	1	1	1	0	0.5	1	1	1	1	1	1	1	1	1	1	0	0
14720402	0	0	0	0	0	0	1	0	0	0	0	0	0	0	0	0	1	1	0.5	1	0	1	0	0	0	0	0	0	1	1	0	0	1	1	1	0	0.5	1	0	0	1	1	1	1	1	0	0	0	0
14720829	0	0	0	0	0	0	1	0	0	0	0	0	0	0	0	0	1	1	0.5	1	0	1	0	0	0	0	0	0	1	1	0	0	1	1	1	0	0.5	1	0	0	1	1	1	1	1	0	0	0	0
14721147	0	0	0	0	0	0	1	0	0	0	0	0	0	0	0	0	1	1	0.5	1	0	1	0	0	0	0	0	0	1	1	0	0	1	1	1	0	0.5	1	0	0	1	1	1	1	1	0	0	0	0
14721265	0	0	0	0	0	0	1	0	0	0	0	0	0	0	0	0	1	1	0.5	1	0	1	0	0	0	0	0	0	1	1	0	0	1	1	1	0	0.5	1	0	0	1	1	1	1	1	0	0	0	0
14738161	0	0	0	0	0	0	1	0	0	0	0	0	0	0	0	0	1	1	0.5	1	0	1	0	0	0	0	0	0	1	1	0	0	1	1	1	0	0.5	1	0	0	1	1	1	1	1	0	0	0	0
14738401	0	0	0	0	0	0	1	0	0	0	0	0	0	0	0	0	1	1	0.5	1	0	1	0	0	0	0	0	0	1	1	0	0	1	1	1	0	0.5	1	0	0	1	1	1	1	1	0	0	0	0
14738540	0	0	0	0	0	0	1	0	0	0	0	0	0	0	0	0	1	1	0.5	1	0	1	0	0	0	0	0	0	1	1	0	0	1	1	1	0	0.5	1	0	0	1	1	1	1	1	0	0	0	0
14740179	0	0	0	0	0	0	1	0	0	0	0	0	0	0	0	0	1	1	0.5	1	0	1	0	0	0	0	0	0	1	1	0	0	1	1	1	0	0.5	1	0	0	1	1	1	1	1	0	0	0	0
14757465	0	0	0	0	0	0	1	0	0	0	0	0	0	0	0	0	1	1	0.5	1	0	1	0	0	0	0	0	0	1	1	0	0	1	1	1	0	0.5	1	0	0	1	1	1	1	1	0	0	0	0
14770971	0	0	0	0	0	0	1	0	0	0	0	0	0	0	0	0	1	1	0.5	1	0	1	0	0	0	0	0	0	1	1	0	0	1	1	1	0	0	1	0	0	1	1	1	1	1	0	0	0	0
14771080	0	0	0	0	0	0	1	0	0	0	0	0	0	0	0	0	1	1	0.5005	1	0	1	0	0	0	0	0	0	1	1	0	0	1	1	1	0	0	1	0	0	1	1	1	1	1	0	0	0	0
14771307	0	0	0	0	0	0	1	0.4998	0	0	0	0	0	0	0	0	1	1	0	1	0	1	0	0	0	0	0	0	1	0	0	0	0	0	0	0	0.5	0	0	0	0	1	1	1	1	0	0	0	0
14772462	0	0	0	0	0	0	1	0	0	0	0	0	0	0	0	0	1	1	0	1	0	1	0	0	0	0	0	0	1	1	0	0	0	0	0	0	0.5	0	0	0	0	1	1	1	1	0	0	0	0
14778219	0	0	0	0	0	0	1	0	0	0	0	0	0	0	0	0	1	1	0.5	1	0	1	0	0	0	0	0	0	1	1	0	0	1	1	1	0	0.5	1	0	0	1	1	1	1	1	0	0	0	0
14788681	0	0	0	0	0	0	1	0	0	0	0	0	0	0	0	0	1	1	0.5	1	0	1	0	0	0	0	0	0	1	1	0	0	1	1	1	0	0.5	1	0	0	1	1	1	1	1	0	0	0	0
14789218	0	0	0	0	0	0	1	0	0	0	0	0	0	0	0	0	1	1	0.5	1	0	1	0	0	0	0	0	0	1	1	0	0	1	1	1	0	0.5	1	0	0	1	1	1	1	1	0	0	0	0
14795668	0	0	0	0	0	0	1	0	0	0	0	0	0	0	0	0	1	1	0.5	1	0	1	0	0	0	0	0	0	1	1	0	0	1	1	1	0	0.5	1	0	0	1	1	1	1	1	0	0	0	0
14810984	0	0	0	0	0	0	1	0	0	0	0	0	0	0	0	0	1	1	0.5	1	0	1	0	0	0	0	0	0	1	1	0.5	0	1	1	1	0	0	1	0	0	1	1	1	1	1	0	0	0	0
14815178	0	1	0	1	0	0	1	0	0	0	1	0	0	1	0	1	1	1	1	1	0	1	0	0	1	0	1	1	1	1	1	1	1	1	1	0	0.5	1	1	1	1	1	1	1	1	1	1	0	0
14817107	0	1	0	1	0	0	0	0	0	0	1	0	0	1	0	1	0	0	0.4999	0	0	0	0	0	1	0	1	1	0	0	1	1	0	0	0	0	0	0	1	1	0	0	0	0	0	1	1	0	0
14817151	0	1	0	1	0	0	0	0	0	0	1	0	0	1	0	1	0	0	0.5	0	0	0	0	0	1	0	1	1	0	0	1	1	0	0	0	0	0	0	1	1	0	0	0	0	0	1	1	0	0
14817388	0	1	0	1	0	0	0	0	0	0	1	0	0	1	0	1	0	0	1	0	0	0	0	0	1	0	1	1	0	0	1	1	0	0	0	0	0	0	1	1	0	0	0	0	0	1	1	0	0
14823529	0	1	0	1	0	0	1	0	0	0	1	0	0	1	0	1	1	1	1	1	0	1	0	0	1	0	1	1	1	1	1	1	1	1	1	0	0.5	1	1	1	1	1	1	1	1	1	1	0	0
14830781	0	1	0	1	0	0	1	0	0	0	1	0	0	1	0	1	1	1	1	1	0	1	0	0	1	0	1	1	1	1	0	1	1	1	1	0	0.5	1	1	1	1	1	1	1	1	1	1	0	0
14831547	0	1	0	1	0	0	1	0	0	0	1	0	0	1	0	1	1	1	1	1	0	1	0	0	1	0	1	1	1	1	0	1	1	1	1	0	0	1	1	1	1	1	1	1	1	1	1	0	0
14841626	0	1	0	1	0	0	0	0	0	0	1	0	0	1	0	1	0	0	0	0	0	0	0	0	1	0	1	1	0	0	0	1	0	0	0	0	0	0	1	1	0	0	0	0	0	1	1	0	0
14841818	0	0	0	0	0	0	1	0	0	0	0	0	0	0	0	0	1	1	0.5	1	0	1	0	0	0	0	0	0	1	1	0	0	1	1	1	0	0	1	0	0	1	1	1	1	1	0	0	0	0
14847592	0	0	0	0	0	0	1	0	0	0	0	0	0	0	0	0	1	1	0.5	1	0	1	0	0	0	0	0	0	1	1	0	0	1	1	1	0	0.5	1	0	0	1	1	1	1	1	0	0	0	0
14847767	0	1	0	1	0	0	0	0	0	0	1	0	0	1	0	1	0	0	0.5	0	0	0	0	0	1	0	1	1	0	0	0	1	0	0	0	0	0	0	1	1	0	0	0	0	0	1	1	0	0
14848874	0	1	0	1	0	0	0	0	0	0	1	0	0	1	0	1	0	0	0.5	0	0	0	0	0	1	0	1	1	0	0	0	1	0	0	0	0	0	0	1	1	0	0	0	0	0	1	1	0	0
14850098	0	0	0	0	0	0	1	0	0	0	0	0	0	0	0	0	1	1	0.5	1	0	1	0	0	0	0	0	0	1	1	0	0	1	1	1	0	0.5	1	0	0	1	1	1	1	1	0	0	0	0
14851647	0	1	0	1	0	0	0	0	0	0	1	0	0	1	0	1	0	0	0.5	0	0	0	0	0	1	0	1	1	0	0	0	1	0	0	0	0	0	0	1	1	0	0	0	0	0	1	1	0	0
14856804	0	1	0	1	0	0	0	0	0	0	0	0	0	1	0	1	0	0	0	0	0	0	0	0	1	0	1	1	0	0	0	1	0	0	0	0	0	0	1	1	0	0	0	0	0	1	1	0	0
14857972	0	1	0	1	0	0	0	0	0	0	1	0	0	1	0	1	0	0	0.5	0	0	0	0	0	1	0	1	1	0	0	0	1	0	0	0	0	0	0	1	1	0	0	0	0	0	1	1	0	0
14858029	0	1	0	1	0	0	0	0	0	0	0	0	0	1	0	1	0	0	0	0	0	0	0	0	1	0	1	1	0	0	0	1	0	0	0	0	0	0	1	1	0	0	0	0	0	1	1	0	0
14858470	0	1	0	1	0	0	0	0	0	0	1	0	0	1	0	1	0	0	0.5	0	0	0	0	0	1	0	1	1	0	0	0	1	0	0	0	0	0	0	1	1	0	0	0	0	0	1	1	0	0
14858863	0	0	0	0	0	0	1	0	0	0	0	0	0	0	0	0	1	1	0	1	0	1	0	0	0	0	0	0	1	1	0	0	1	1	1	0	0.5	1	0	0	1	1	1	1	1	0	0	0	0
14859025	0	1	0	1	0	0	0	0	0	0	1	0	0	1	0	1	0	0	0.5	0	0	0	0	0	1	0	1	1	0	0	0	1	0	0	0	0	0	0	1	1	0	0	0	0	0	1	1	0	0
14859166	0	1	0	1	0	0	0	0	0	0	1	0	0	1	0	1	0	0	0.5	0	0	0	0	0	1	0	1	1	0	0	0	1	0	0	0	0	0	0	1	1	0	0	0	0	0	1	1	0	0
14859174	0	1	0	1	0	0	0	0	0	0	1	0	0	1	0	1	0	0	0.5	0	0	0	0	0	1	0	1	1	0	0	0	1	0	0	0	0	0	0	1	1	0	0	0	0	0	1	1	0	0
14859679	0	1	0	1	0	0	0	0	0	0	1	0	0	1	0	1	0	0	0.5	0	0	0	0	0	1	0	1	1	0	0	0	1	0	0	0	0	0	0	1	1	0	0	0	0	0	1	1	0	0
14874405	0	1	0	1	0	0	0	0	0	0	1	0	0	1	0	1	0	0	0	0	0	0	0	0	1	0	1	0	0	0	0	1	0	0	0	0	0	0	1	1	0	0	0	0	0	0	0	0	0
14875238	0	1	0	1	0	0	0	0	0	0	1	0	0	1	0	1	0	0	0	0	0	0	0	0	1	0	0	1	0	0	0	1	0	0	0	0	0	0	1	1	0	0	0	0	0	1	0	0	0
14876136	0	1	0	1	0	0	0	0	0	0	1	0	0	1	0	1	0	0	0.5	0	0	0	0	0	1	0	1	1	0	0	0	1	0	0	0	0	0	0	1	1	0	0	0	0	0	1	1	0	0
14877990	0	1	0	1	0	0	0	0	0	0	1	0	0	1	0	1	0	0	0.5	0	0	0	0	0	1	0	1	1	0	0	0	1	0	0	0	0	0	0	1	1	0	0	0	0	0	1	1	0	0
14882195	0	1	0	1	0	0	0	0	0	0	1	0	0	1	0	1	0	0	0.5	0	0	0	0	0	1	0	1	1	0	0	0	1	0	0	0	0	0	0	1	1	0	0	0	0	0	1	1	0	0
14882360	0	0	0	0	0	0	1	0	0	0	0	0	0	0	0	0	1	1	0.5	1	0	1	0	0	0	0	0	0	1	1	0	0	1	1	1	0	0.5	1	0	0	1	1	1	1	1	0	0	0	0
14883802	0	1	0	1	0	0	0	0	0	0	1	0	0	1	0	1	0	0	0.5	0	0	0	0	0	1	0	1	1	0	0	0	1	0	0	0	0	0	0	1	1	0	0	0	0	0	1	1	0	0
14909906	0	0	0	0	0	0	1	0	0	0	0	0	0	0	0	0	1	1	0.5	1	0	1	0	0	0	0	0	0	1	1	0	0	1	1	1	0	0.5	1	0	0	1	1	1	1	1	0	0	0	0
14910658	0	1	0	1	0	0	1	0	0	0	1	0	0	1	0	1	1	1	1	1	0	1	0	0	1	0	1	1	1	1	0	1	1	1	1	0	0.5	1	1	1	1	1	1	1	1	1	1	0	0
14952030	0	1	0	1	0	0	1	0	0	0	1	0	0	1	0	1	1	1	1	1	0	1	0	0	1	0	1	1	1	1	0	1	1	1	1	0	0.5	1	1	1	1	1	1	1	1	1	1	0	0
14967376	0	0	0	0	0	0	1	0	0	0	0	0	0	0	0	0	1	1	0.5	1	0	1	0	0	0	0	0	0	1	1	0	0	1	1	1	0	0.5	1	0	0	1	1	1	1	1	0	0	0	0
14995204	0	1	0	1	0	0	1	0	0	0	1	0	0	1	0	1	1	1	1	1	0	1	0	0	1	0	1	1	1	1	0	1	1	1	1	0	0	1	1	1	1	1	1	1	1	1	0	0	0
14999185	0	1	0	1	0	0	0	0	0	0	1	0	0	1	0	1	0	0	0.5	0	0	0	0	0	1	0	1	1	0	0	0	1	0	0	0	0	0	0	1	1	0	0	0	0	0	1	1	0	0
14999873	0	1	0	1	0	0	1	0	0	0	1	0	0	1	0	1	1	1	1	1	0	1	0	0	1	0	1	1	1	1	0	1	1	1	1	0	0.5	1	1	1	1	1	1	1	1	1	1	0	0
14999955	0	0	0	0	0	0	1	0	0	0	0	0	0	0	0	0	1	1	0.5	1	0	1	0	0	0	0	0	0	1	1	0	0	1	1	1	0	0.5	1	0	0	1	1	1	1	1	0	0	0	0
15007310	0	1	0	1	0	0	1	0	0	0	1	0	0	1	0	1	1	1	1	1	0	1	0	0	1	0	1	1	1	1	0	1	1	1	1	0	0.5	1	1	1	1	1	1	1	1	1	1	0	0
15017472	0	1	0	1	0	0	0	0	0	0	1	0	0	1	0	1	0	0	0.5	0	0	0	0	0	1	0	1	1	0	0	0	1	0	0	0	0	0	0	1	1	0	0	0	0	0	1	1	0	0
15017684	0	1	0	1	0	0	0	0	0	0	1	0	0	1	0	1	0	0	0.5	0	0	0	0	0	1	0	1	1	0	0	0	1	0	0	0	0	0	0	1	1	0	0	0	0	0	1	1	0	0
15020057	0	1	0	1	0	0	0	0	0	0	1	0	0	1	0	1	0	0	0.5	0	0	0	0	0	1	0	1	1	0	0	0	1	0	0	0	0	0	0	1	1	0	0	0	0	0	1	1	0	0
15020090	0	1	0	1	0	0	0	0	0	0	1	0	0	1	0	1	0	0	0.5	0	0	0	0	0	1	0	1	1	0	0	0	1	0	0	0	0	0	0	1	1	0	0	0	0	0	1	1	0	0
15023687	0	1	0	1	0	0	1	0	0	0	1	0	0	1	0	1	0.5032	0	1	1	0	1	0	0	1	0	1	1	1	1	0	1	0	1	1	0	0	1	1	0.5207	1	1	1	1	1	1	1	0	0
15024889	0	1	0	1	0	0	0	0	0	0	1	0	0	1	0	1	0	0	0.5025	0	0	0	0	0	1	0	1	1	0	0	0	1	0	0	0	0	0	0	1	1	0	0	0	0	0	1	1	0	0
15025905	0	0	0	0	0	0	1	0	0	0	0	0	0	0	0	0	1	1	0.5	1	0	1	0	0	0	0	0	0	1	0.508	0	0	1	1	1	0	0	1	0	0	1	1	1	1	1	0	0	0	0
15029066	0	0	0	0	0	0	1	0	0	0	0	0	0	0	0	0	1	1	0.5	1	0	1	0	0	0	0	0	0	1	1	0	0	1	1	1	0	0	1	0	0	1	1	1	1	1	0	0	0	0
15029414	0	0	0	0	0	0	1	0	0	0	0	0	0	0	0	0	1	1	0.5	1	0	1	0	0	0	0	0	0	1	1	0	0	1	1	1	0	0.5	1	0	0	1	1	1	1	1	0	0	0	0
15031703	0	0	0	0	0	0	1	0	0	0	0	0	0	0	0	0	1	1	0.5	1	0	1	0	0	0	0	0	0	1	1	0	0	1	1	1	0	0.5	1	0	0	1	1	1	1	1	0	0	0	0
15035350	0	1	0	1	0	0	1	0	0	0	1	0	0	1	0	1	1	1	1	1	0	1	0	0	1	0	1	1	1	1	0	1	1	1	1	0	0.5	1	1	1	1	1	1	1	1	1	1	0	0
15040934	0	0	0	0	0	0	0	0	1	0	0	0	1	0	0	0	0	0	0	0	0	0	0	0	0	0	0	0	0	0	0	0	0	0	0	0	0	0	0	0	0	0	0	0	0	0	0	1	0
15041245	0	0	0	0	0	0	1	0	0	0	0	0	0	0	0	0	1	1	0.5	1	0	1	0	0	0	0	0	0	1	1	0	0	1	1	1	0	0	1	0	0	1	1	1	1	1	0	0	0	0
15051153	0	1	0	1	0	0	1	0	0	0	1	0	0	1	0	1	1	1	1	1	0	1	0	0	1	0	1	1	1	1	0	1	1	1	1	0	0.5	1	1	1	1	1	1	1	1	1	1	0	0
15055370	0	1	0	1	0	0	0	0	0	0	1	0	0	1	0	1	0	0	0.5	0	0	0	0	0	1	0	1	1	0	0	0	1	0	0	0	0	0	0	1	1	0	0	0	0	0	1	1	0	0
15057516	0	1	0	1	0	0	1	0	0	0	1	0	0	0.5006	0	1	1	1	1	1	0	1	0	0	1	0	1	1	1	1	0	1	1	0	1	0	0.5	1	1	0	1	1	0	1	0.5025	1	1	0	0
15058135	0	0	0	0	0	0	1	0	0	0	0	0	0	0	0	0	1	1	0	1	0	1	0	0	0	0	0	0	1	1	0	0	1	1	1	0	0.5	0	0	0	1	1	1	1	1	0	0	0	0
15064777	0	1	0	1	0	0	0	0	0	0	1	0	0	1	0	1	0	0	0.5	0	0	0	0	0	1	0	1	0	0	0	0	1	0	0	0	0	0	0	1	1	0	0	0	0	0	1	1	0	0
15066925	0	1	0	1	0	0	1	0	0	0	1	0	0	1	0	1	1	1	1	1	0	1	0	0	1	0	1	1	1	1	0	1	1	1	1	0	0.5	1	1	1	1	1	1	1	1	1	1	0	0
2750502	1	1	0	0	0	0	0	0	0	0	0	0	0	0	0	0	0	1	0	0	0	1	1	0	0	0	0	0	0	0	0	0	0	0	0	0	0	0	0	0	0	0	1	1	1	0	1	0	0
2750595	0	0	1	1	1	1	1	1	1	1	1	1	1	1	1	1	1	0	1	0	1	0	0	1	1	1	1	1	1	1	1	0	1	1	1	1	0	1	1	0	0	0	0	0	0	1	0	1	1
2752193	1	1	0	0	0	0	0	0	0	0	0	0	0	0	0	0	0	1	0	0	0	1	1	0	0	0	0	0	0	0	0	1	0	0	0	0	1	0	0	0	1	0	1	1	1	0	1	0	0
2752198	1	1	0	0	0	0	0	0	0	0	0	0	0	0	0	0	0	1	0	0	0	1	1	0	0	0	0	0	0	0	0	1	0	0	0	0	1	0	0	0	1	0	1	1	1	0	1	0	0
2752426	1	1	0	0	0	0	0	0	0	0	0	0	0	0	0	0	0	1	0	0	0	1	1	0	0	0	0	0	0	0	0	1	0	0	0	0	1	0	0	0	1	0	1	1	1	0	1	0	0
2768557	1	1	0	0	0	0	0	0	0	0	0	0	0	0	0	0	0	1	0	0	0	1	1	0	0	0	0	0	0	0	0	1	0	0	0	0	1	0	0	0	1	0	1	1	1	0	1	0	0
2782193	1	1	0	0	0	0	0	0	0	0	0	0	0	0	0	0	0	1	0	0	0	1	1	0	0	0	0	0	0	0	0	1	0	0	0	0	1	0	0	0	1	0	1	1	1	0	1	0	0
2787953	0	0	1	1	1	1	1	1	1	1	1	1	1	1	1	1	1	0	1	1	1	0	0	1	1	1	1	1	1	1	1	0	1	1	1	1	0	1	1	1	0	1	0	0	0	1	0	1	1
2788138	0	0	1	1	1	1	1	1	1	1	1	1	1	1	1	1	1	0	1	1	1	0	0	1	1	1	1	1	0.5025	1	1	0	1	1	1	1	0	1	1	1	0	1	0	0	0	1	0	1	1
2788139	0	0	1	1	1	1	1	1	1	1	1	1	1	1	1	1	1	0	1	1	1	0	0	1	1	1	1	1	0.508	1	1	0	1	1	1	1	0	1	1	1	0	1	0	0	0	1	0	1	1
2791979	0	0	1	1	1	1	1	1	1	1	1	1	1	1	1	1	1	0	1	1	1	0	0	1	1	1	1	1	1	1	1	0	1	1	1	1	0	1	1	1	0	1	0	0	0	1	0	1	1
2792808	0	0	1	1	1	1	1	1	1	1	1	1	1	1	1	1	1	0	1	1	1	0	0	1	1	1	1	1	1	1	1	0	1	1	1	1	0	1	1	1	0	1	0	0	0	1	0	1	1
2795273	1	1	0	0	0	0	0	0	0	0	0	0	0	0	0	0	0	1	0	0	0	1	1	0	0	0	0	0	0	0	0	1	0	0	0	0	1	0	0	0	1	0	1	1	1	0	1	0	0
2795346	0	0	1	1	1	1	1	1	1	1	1	1	1	1	1	1	1	0	1	1	1	0	0	1	1	1	1	1	1	1	1	0	1	1	1	1	0	1	1	1	0	1	0	0	0	1	0	1	1
2795932	0	0	1	1	1	1	1	1	1	1	1	1	1	1	1	1	1	0	1	1	1	0	0	1	1	1	1	1	1	0	1	0	1	1	1	1	0	1	1	1	0	1	0	0	0	1	0	0	1
2796425	1	1	0	0	0	0	0	0	0	0	0	0	0	0	0	0	0	1	0	0	0	1	1	0	0	0	0	0	0	0	0	1	0	0	0	0	0	0	0	0	1	0	1	1	1	0	1	0	0
2796443	1	1	0	0	0	0	0	0	0	0	0	0	0	0	0	0	0	1	0	0	0	1	1	0	0	0	0	0	0	0	0	1	0	0	0	0	1	0	0	0	1	0	1	1	1	0	1	0	0
2831056	0	0	1	1	1	1	1	1	1	1	1	1	1	1	1	1	1	0	1	1	1	0	0	1	1	1	1	1	1	1	1	0	1	1	1	1	0	1	1	1	0	1	0	0	0	1	0	1	1
2846151	0	0	1	1	1	1	1	1	1	1	0	1	1	1	1	1	1	0	1	1	1	0	0	1	1	1	1	1	1	1	0.5129	0	1	1	1	1	0	1	1	1	0	1	0	0	0	1	0	1	1
2846184	0	0	1	1	1	1	1	1	1	1	0.5	1	1	1	1	1	1	0	1	1	1	0	0	1	1	1	1	1	1	1	1	0	1	1	1	1	0	1	1	1	0	1	0	0	0	1	0	1	1
2847068	0	0	1	1	1	1	1	1	1	1	1	1	1	1	1	1	1	0	1	1	1	0	0	1	1	1	1	1	1	1	1	0	1	1	1	1	0	1	1	1	0	1	0	0	0	1	0	1	1
2847689	1	1	0	0	0	0	0	0	0	0	0	0	0	0	0	0	0	1	0	0	0	1	1	0	0	0	0	0	0	0	0	1	0	0	0	0	1	0	0	0	1	0	1	1	1	0	1	0	0
2848264	1	1	0	0	0	0	0	0	0	0	0	0	0	0	0	0	0	1	0	0	0	1	1	0	0	0	0	0	0	0	0	1	0	0	0	0	1	0	0	0	1	0	1	1	1	0	1	0	0
2848602	1	1	0	0	0	0	0	0	0	0	0	0	0	0	0	0	0	1	0	0	0	1	1	0	0	0	0	0	0	0	0	1	0	0	0	0	1	0	0	0	1	0	1	1	1	0	1	0	0
2848995	0	0	1	1	1	1	1	1	1	1	1	1	1	1	1	1	1	0	1	1	1	0	0	1	1	1	1	1	1	1	1	0	1	1	1	1	0	1	1	1	0	1	0	0	0	1	0	1	1
2850796	1	1	0	0	0	0	0	0	0	0	0	0	0	0	0	0	0	1	0	0	0	1	1	0	0	0	0	0	0	0	0	1	0	0	0	0	1	0	0	0	1	0	1	1	1	0	1	0	0
2887340	1	1	0	0	0	0	0	0	0	0	0	0	0	0	0	0	0	1	0	0	0	1	1	0	0	0	0	0	0	0	0	1	0	0	0	0	1	0	0	0	1	0	1	1	1	0	1	0	0
2888843	1	1	0	0	0	0	0	0	0	0	0	0	0	0	0	0	0	1	0	0	0	1	1	0	0	0	0	0	0	0	0	1	0	0	0	0	1	0	0	0	1	0	1	1	1	0	1	0	0
3247277	1	1	1	1	1	1	1	1	1	1	1	1	1	1	1	1	1	1	1	1	1	0	0	1	0	1	1	1	1	1	0	0	1	0	1	1	0	1	1	0	1	0	1	1	1	1	1	1	0
3501864	1	0	0	0	0	0	0	0	0	0	0	0	0	0	0	0	0	1	0	0.5	0	1	1	0	0	0	0	0	0	0	0	1	0	0	0	0	1	0	0	0	0	0	1	1	1	0	1	0	0
4428522	1	0	0	0	0	0	0	0	0	0	0	0	0	0	0	0	0	0	0	0.5	0	1	1	0	0	0	0	0	0	0	0	1	0	0	0	0	1	0	0	0	1	1	0	1	1	0	1	0	0
4695493	0	0	0	1	0	0	0.5	0	0	0	0	0	0	1	0	0	0	0	0	0	0	0	0	0	0	0	0	0	0	0	0	0	0	0	0	0	0	0	0	1	0	0	0	0	0	0	0	0	1
4988756	0	1	0	0	0	0	0	0	1	1	1	0	0	0	0	1	1	1	0	0.5	1	0	0	1	1	0	0	1	1	1	0	0	0	1	1	0	0	1	1	0	0	0	0	0	0	1	0	1	0
5374406	1	0	0	0	0	0	0	0	0	0	0	0	0	0	0	0	0	0	0	0.5	0	1	1	0	0	0	0	0	0	0	0	1	0	0	0	0	1	0	0	0	1	1	0	1	1	0	1	0	0
5396324	0	0	1	0	1	1	0.5	1	0	0	0	1	1	0	1	0	0	0	1	0	0	0	0	0	0	1	1	0	0	0	1	0	1	0	0	1	0	0	0	0	0	0	1	0	0	0	0	0	0
6046868	0	0	0	1	0	0	0.5	0	0	0	0	0	0	1	0	0	0	0	0	0	0	0	0	0	0	0	0	0	0	0	0	0	0	0	0	0	0	0	0	1	0	0	0	0	0	0	0	0	1
6625157	0	1	0	0	0	0	0	0	0	1	1	0	0	0	0	1	1	1	0	0	1	0	0	1	0	0	1	1	1	1	0	0	0	1	1	0	0	1	1	0	0	0	0	0	0	1	0.5	0	0
6947707	0	1	0	0	0	0	0	0	0	1	1	0	0	0	0	1	1	1	0	0.5	1	0	0	1	1	0	1	1	1	1	0	0	0	1	1	0	0	1	1	0	0	0	0	0	0	1	0	1	0
7012951	0	0	1	0	1	1	0.5	1	0	0	0	1	1	0	1	0	0	0	1	0	0	0	0	0	0	1	0	0	0	0	1	0	1	0	0	1	0	0	0	0	0	0	1	0	0	0	0	0	0
7791129	0	0	0	1	0	0	0	0	0	0	0	0	0	1	0	0	0	0	0	0	0	0	0	0	0	0	0	0	0	0	0	0	0	0	0	0	0	0	0	1	0	0	0	0	0	0	0	0	1
8060150	1	1	1	1	1	1	1	1	1	1	1	1	1	1	1	1	1	1	0	1	1	1	0	1	0	0	1	0	1	1	0	1	1	1	1	1	0	1	1	1	1	0	0	0	1	1	0	1	0
8214326	0	1	0	0	0	0	0	0	0	1	1	0	0	0	0	1	1	1	0	0.5	1	0	0	1	1	0	1	1	1	1	0	0	0	1	1	0	0	1	1	0	0	0	0	0	0	1	0	1	0
8519654	0	0	0	1	0	0	0.5	0	0	0	0	0	0	1	0	0	0	0	0	0	0	0	0	0	0	0	0	0	0	0	0	0	0	0	0	0	0	0	0	1	0	0	0	0	0	0	0	0	1
8936906	0	1	1	1	1	1	1	1	0	1	1	1	1	1	1	1	1	1	0.5025	0	1	0	0	1	1	1	1	1	1	1	1	0	1	1	1	1	0	1	1	1	0	0	1	0	0	1	0	1	1
9742766	0	1	1	1	1	1	1	1	0	1	1	1	1	1	1	1	1	1	1	0.5	1	0	0	1	1	1	1	1	1	1	1	0	1	1	1	1	0	1	1	1	0	0	1	0	0	1	0	1	1
10096917	1	0	0	0	0	0	0	0	1	0	0	0	0	0	0	0	0	0	0	0.5	0	1	1	0	0	0	0	0	0	0	0	1	0	0	0	0	1	0	0	0	1	1	0	1	1	0	1	0	0
10863738	0	0	0	0.5	1	0.5	0	1	0	0	0	0	1	0	0.5	0	1	1	1	0.5	1	0	0	1	1	1	1	1	1	1	1	0	1	1	1	1	0	0.5	1	1	0	0	1	0	0	1	0	1	0.5
10951482	0	0	1	0	1	1	1	1	0	0	0	1	1	0	1	0	0	0	1	0	0	0	0	0	0	1	0	0	0	0	1	0	1	0	0	0	0	0	0	0	0	0	1	0	0	0	0	0	0
11093523	0	0	1	0	1	1	1	1	0	0	0	1	1	0	1	0	0	0	1	0	0	0	0	0	0	1	0	0	0	0	1	0	1	0	0	0	0	0	0	0	0	0	1	0	0	0	0	0	0
11093524	0	0	1	0	1	1	1	1	0	0	0	1	1	0	1	0	0	0	1	0	0	0	0	0	0	1	0	0	0	0	1	0	1	0	0	0	0	0	0	0	0	0	1	0	0	0	0	0	0
11873891	0	0	1	1	0	1	1	0	0	1	1	1	0	1	1	1	0	1	0	0	0	1	1	0	1	1	1	1	0	1	1	0	0	0	1	1	0	1	1	1	0	1	1	1	0	1	1	1	0
12037454	1	0	0	0	0	0	0	0	1	0	1	0	0	0	0	0	0	0	0	0.5	0	1	0	0	1	0	0	0	0	0	0	1	0	0	0	0	1	0	0	0	1	1	1	1	1	0	1	0	0
12099864	1	0	0	1	0	0	0	0	1	0	1	1	0	0	0	0	0	0	0	0.5	0	1	0	0	1	0	0	0	0	0	0	1	0	0	0	0	0	0	0	0	1	1	1	1	1	0	0	0	0
12115693	1	0	0	1	0	0	0	0	1	0	1	1	0	0	0	0	0	0	0	0.5	0	1	0	0	1	0	0	0	0	0	0	1	0	0	0	0	0	0	0	0	1	1	1	1	1	0	0	0	0
12116999	1	0	0	1	0	0	0	0	1	0	1	1	0	0	0	0	0	0	0	0.5	0	1	0	0	1	0	0	0	0	0	0	1	0	0	0	0	0	0	0	0	1	1	1	1	1	0	0	0	0
12117782	1	0	0	1	0	0	0	0	1	0	1	1	0	0	0	0	0	0	0	0.5	0	1	0	0	1	0	0	0	0	0	0	1	0	0	0	0	0	0	0	0	1	1	1	1	1	0	0	0	0
12117790	1	0	0	1	0	0	0	0	1	0	1	1	0	0	0	0	0	0	0	0.5	0	1	0	0	1	0	0	0	0	0	0	1	0	0	0	0	0	0	0	0	1	1	1	1	1	0	0	0	0
12131728	0	1	1	0	1	1	1	1	0	1	0	0	1	1	1	1	1	1	1	0.5	1	0	1	1	0	1	1	1	1	1	1	0	1	1	1	1	1	1	1	1	0	0	0	0	0	1	1	1	1
12131743	1	0	0	1	0	0	0	0	1	0	1	1	0	0	0	0	0	0	0	0.5	0	1	0	0	1	0	0	0	0	0	0	1	0	0	0	0	0	0	0	0	1	1	1	1	1	0	0	0	0
12132387	0	1	1	0	1	1	1	1	0	1	0	0	1	1	1	1	1	1	1	0.5	1	0	1	1	0	1	1	1	1	1	1	0	1	1	1	1	1	1	1	1	0	0	0	0	0	1	1	1	1
12132567	0	1	1	0	1	1	1	1	0	1	0	0	1	1	1	1	1	1	1	0.4999	1	0	1	1	0	1	1	1	1	1	1	0	1	1	1	1	0	1	1	1	0	0	0	0	0	1	1	1	1
12132694	1	0	0	1	0	0	0	0	1	0	1	1	0	0	0	0	0	0	0	1	0	1	0	0	1	0	0	0	0	0	0	1	0	0	0	0	0	0	0	0	1	1	1	1	1	0	0	0	0
12141591	1	0	0	1	0	0	0	0	1	0	1	1	0	0	0	0	0	0	0	1	0	1	0	0	1	0	0	0	0	0	0	1	0	0	0	0	0	0	0	0	1	1	1	1	1	0	0	0	0
12143819	1	0	0	1	0	0	0	0	1	0	1	1	0	0	0	0	0	0	0	0.5	0	1	0	0	1	0	0	0	0	0	0	1	0	0	0	0	0	0	0	0	1	1	1	1	1	0	0	0	0
12143861	1	0	0	1	0	0	0	0	1	0	1	1	0	0	0	0	0	0	0	0.5	0	1	0	0	1	0	0	0	0	0	0	1	0	0	0	0	0	0	0	0	1	1	1	1	1	0	0	0	0
12145719	1	0	0	1	0	0	0	0	1	0	1	1	0	0	0	0	0	0	0	0.5	0	1	0	0	1	0	0	0	0	0	0	1	0	0	0	0	0	0	0	0	1	1	1	1	1	0	0	0	0
12145737	1	0	0	1	0	0	0	0	1	0	1	1	0	0	0	0	0	0	0	0.5	0	1	0	0	1	0	0	0	0	0	0	1	0	0	0	0	0	0	0	0	1	1	1	1	1	0	0	0	0
12151107	0	1	1	0	1	1	1	1	0	1	0	0	1	1	1	1	1	1	1	0.5	1	0	1	1	0	1	1	1	1	1	1	0	1	1	1	1	1	1	1	1	0	0	0	0	0	1	1	1	1
12151301	1	0	0	1	0	0	0	0	1	0	1	1	0	0	0	0	0	0	0	0	0	1	0	0	1	0	0	0	0	0	0	1	0	0	0	0	0	0	0	0	1	1	1	1	1	0	0	0	0
12170577	0	1	1	0	1	1	1	1	0	1	0	0	1	1	1	1	1	1	1	0.5	1	0	1	1	0	1	1	1	1	1	1	0	1	1	1	1	1	1	1	1	0	0	0	0	0	1	1	1	1
12175402	0	1	1	0	1	1	1	1	0	1	0	0	1	1	1	1	1	1	1	0.4998	1	0	1	1	0	1	1	1	1	1	1	0	1	1	1	1	1	1	1	1	0	0	0	0	0	1	1	1	1
12187723	1	0	0	1	0	0	0	0	1	0	1	1	0	0	0	0	0	0	0	0.5	0	1	0	0	1	0	0	0	0	0	0	1	0	0	0	0	0	0	0	0	1	1	1	1	1	0	0	0	0
12191408	1	0	0	1	0	0	0	0	1	0	1	1	0	0	0	0	0	0	0	0	0	1	0	0	1	0	0	0	0	0	0	1	0	0	0	0	0	0	0	0	1	1	1	1	1	0	0	0	0
12192798	1	0	0	1	0	0	0	0	1	0	1	1	0	0	0	0	0	0	0	1	0	1	0	0	1	0	0	0	0	0	0	1	0	0	0	0	0	0	0	0	1	1	1	1	1	0	0	0	0
12213348	0	1	1	0	1	1	1	1	0	1	0	0	1	1	1	1	1	1	1	0.5	1	0	1	1	0	1	1	1	1	1	1	0	1	1	1	1	1	1	1	1	0	0	0	0	0	1	1	1	1
12214311	0	1	1	0	1	1	1	1	0	1	0	0	1	1	1	1	1	1	1	0.5	1	0	1	1	0	1	1	1	1	1	1	0	1	1	1	1	1	1	1	1	0	0	0	0	0	1	1	1	1
12225356	1	0	0	1	0	0	0	0	1	0	1	1	0	0	0	0	0	0	0	0.5	0	1	0	0	1	0	0	0	0	0	0	1	0	0	0	0	0	0	0	0	1	1	1	1	1	0	0	0	0
12227078	1	0	0	1	0	0	0	0	1	0	1	1	0	0	0	0	0	0	0	0.5	0	1	0	0	1	0	0	0	0	0	0	1	0	0	0	0	0	0	0	0	1	1	1	1	1	0	0	0	0
12257722	1	0	0	1	0	0	0	0	1	0	1	1	0	0	0	0	0	0	0	0.5	0	1	0	0	1	0	0	0	0	0	0	1	0	0	0	0	0	0	0	0	1	1	1	1	1	0	0	0	0
12276468	1	0	0	1	0	0	0	0	1	0	1	1	0	0	0	0	0	0	0	0.5	0	1	0	0	1	0	0	0	0	0	0	1	0	0	0	0	0	0	0	0	1	1	1	1	1	0	0	0	0
12279252	1	0	0	1	0	0	0	0	1	0	1	1	0	0	0	0	0	0	0	0.5064	0	1	0	0	1	0	0	0	0	0	0	1	0	0	0	0	0	0	0	0	1	1	1	1	1	0	0	0	0
12280139	1	0	0	1	0	0	0	0	1	0	1	1	0	0	0	0	0	0	0	0.5	0	1	0	0	1	0	0	0	0	0	0	1	0	0	0	0	0	0	0	0	1	1	1	1	1	0	0	0	0
12283723	0	1	1	0	1	1	1	1	0	1	0	0	1	1	1	1	1	1	1	0.5	1	0	1	1	0	1	1	1	1	1	0.5554	0	1	1	1	1	1	1	1	1	0	0	0	0	0	1	1	1	1
12283997	1	0	0	1	0	0	0	0	1	0	1	1	0	0	0	0	0	0	0	0.5	0	1	0	0	1	0	0	0	0	0	0	1	0	0	0	0	0	0	0	0	1	1	1	1	1	0	0	0	0
12295550	1	0	0	1	0	0	0	0	1	0	1	1	0	0	0	0	0	0	0	0	0	1	0	0	1	0	0	0	0	0	0	1	0	0	0	0	0	0	0	0	1	1	1	1	1	0	0	0	0
12295898	0	1	1	0	1	1	1	1	0	1	0	0	1	1	1	1	1	1	1	0.5	1	0	1	1	0	1	1	1	1	1	1	0	1	1	1	1	1	1	1	1	0	0	0	0	0	1	1	1	1
12299907	0	1	1	0	1	1	1	1	0	1	0	0	1	1	1	1	1	1	1	0	1	0	0	1	0	1	1	1	1	1	1	0	1	1	1	1	1	1	1	1	0	0	0	0	0	1	1	1	0
[truncated: 6,936 more rows]
[truncated: 158 more columns]

## Sheet: SupTab4
	WN_ID	WN1012	WN1020	WN1025	WN1052	WN1065	WN1066	WN1070	WN1079	WN1083	WN1089	WN1091	WN1097	WN1156	WN1131	WN1105	WN1098	WN1001	WN1002	WN1003	WN1004	WN1005	WN1006	WN1007	WN1008	WN1009	WN1010	WN1011	WN1013	WN1014	WN1015	WN1016	WN1017	WN1018	WN1019	WN1021	WN1022	WN1023	WN1024	WN1051	WN1053	WN1054	WN1055	WN1056	WN1057	WN1058	WN1059	WN1060	WN1061
	Ril_ID	Y14	Y22	Y27	YZ2	YZ15	YZ16	YZ21	YZ30	YZ34	YZ40	YZ42	YZ48	ZY34	ZY7	YZ56	YZ49	Y2	Y3	Y5	Y6	Y7	Y8	Y9	Y10	Y11	Y12	Y13	Y15	Y16	Y17	Y18	Y19	Y20	Y21	Y23	Y24	Y25	Y26	YZ1	YZ3	YZ4	YZ5	YZ6	YZ7	YZ8	YZ9	YZ10	YZ11
Chr	Seqence_ID	B2208	B2209	B2210	B2211	B2212	B2213	B2214	B2215	B2216	B2217	B2218	B2219	B2220	B2221	B2222	B2223	B2497	B2498	B2499	B2500	B2501	B2502	B2503	B2504	B2505	B2506	B2507	B2509	B2510	B2511	B2512	B2513	B2514	B2515	B2517	B2518	B2519	B2520	B2522	B2524	B2525	B2526	B2527	B2528	B2529	B2530	B2531	B2532
I	6313	1	1	4	2	1	4	4	4	4	4	4	1	1	3	1	1	1	3	4	4	5	4	4	4	4	1	1	1	4	4	1	2	4	4	4	4	1	4	4	4	1	1	1	4	4	1	4	1
I	6314	1	1	4	2	1	4	4	4	4	4	4	1	1	3	1	1	1	3	4	4	5	4	4	4	4	1	1	1	4	4	1	2	4	4	4	4	1	4	4	4	1	1	1	4	4	1	4	1
I	17860	1	1	4	2	1	4	4	4	4	4	4	1	1	3	1	1	1	3	4	4	5	4	4	4	4	1	1	1	4	4	1	2	4	4	4	4	1	4	4	4	1	1	1	4	4	1	4	1
I	17885	1	1	4	2	1	4	4	4	4	4	4	1	1	3	1	1	1	3	4	4	5	4	4	4	4	1	1	1	4	4	1	2	4	4	4	4	1	4	4	4	1	1	1	4	4	1	4	1
I	17888	1	1	4	2	1	4	4	4	4	4	4	1	1	3	1	1	1	3	4	4	5	4	4	4	4	1	1	1	4	4	1	2	4	4	4	4	1	4	4	4	1	1	1	4	4	1	4	1
I	18032	1	1	4	2	1	4	4	4	4	4	4	1	1	3	1	1	1	3	4	4	5	4	4	4	4	1	1	1	4	4	1	2	4	4	4	4	1	4	4	4	1	1	1	4	4	1	4	1
I	26449	1	1	4	2	1	4	4	4	4	4	4	1	1	3	1	1	1	3	4	4	5	4	4	4	4	1	1	1	4	4	1	2	4	4	4	4	1	4	4	4	1	1	1	4	4	1	4	1
I	27649	1	1	4	2	1	4	4	4	4	4	4	1	1	3	1	1	1	3	4	4	5	4	4	4	4	1	1	1	4	4	1	2	4	4	4	4	1	4	4	4	1	1	1	4	4	1	4	1
I	28123	1	1	4	2	1	4	4	4	4	4	4	1	1	3	1	1	1	3	4	4	5	4	4	4	4	1	1	1	4	4	1	2	4	4	4	4	1	4	4	4	1	1	1	4	4	1	4	1
I	54156	1	1	4	2	1	4	4	4	4	4	4	1	1	3	1	1	1	3	4	4	5	4	4	4	4	1	1	1	4	4	1	2	4	4	4	4	1	4	4	4	1	1	1	4	4	1	4	1
I	55927	1	1	4	2	1	4	4	4	4	4	4	1	1	3	1	1	1	3	4	4	5	4	4	4	4	1	1	1	4	4	1	2	4	4	4	4	1	4	4	4	1	1	1	4	4	1	4	1
I	72660	1	1	4	2	1	4	4	4	4	4	4	1	1	3	1	1	1	3	4	4	5	4	4	4	4	1	1	1	4	4	1	2	4	4	4	4	1	4	4	4	1	1	1	4	4	1	4	1
I	80308	1	1	4	2	1	4	4	4	4	4	4	1	1	3	1	1	1	3	4	4	5	4	4	4	4	1	1	1	4	4	1	2	4	4	4	4	1	4	4	4	1	1	1	4	4	1	4	1
I	86187	1	1	4	2	1	4	4	4	4	4	4	1	1	3	1	1	1	3	4	4	5	4	4	4	4	1	1	1	4	4	1	2	4	4	4	4	1	4	4	4	1	1	1	4	4	1	4	1
I	88318	1	1	4	2	1	4	4	4	4	4	4	1	1	3	1	1	1	3	4	4	5	4	4	4	4	1	1	1	4	4	1	2	4	4	4	4	1	4	4	4	1	1	1	4	4	1	4	1
I	90474	1	1	4	2	1	4	4	4	4	4	4	1	1	3	1	1	1	3	4	4	5	4	4	4	4	1	1	1	4	4	1	2	4	4	4	4	1	4	4	4	1	1	1	4	4	1	4	1
I	92616	1	1	4	2	1	4	4	4	4	4	4	1	1	3	1	1	1	3	4	4	5	4	4	4	4	1	1	1	4	4	1	2	4	4	4	4	1	4	4	4	1	1	1	4	4	1	4	1
I	93212	1	1	4	2	1	4	4	4	4	4	4	1	1	3	1	1	1	3	4	4	5	4	4	4	4	1	1	1	4	4	1	2	4	4	4	4	1	4	4	4	1	1	1	4	4	1	4	1
I	96809	1	1	4	2	1	4	4	4	4	4	4	1	1	3	1	1	1	3	4	4	5	4	4	4	4	1	1	1	4	4	1	2	4	4	4	4	1	4	4	4	1	1	1	4	4	1	4	1
I	108785	1	1	4	2	1	4	4	4	4	4	4	1	1	3	1	1	1	3	4	4	5	4	4	4	4	1	1	1	4	4	1	2	4	4	4	4	1	4	4	4	1	1	1	4	4	1	4	1
I	108803	1	1	4	2	1	4	4	4	4	4	4	1	1	3	1	1	1	3	4	4	5	4	4	4	4	1	1	1	4	4	1	2	4	4	4	4	1	4	4	4	1	1	1	4	4	1	4	1
I	109219	1	1	4	2	1	4	4	4	4	4	4	1	1	3	1	1	1	3	4	4	5	4	4	4	4	1	1	1	4	4	1	2	4	4	4	4	1	4	4	4	1	1	1	4	4	1	4	1
I	114263	1	1	4	2	1	4	4	4	4	4	4	1	1	3	1	1	1	3	4	4	5	4	4	4	4	1	1	1	4	4	1	2	4	4	4	4	1	4	4	4	1	1	1	4	4	1	4	1
I	132320	1	1	4	2	1	4	4	4	4	4	4	1	1	3	1	1	1	3	4	4	5	4	4	4	4	1	1	1	4	4	1	2	4	4	4	4	1	4	4	4	1	1	1	4	4	1	4	1
I	163347	1	1	4	2	1	4	4	4	4	4	4	1	1	3	1	1	1	3	4	4	5	4	4	4	4	1	1	1	4	4	1	2	4	4	4	4	1	4	4	4	1	1	1	4	4	1	4	1
I	164048	1	1	4	2	1	4	4	4	4	4	4	1	1	3	1	1	1	3	4	4	5	4	4	4	4	1	1	1	4	4	1	2	4	4	4	4	1	4	4	4	1	1	1	4	4	1	4	1
I	175036	1	1	4	2	1	4	4	4	4	4	4	1	1	3	1	1	1	3	4	4	5	4	4	4	4	1	1	1	4	4	1	2	4	4	4	4	1	4	4	4	1	1	1	4	4	1	4	1
I	175779	1	1	4	2	1	4	4	4	4	4	4	1	1	3	1	1	1	3	4	4	5	4	4	4	4	1	1	1	4	4	1	2	4	4	4	4	1	4	4	4	1	1	1	4	4	1	4	1
I	175782	1	1	4	2	1	4	4	4	4	4	4	1	1	3	1	1	1	3	4	4	5	4	4	4	4	1	1	1	4	4	1	2	4	4	4	4	1	4	4	4	1	1	1	4	4	1	4	1
I	181442	1	1	4	2	1	4	4	4	4	4	4	1	1	3	1	1	1	3	4	4	5	4	4	4	4	1	1	1	4	4	1	2	4	4	4	4	1	4	4	4	1	1	1	4	4	1	4	1
I	213527	1	1	4	2	1	4	4	4	4	4	4	1	1	3	1	1	1	3	4	4	5	4	4	4	4	1	1	1	4	4	1	2	4	4	4	4	1	4	4	4	1	1	1	4	4	1	4	1
I	214884	1	1	4	2	1	4	4	4	4	4	4	1	1	3	1	1	1	3	4	4	5	4	4	4	4	1	1	1	4	4	1	2	4	4	4	4	1	4	4	4	1	1	1	4	4	1	4	1
I	285919	1	1	4	2	1	4	4	4	4	4	4	1	1	3	1	1	1	3	4	4	5	4	4	4	4	1	1	1	4	4	1	2	4	4	4	4	1	4	4	4	1	1	1	4	4	1	4	1
I	287874	1	1	4	2	1	4	4	4	4	4	4	1	1	3	1	1	1	3	4	4	5	4	4	4	4	1	1	1	4	4	1	2	4	4	4	4	1	4	4	4	1	1	1	4	4	1	4	1
I	303471	1	1	4	2	1	4	4	4	4	4	4	1	1	3	1	1	1	3	4	4	5	4	4	4	4	1	1	1	4	4	1	2	4	4	4	4	1	4	4	4	1	1	1	4	4	1	4	1
I	307097	1	1	4	2	1	4	4	4	4	4	4	1	1	3	1	1	1	3	4	4	5	4	4	4	4	1	1	1	4	4	1	2	4	4	4	4	1	4	4	4	1	1	1	4	4	1	4	1
I	314249	1	1	4	2	1	4	4	4	4	4	4	1	1	3	1	1	1	3	4	4	5	4	4	4	4	1	1	1	4	4	1	2	4	4	4	4	1	4	4	4	1	1	1	4	4	1	4	1
I	314356	1	1	4	2	1	4	4	4	4	4	4	1	1	3	1	1	1	3	4	4	5	4	4	4	4	1	1	1	4	4	1	2	4	4	4	4	1	4	4	4	1	1	1	4	4	1	4	1
I	355606	1	1	4	2	1	4	4	4	4	4	4	1	1	3	1	1	1	3	4	4	5	4	4	4	4	1	1	1	4	4	1	2	4	4	4	4	1	4	4	4	1	1	1	4	4	1	4	1
I	368850	1	1	4	2	1	4	4	4	4	4	4	1	1	3	1	1	1	3	4	4	5	4	4	4	4	1	1	1	4	4	1	2	4	4	4	4	1	4	4	4	1	1	1	4	4	1	4	1
I	370754	1	1	4	2	1	4	4	4	4	4	4	1	1	3	1	1	1	3	4	4	5	4	4	4	4	1	1	1	4	4	1	2	4	4	4	4	1	4	4	4	1	1	1	4	4	1	4	1
I	373742	1	1	4	2	1	4	4	4	4	4	4	1	1	3	1	1	1	3	4	4	5	4	4	4	4	1	1	1	4	4	1	2	4	4	4	4	1	4	4	4	1	1	1	4	4	1	4	1
I	379451	1	1	4	2	1	4	4	4	4	4	4	1	1	3	1	1	1	3	4	4	5	4	4	4	4	1	1	1	4	4	1	2	4	4	4	4	1	4	4	4	1	1	1	4	4	1	4	1
I	381330	1	1	4	2	1	4	4	4	4	4	4	1	1	3	1	1	1	3	4	4	5	4	4	4	4	1	1	1	4	4	1	2	4	4	4	4	1	4	4	4	1	1	1	4	4	1	4	1
I	383258	1	1	4	2	1	4	4	4	4	4	4	1	1	3	1	1	1	3	4	4	5	4	4	4	4	1	1	1	4	4	1	2	4	4	4	4	1	4	4	4	1	1	1	4	4	1	4	1
I	388787	1	1	4	2	1	4	4	4	4	4	4	1	1	3	1	1	1	3	4	4	5	4	4	4	4	1	1	1	4	4	1	2	4	4	4	4	1	4	4	4	1	1	1	4	4	1	4	1
I	388927	1	1	4	2	1	4	4	4	4	4	4	1	1	3	1	1	1	3	4	4	5	4	4	4	4	1	1	1	4	4	1	2	4	4	4	4	1	4	4	4	1	1	1	4	4	1	4	1
I	390374	1	1	4	2	1	4	4	4	4	4	4	1	1	3	1	1	1	3	4	4	5	4	4	4	4	1	1	1	4	4	1	2	4	4	4	4	1	4	4	4	1	1	1	4	4	1	4	1
I	391680	1	1	4	2	1	4	4	4	4	4	4	1	1	3	1	1	1	3	4	4	5	4	4	4	4	1	1	1	4	4	1	2	4	4	4	4	1	4	4	4	1	1	1	4	4	1	4	1
I	406077	1	1	4	2	1	4	4	4	4	4	4	1	1	3	1	1	1	3	4	4	5	4	4	4	4	1	1	1	4	4	1	2	4	4	4	4	1	4	4	4	1	1	1	4	4	1	4	1
I	407446	1	1	4	2	1	4	4	4	4	4	4	1	1	3	1	1	1	3	4	4	5	4	4	4	4	1	1	1	4	4	1	2	4	4	4	4	1	4	4	4	1	1	1	4	4	1	4	1
I	407455	1	1	4	2	1	4	4	4	4	4	4	1	1	3	1	1	1	3	4	4	5	4	4	4	4	1	1	1	4	4	1	2	4	4	4	4	1	4	4	4	1	1	1	4	4	1	4	1
I	451302	1	1	4	2	1	4	4	4	4	4	4	1	1	3	1	1	1	3	4	4	5	4	4	4	4	1	1	1	4	4	1	2	4	4	4	4	1	4	4	4	1	1	1	4	4	1	4	1
I	460956	1	1	4	2	1	4	4	4	4	4	4	1	1	3	1	1	1	3	4	4	5	4	4	4	4	1	1	1	4	4	1	2	4	4	4	4	1	4	4	4	1	1	1	4	4	1	4	1
I	462550	1	1	4	2	1	4	4	4	4	4	4	1	1	3	1	1	1	3	4	4	5	4	4	4	4	1	1	1	4	4	1	2	4	4	4	4	1	4	4	4	1	1	1	4	4	1	4	1
I	495872	1	1	4	2	1	4	4	4	4	4	4	1	1	3	1	1	1	3	4	4	5	4	4	4	4	1	1	1	4	4	1	2	4	4	4	4	1	4	4	4	1	1	1	4	4	1	4	1
I	495884	1	1	4	2	1	4	4	4	4	4	4	1	1	3	1	1	1	3	4	4	5	4	4	4	4	1	1	1	4	4	1	2	4	4	4	4	1	4	4	4	1	1	1	4	4	1	4	1
I	511462	1	1	4	2	1	4	4	4	4	4	4	1	1	3	1	1	1	3	4	4	5	4	4	4	4	1	1	1	4	4	1	2	4	4	4	4	1	4	4	4	1	1	1	4	4	1	4	1
I	513928	1	1	4	2	1	4	4	4	4	4	4	1	1	3	1	1	1	3	4	4	5	4	4	4	4	1	1	1	4	4	1	2	4	4	4	4	1	4	4	4	1	1	1	4	4	1	4	1
I	530981	1	1	4	2	1	4	4	4	4	4	4	1	1	3	1	1	1	3	4	4	5	4	4	4	4	1	1	1	4	4	1	2	4	4	4	4	1	4	4	4	1	1	1	4	4	1	4	1
I	532954	1	1	4	2	1	4	4	4	4	4	4	1	1	3	1	1	1	3	4	4	5	4	4	4	4	1	1	1	4	4	1	2	4	4	4	4	1	4	4	4	1	1	1	4	4	1	4	1
I	540277	1	1	4	2	1	4	4	4	4	4	4	1	1	3	1	1	1	3	4	4	5	4	4	4	4	1	1	1	4	4	1	2	4	4	4	4	1	4	4	4	1	1	1	4	4	1	4	1
I	541404	1	1	4	2	1	4	4	4	4	4	4	1	1	3	1	1	1	3	4	4	5	4	4	4	4	1	1	1	4	4	1	2	4	4	4	4	1	4	4	4	1	1	1	4	4	1	4	1
I	555839	1	1	4	2	1	4	4	4	4	4	4	1	1	3	1	1	1	3	4	4	5	4	4	4	4	1	1	1	4	4	1	2	4	4	4	4	1	4	4	4	1	1	1	4	4	1	4	1
I	555912	1	1	4	2	1	4	4	4	4	4	4	1	1	3	1	1	1	3	4	4	5	4	4	4	4	1	1	1	4	4	1	2	4	4	4	4	1	4	4	4	1	1	1	4	4	1	4	1
I	556100	1	1	4	2	1	4	4	4	4	4	4	1	1	3	1	1	1	3	4	4	5	4	4	4	4	1	1	1	4	4	1	2	4	4	4	4	1	4	4	4	1	1	1	4	4	1	4	1
I	556463	1	1	4	2	1	4	4	4	4	4	4	1	1	3	1	1	1	3	4	4	5	4	4	4	4	1	1	1	4	4	1	2	4	4	4	4	1	4	4	4	1	1	1	4	4	1	4	1
I	574364	1	1	4	2	1	4	4	4	4	4	4	1	1	3	1	1	1	3	4	4	5	4	4	4	4	1	1	1	4	4	1	2	4	4	4	4	1	4	4	4	1	1	1	4	4	1	4	1
I	574433	1	1	4	2	1	4	4	4	4	4	4	1	1	3	1	1	1	3	4	4	5	4	4	4	4	1	1	1	4	4	1	2	4	4	4	4	1	4	4	4	1	1	1	4	4	1	4	1
I	586124	1	1	4	2	1	4	4	4	4	4	4	1	1	3	1	1	1	3	4	4	5	4	4	4	4	1	1	1	4	4	1	2	4	4	4	4	1	4	4	4	1	1	1	4	4	1	4	1
I	615918	1	1	4	2	1	4	4	4	4	4	4	1	1	3	1	1	1	3	4	4	5	4	4	4	4	1	1	1	4	4	1	2	4	4	4	4	1	4	4	4	1	1	1	4	4	1	4	1
I	623677	1	1	4	2	1	4	4	4	4	4	4	1	1	3	1	1	1	3	4	4	5	4	4	4	4	1	1	1	4	4	1	2	4	4	4	4	1	4	4	4	1	1	1	4	4	1	4	1
I	624358	1	1	4	2	1	4	4	4	4	4	4	1	1	3	1	1	1	3	4	4	5	4	4	4	4	1	1	1	4	4	1	2	4	4	4	4	1	4	4	4	1	1	1	4	4	1	4	1
I	627308	1	1	4	2	1	4	1	4	4	4	4	1	1	3	1	1	1	3	4	4	5	4	4	4	4	1	1	1	4	4	1	2	4	4	4	4	1	4	4	4	1	1	1	4	4	1	4	1
I	630406	1	1	4	2	1	4	1	4	4	4	4	1	1	3	1	1	1	3	4	4	5	4	4	4	4	1	1	1	4	4	1	2	4	4	4	4	1	4	4	4	1	1	1	4	4	1	4	1
I	630432	1	1	4	2	1	4	1	4	4	4	4	1	1	3	1	1	1	3	4	4	5	4	4	4	4	1	1	1	4	4	1	2	4	4	4	4	1	4	4	4	1	1	1	4	4	1	4	1
I	630980	1	1	4	2	1	4	1	4	4	4	4	1	1	3	1	1	1	3	4	4	5	4	4	4	4	1	1	1	4	4	1	2	4	4	4	4	1	4	4	4	1	1	1	4	4	1	4	1
I	634419	1	1	4	2	1	4	1	4	4	4	4	1	1	3	1	1	1	3	4	4	5	4	4	4	4	1	1	1	4	4	1	2	4	4	4	4	1	4	4	4	1	1	1	4	4	1	4	1
I	634727	1	1	4	2	1	4	1	4	4	4	4	1	1	3	1	1	1	3	4	4	5	4	4	4	4	1	1	1	4	4	1	2	4	4	4	4	1	4	4	4	1	1	1	4	4	1	4	1
I	636982	1	1	4	2	1	4	1	4	4	4	4	1	1	3	1	1	1	3	4	4	5	4	4	4	4	1	1	1	4	4	1	2	4	4	4	4	1	4	4	4	1	1	1	4	4	1	4	1
I	637289	1	1	4	2	1	4	1	4	4	4	4	1	1	3	1	1	1	3	4	4	5	4	4	4	4	1	1	1	4	4	1	2	4	4	4	4	1	4	4	4	1	1	1	4	4	1	4	1
I	637322	1	1	4	2	1	4	1	4	4	4	4	1	1	3	1	1	1	3	4	4	5	4	4	4	4	1	1	1	4	4	1	2	4	4	4	4	1	4	4	4	1	1	1	4	4	1	4	1
I	637340	1	1	4	2	1	4	1	4	4	4	4	1	1	3	1	1	1	3	4	4	5	4	4	4	4	1	1	1	4	4	1	2	4	4	4	4	1	4	4	4	1	1	1	4	4	1	4	1
I	637477	1	1	4	2	1	4	1	4	4	4	4	1	1	3	1	1	1	3	4	4	5	4	4	4	4	1	1	1	4	4	1	2	4	4	4	4	1	4	4	4	1	1	1	4	4	1	4	1
I	647148	1	1	4	2	1	4	1	4	4	4	4	1	1	3	1	1	1	3	4	4	5	4	4	4	4	1	1	1	4	4	1	2	4	4	4	4	1	4	4	4	1	1	1	4	4	1	4	1
I	658416	1	1	4	2	1	4	1	4	4	4	4	1	1	3	1	1	1	3	4	4	5	4	4	4	4	1	1	1	4	4	1	2	4	4	4	4	1	4	4	4	1	1	1	4	4	1	4	1
I	659978	1	1	4	2	1	4	1	4	4	4	4	1	1	3	1	1	1	3	4	4	5	4	4	4	4	1	1	1	4	4	1	2	4	4	4	4	1	4	4	4	1	1	1	4	4	1	4	1
I	660182	1	1	4	2	1	4	1	4	4	4	4	1	1	3	1	1	1	3	4	4	5	4	4	4	4	1	1	1	4	4	1	2	4	4	4	4	1	4	4	4	1	1	1	4	4	1	4	1
I	661428	1	1	4	2	1	4	1	4	4	4	4	1	1	3	1	1	1	3	4	4	5	4	4	4	4	1	1	1	4	4	1	2	4	4	4	4	1	4	4	4	1	1	1	4	4	1	4	1
I	663134	1	1	4	2	1	4	1	4	1	4	4	1	1	3	1	1	1	3	4	4	5	4	4	4	4	1	1	1	4	4	1	2	4	4	4	4	1	4	4	4	1	1	1	4	4	1	4	1
I	664606	1	1	4	2	1	4	1	4	1	4	4	1	1	3	1	1	1	3	4	4	5	4	4	4	4	1	1	1	4	4	1	2	4	4	4	4	1	4	4	4	1	1	1	4	4	1	4	1
I	664681	1	1	4	2	1	4	1	4	1	4	4	1	1	3	1	1	1	3	4	4	5	4	4	4	4	1	1	1	4	4	1	2	4	4	4	4	1	4	4	4	1	1	1	4	4	1	4	1
I	664910	1	1	4	2	1	4	1	4	1	4	4	1	1	3	1	1	1	3	4	4	5	4	4	4	4	1	1	1	4	4	1	2	4	4	4	4	1	4	4	4	1	1	1	4	4	1	4	1
I	683250	1	1	4	2	1	4	1	4	1	4	4	1	1	3	1	1	1	3	4	4	5	4	4	4	4	1	1	1	4	4	1	2	4	4	4	4	1	4	4	4	1	1	1	4	4	1	4	1
I	692204	1	1	4	2	1	4	1	4	1	4	4	1	1	3	1	1	1	3	4	4	5	4	4	4	4	1	1	1	4	4	1	2	4	4	4	4	1	4	4	4	1	1	1	4	4	1	4	1
I	692261	1	1	4	2	1	4	1	4	1	4	4	1	1	3	1	1	1	3	4	4	5	4	4	4	4	1	1	1	4	4	1	2	4	4	4	4	1	4	4	4	1	1	1	4	4	1	4	1
I	693646	1	1	4	2	1	4	1	4	1	4	4	1	1	3	1	1	1	3	4	4	5	4	4	4	4	1	1	1	4	4	1	2	4	4	4	4	1	4	4	4	1	1	1	4	4	1	4	1
I	695135	1	1	4	2	1	4	1	4	1	4	4	1	1	3	1	1	1	3	4	4	5	4	4	4	4	1	1	1	4	4	1	2	4	4	4	4	1	4	4	4	1	1	1	4	4	1	4	1
I	698230	1	1	4	2	1	4	1	4	1	4	4	1	1	3	1	1	1	3	4	4	5	4	4	4	4	1	1	1	4	4	1	2	4	4	4	4	1	4	4	4	1	1	1	4	4	1	4	1
I	700569	1	1	4	2	1	4	1	4	1	4	4	1	1	3	1	1	1	3	4	4	5	4	4	4	4	1	1	1	4	4	1	2	4	4	4	4	1	4	4	4	1	1	1	4	4	1	4	1
I	703319	1	1	4	2	1	4	1	4	1	4	4	1	1	3	1	1	1	3	4	4	5	4	4	4	4	1	1	1	4	4	1	2	4	4	4	4	1	4	4	4	1	1	1	4	4	1	4	1
I	703920	1	1	4	2	1	4	1	4	1	4	4	1	1	3	1	1	1	3	4	4	5	4	4	4	4	1	1	1	4	4	1	2	4	4	4	4	1	4	4	4	1	1	1	4	4	1	4	1
I	719325	1	1	4	2	1	4	1	4	1	4	4	1	1	3	1	1	1	3	4	4	5	4	4	4	4	1	1	1	4	4	1	2	4	4	4	4	1	4	4	4	1	1	1	4	4	1	4	1
I	730442	1	1	4	2	1	4	1	4	1	4	4	1	1	3	1	1	1	3	4	4	5	4	4	4	4	1	1	1	4	4	1	1	4	4	4	4	1	4	4	4	1	1	1	4	4	1	4	1
I	745353	1	1	4	2	1	4	1	4	1	4	4	1	1	3	1	1	1	3	4	4	5	4	4	4	4	1	1	1	4	4	1	1	4	4	4	4	1	4	4	4	1	1	1	4	4	1	4	1
I	747013	1	1	4	2	1	4	1	4	1	4	4	1	1	3	1	1	1	3	4	4	5	4	4	4	4	1	1	1	4	4	1	1	4	4	4	4	1	4	4	4	1	1	1	4	4	1	4	1
I	759722	1	1	4	2	1	4	1	4	1	4	4	1	1	3	1	1	1	3	4	4	5	4	4	4	4	1	1	1	4	4	1	1	4	4	4	4	1	4	4	4	1	1	1	4	4	1	4	1
I	771825	1	1	4	2	1	4	1	4	1	4	4	1	1	3	1	1	1	3	4	4	5	4	4	4	4	1	1	1	4	4	1	1	4	4	4	4	1	4	4	4	1	1	1	4	4	1	4	1
I	773754	1	1	4	2	1	4	1	4	1	4	4	1	1	3	1	1	1	3	4	4	5	4	4	4	4	1	1	1	4	4	1	1	4	4	4	4	1	4	4	4	1	1	1	4	4	1	4	1
I	773857	1	1	4	2	1	4	1	4	1	4	4	1	1	3	1	1	1	3	4	4	5	4	4	4	4	1	1	1	4	4	1	1	4	4	4	4	1	4	4	4	1	1	1	4	4	1	4	1
I	775395	1	1	4	2	1	4	1	4	1	4	4	1	1	3	1	1	1	3	4	4	5	4	4	4	4	1	1	1	4	4	1	1	4	4	4	4	1	4	4	4	1	1	1	4	4	1	4	1
I	775527	1	1	4	2	1	4	1	4	1	4	4	1	1	3	1	1	1	3	4	4	5	4	4	4	4	1	1	1	4	4	1	1	4	4	4	4	1	4	4	4	1	1	1	4	4	1	4	1
I	776291	1	1	4	2	1	4	1	4	1	4	4	1	1	3	1	1	1	3	4	4	5	4	4	4	4	1	1	1	4	4	1	1	4	4	4	4	1	4	4	4	1	1	1	4	4	1	4	1
I	824740	1	1	4	2	1	4	1	4	1	4	4	1	1	3	1	1	1	3	4	4	5	4	4	4	4	1	1	1	4	4	1	1	4	4	4	4	1	4	4	4	1	1	1	4	4	1	4	1
I	828219	1	1	4	2	1	4	1	4	1	4	4	1	1	3	1	1	1	3	4	4	5	4	4	4	4	1	1	1	4	4	1	1	4	4	4	4	1	4	4	4	1	1	1	4	4	1	4	1
I	828446	1	1	4	2	1	4	1	4	1	4	4	1	1	3	1	1	1	3	4	4	5	4	4	4	4	1	1	1	4	4	1	1	4	4	4	4	1	4	4	4	1	1	1	4	4	1	4	1
I	832674	1	1	4	2	1	4	1	4	1	4	4	1	1	3	1	1	1	3	4	4	5	4	4	4	4	1	1	1	4	4	1	1	4	4	4	4	1	4	4	4	1	1	1	4	4	1	4	1
I	835071	1	1	4	2	1	4	1	4	1	4	4	1	1	3	1	1	1	3	4	4	5	4	4	4	4	1	1	1	4	4	1	1	4	4	4	4	1	4	4	4	1	1	1	4	4	1	4	1
I	839934	1	1	4	2	1	4	1	4	1	4	4	1	1	3	1	1	1	3	4	4	5	4	4	4	4	1	1	1	4	4	1	1	4	4	4	4	1	4	4	4	1	1	1	4	4	1	4	1
I	841811	1	1	4	2	1	4	1	4	1	4	4	1	1	3	1	1	1	3	4	4	5	4	4	4	4	1	1	1	4	4	1	1	4	4	4	4	1	4	4	4	1	1	1	4	4	1	4	1
I	841820	1	1	4	2	1	4	1	4	1	4	4	1	1	3	1	1	1	3	4	4	5	4	4	4	4	1	1	1	4	4	1	1	4	4	4	4	1	4	4	4	1	1	1	4	4	1	4	1
I	868696	1	1	4	2	1	4	1	4	1	4	4	1	1	3	1	1	1	3	4	4	5	4	4	4	4	1	1	1	4	4	1	1	4	4	4	4	1	4	4	4	1	1	1	4	4	1	4	1
I	873135	1	1	4	2	1	4	1	4	1	4	4	1	1	3	1	1	1	3	4	4	5	4	4	4	4	1	1	1	4	4	1	1	4	4	4	4	1	4	4	4	1	1	1	4	4	1	4	1
I	873420	1	1	4	2	1	4	1	4	1	4	4	1	1	3	1	1	1	3	4	4	5	4	4	4	4	1	1	1	4	4	1	1	4	4	4	4	1	4	4	4	1	1	1	4	4	1	4	1
I	875749	1	1	4	2	1	4	1	4	1	4	4	1	1	3	1	1	1	3	4	4	5	4	4	4	4	1	1	1	4	4	1	1	4	4	4	4	1	4	4	4	1	1	1	4	4	1	4	1
I	875956	1	1	4	2	1	4	1	4	1	4	4	1	1	3	1	1	1	3	4	4	5	4	4	4	4	1	1	1	4	4	1	1	4	4	4	4	1	4	4	4	1	1	1	4	4	1	4	1
I	876280	1	1	4	2	1	4	1	4	1	4	4	1	1	3	1	1	1	3	4	4	5	4	4	4	4	1	1	1	4	4	1	1	4	4	4	4	1	4	4	4	1	1	1	4	4	1	4	1
I	876550	1	1	4	2	1	4	1	4	1	4	4	1	1	3	1	1	1	3	4	4	5	4	4	4	4	1	1	1	4	4	1	1	4	4	4	4	1	4	4	4	1	1	1	4	4	1	4	1
I	877867	1	1	4	2	1	4	1	4	1	4	4	1	1	3	1	1	1	3	4	4	5	4	4	4	4	1	1	1	4	4	1	1	4	4	4	4	1	4	4	4	1	1	1	4	4	1	4	1
I	881137	1	1	4	2	1	4	1	4	1	4	4	1	1	3	1	1	1	3	4	4	5	4	4	4	4	1	1	1	4	4	1	1	4	4	4	4	1	4	4	4	1	1	1	4	4	1	4	1
I	907329	1	1	4	2	1	4	1	4	1	4	4	1	1	3	1	1	1	3	4	4	5	4	4	4	4	1	1	1	4	4	1	1	4	4	4	4	1	4	4	4	1	1	1	4	4	1	4	1
I	944133	1	1	4	2	1	4	1	4	1	4	4	1	1	3	1	1	1	3	4	4	5	4	4	4	4	1	1	1	4	4	1	1	4	4	4	4	1	4	4	4	1	1	1	4	4	1	4	1
I	951193	1	1	4	2	1	4	1	4	1	4	4	1	1	3	1	1	1	3	4	4	5	4	4	4	4	1	1	1	4	4	1	1	4	4	4	4	1	4	4	4	1	1	1	4	4	1	4	1
I	951208	1	1	4	2	1	4	1	4	1	4	4	1	1	3	1	1	1	3	4	4	5	4	4	4	4	1	1	1	4	4	1	1	4	4	4	4	1	4	4	4	1	1	1	4	4	1	4	1
I	957300	1	1	4	2	1	4	1	4	1	4	4	1	1	3	1	1	1	3	4	4	5	4	4	4	4	1	1	1	4	4	1	1	4	4	4	4	1	4	4	4	1	1	1	4	4	1	4	1
I	969785	1	1	4	2	1	4	1	4	1	4	4	1	1	3	1	1	1	3	4	4	5	4	4	4	4	1	1	1	4	4	1	1	4	4	4	4	1	4	4	4	1	1	1	4	4	1	4	1
I	973047	1	1	4	2	1	4	1	4	1	4	4	1	1	3	1	1	1	3	4	4	5	4	4	4	4	1	1	1	4	4	1	1	4	4	4	4	1	4	4	4	1	1	1	4	4	1	4	1
I	1011808	1	1	4	2	1	4	1	4	1	4	4	1	1	3	1	1	1	3	4	4	5	4	4	4	4	1	1	1	4	4	1	1	4	4	4	4	1	4	4	4	1	1	1	4	4	1	4	1
I	1016436	1	1	4	2	1	4	1	4	1	4	4	1	1	3	1	1	1	3	4	4	5	4	4	4	4	1	1	1	4	4	1	1	4	4	4	4	1	4	4	4	1	1	1	4	4	1	4	1
I	1016440	1	1	4	2	1	4	1	4	1	4	4	1	1	3	1	1	1	3	4	4	5	4	4	4	4	1	1	1	4	4	1	1	4	4	4	4	1	4	4	4	1	1	1	4	4	1	4	1
I	1029529	1	1	4	2	1	4	1	4	1	4	4	1	1	3	1	1	1	3	4	4	5	4	4	4	4	1	1	1	4	4	1	1	4	4	4	4	1	4	4	4	1	1	1	4	4	1	4	1
I	1030898	1	1	4	2	1	4	1	4	1	4	4	1	1	3	1	1	1	3	4	4	5	4	4	4	4	1	1	1	4	4	1	1	4	4	4	4	1	4	4	4	1	1	1	4	4	1	4	1
I	1030967	1	1	4	2	1	4	1	4	1	4	4	1	1	3	1	1	1	3	4	4	5	4	4	4	4	1	1	1	4	4	1	1	4	4	4	4	1	4	4	4	1	1	1	4	4	1	4	1
I	1031084	1	1	4	2	1	4	1	4	1	4	4	1	1	3	1	1	1	3	4	4	5	4	4	4	4	1	1	1	4	4	1	1	4	4	4	4	1	4	4	4	1	1	1	4	4	1	4	1
I	1032028	1	1	4	2	1	4	1	4	1	4	4	1	1	3	1	1	1	3	4	4	5	4	4	4	4	1	1	1	4	4	1	1	4	4	4	4	1	4	4	4	1	1	1	4	4	1	4	1
I	1032208	1	1	4	2	1	4	1	4	1	4	4	1	1	3	1	1	1	3	4	4	5	4	4	4	4	1	1	1	4	4	1	1	4	4	4	4	1	4	4	4	1	1	1	4	4	1	4	1
I	1032413	1	1	4	2	1	4	1	4	1	4	4	1	1	3	1	1	1	3	4	4	5	4	4	4	4	1	1	1	4	4	1	1	4	4	4	4	1	4	4	4	1	1	1	4	4	1	4	1
I	1032481	1	1	4	2	1	4	1	4	1	4	4	1	1	3	1	1	1	3	4	4	5	4	4	4	4	1	1	1	4	4	1	1	4	4	4	4	1	4	4	4	1	1	1	4	4	1	4	1
I	1032514	1	1	4	2	1	4	1	4	1	4	4	1	1	3	1	1	1	3	4	4	5	4	4	4	4	1	1	1	4	4	1	1	4	4	4	4	1	4	4	4	1	1	1	4	4	1	4	1
I	1032799	1	1	4	2	1	4	1	4	1	4	4	1	1	3	1	1	1	3	4	4	5	4	4	4	4	1	1	1	4	4	1	1	4	4	4	4	1	4	4	4	1	1	1	4	4	1	4	1
I	1039475	1	1	4	2	1	4	1	4	1	4	4	1	1	3	1	1	1	3	4	4	5	4	4	4	4	1	1	1	4	4	1	1	4	4	4	4	1	4	4	4	1	1	1	4	4	1	4	1
I	1039620	1	1	4	2	1	4	1	4	1	4	4	1	1	3	1	1	1	3	4	4	5	4	4	4	4	1	1	1	4	4	1	1	4	4	4	4	1	4	4	4	1	1	1	4	4	1	4	1
I	1040199	1	1	4	2	1	4	1	4	1	4	4	1	1	3	1	1	1	3	4	4	5	4	4	4	4	1	1	1	4	4	1	1	4	4	4	4	1	4	4	4	1	1	1	4	4	1	4	1
I	1046548	1	1	4	2	1	4	1	4	1	4	4	1	1	3	1	1	1	3	4	4	5	4	4	4	4	1	1	1	4	4	1	1	4	4	4	4	1	4	4	4	1	1	1	4	4	1	4	1
I	1048129	1	1	4	2	1	4	1	4	1	4	4	1	1	3	1	1	1	3	4	4	5	4	4	4	4	1	1	1	4	4	1	1	4	4	4	4	1	4	4	4	1	1	1	4	4	1	4	1
I	1049287	1	1	4	2	1	4	1	4	1	4	4	1	1	3	1	1	1	3	4	4	5	4	4	4	4	1	1	1	4	4	1	1	4	4	4	4	1	4	4	4	1	1	1	4	4	1	4	1
I	1050668	1	1	4	2	1	4	1	4	1	4	4	1	1	3	1	1	1	3	4	4	5	4	4	4	4	1	1	1	4	4	1	1	4	4	4	4	1	4	4	4	1	1	1	4	4	1	4	1
I	1051971	1	1	4	2	1	4	1	4	1	4	4	1	1	3	1	1	1	3	4	4	5	4	4	4	4	1	1	1	4	4	1	1	4	4	4	4	1	4	4	4	1	1	1	4	4	1	4	1
I	1054085	1	1	4	2	1	4	1	4	1	4	4	1	1	3	1	1	1	3	4	4	5	4	4	4	4	1	1	1	4	4	1	1	4	4	4	4	1	4	4	4	1	1	1	4	4	1	4	1
I	1054169	1	1	4	2	1	4	1	4	1	4	4	1	1	3	1	1	1	3	4	4	5	4	4	4	4	1	1	1	4	4	1	1	4	4	4	4	1	4	4	4	1	1	1	4	4	1	4	1
I	1054261	1	1	4	2	1	4	1	4	1	4	4	1	1	3	1	1	1	3	4	4	5	4	4	4	4	1	1	1	4	4	1	1	4	4	4	4	1	4	4	4	1	1	1	4	4	1	4	1
I	1054356	1	1	4	2	1	4	1	4	1	4	4	1	1	3	1	1	1	3	4	4	5	4	4	4	4	1	1	1	4	4	1	1	4	4	4	4	1	4	4	4	1	1	1	4	4	1	4	1
I	1064925	1	1	4	2	1	4	1	4	1	4	4	1	1	3	1	1	1	3	4	4	5	4	4	4	4	1	1	1	4	4	1	1	4	4	4	4	1	4	4	4	1	1	1	4	4	1	4	1
I	1064940	1	1	4	2	1	4	1	4	1	4	4	1	1	3	1	1	1	3	4	4	5	4	4	4	4	1	1	1	4	4	1	1	4	4	4	4	1	4	4	4	1	1	1	4	4	1	4	1
I	1075477	1	1	4	2	1	4	1	4	1	4	4	1	1	3	1	1	1	3	4	4	5	4	4	4	4	1	1	1	4	4	1	1	4	4	4	4	1	4	4	4	1	1	1	4	4	1	4	1
I	1075676	1	1	4	2	1	4	1	4	1	4	4	1	1	3	1	1	1	3	4	4	5	4	4	4	4	1	1	1	4	4	1	1	4	4	4	4	1	4	4	4	1	1	1	4	4	1	4	1
I	1137923	1	1	4	2	1	4	1	4	1	4	4	1	1	3	1	1	1	3	4	4	5	4	4	4	4	1	1	1	4	4	1	1	4	4	4	4	1	4	4	4	1	1	1	4	4	1	4	1
I	1142132	1	1	4	2	1	4	1	4	1	4	4	1	1	3	1	1	1	3	4	4	5	4	4	4	4	1	1	1	4	4	1	1	4	4	4	4	1	4	4	4	1	1	1	4	4	1	4	1
I	1143513	1	1	4	2	1	4	1	4	1	4	4	1	1	3	1	1	1	3	4	4	5	4	4	4	4	1	1	1	4	4	1	1	4	4	4	4	1	4	4	4	1	1	1	4	4	1	4	1
I	1154866	1	1	4	2	1	4	1	4	1	4	4	1	1	3	1	1	1	3	4	4	5	4	4	4	4	1	1	1	4	4	1	1	4	4	4	4	1	4	4	4	1	1	1	4	4	1	4	1
I	1155275	1	1	4	2	1	4	1	4	1	4	4	1	1	3	1	1	1	3	4	4	5	4	4	4	4	1	1	1	4	4	1	1	4	4	4	4	1	4	4	4	1	1	1	4	4	1	4	1
I	1155456	1	1	4	2	1	4	1	4	1	4	4	1	1	3	1	1	1	3	4	4	5	4	4	4	4	1	1	1	4	4	1	1	4	4	4	4	1	4	4	4	1	1	1	4	4	1	4	1
I	1157841	1	1	4	2	1	4	1	4	1	4	4	1	1	3	1	1	1	3	4	4	5	4	4	4	4	1	1	1	4	4	1	1	4	4	4	4	1	4	4	4	1	1	1	4	4	1	4	1
I	1174026	1	1	4	2	1	4	1	4	1	4	4	1	1	3	1	1	1	3	4	4	5	4	4	4	4	1	1	1	4	4	1	1	4	4	4	4	1	4	4	4	1	1	1	4	4	1	4	1
I	1179216	1	1	4	2	1	4	1	4	1	4	4	1	1	3	1	1	1	3	4	4	5	4	4	4	4	1	1	1	4	4	1	1	4	4	4	4	1	4	4	4	1	1	1	4	4	1	4	1
I	1180494	1	1	4	2	1	4	1	4	1	4	4	1	1	3	1	1	1	3	4	4	5	4	4	4	4	1	1	1	4	4	1	1	4	4	4	4	1	4	4	4	1	1	1	4	4	1	4	1
I	1180602	1	1	4	2	1	4	1	4	1	4	4	1	1	3	1	1	1	3	4	4	5	4	4	4	4	1	1	1	4	4	1	1	4	4	4	4	1	4	4	4	1	1	1	4	4	1	4	1
I	1182451	1	1	4	2	1	4	1	4	1	4	4	1	1	3	1	1	1	3	4	4	5	4	4	4	4	1	1	1	4	4	1	1	4	4	4	4	1	4	4	4	1	1	1	4	4	1	4	1
I	1190119	1	1	4	2	1	4	1	4	1	4	4	1	1	3	1	1	1	3	4	4	5	4	4	4	4	1	1	1	4	4	1	1	4	4	4	4	1	4	4	4	1	1	1	4	4	1	4	1
I	1190177	1	1	4	2	1	4	1	4	1	4	4	1	1	3	1	1	1	3	4	4	5	4	4	4	4	1	1	1	4	4	1	1	4	4	4	4	1	4	4	4	1	1	1	4	4	1	4	1
I	1257971	1	1	4	2	1	4	1	4	1	4	4	1	1	3	1	1	1	3	4	4	4	4	4	4	4	1	1	1	4	4	1	1	4	4	4	4	1	4	4	4	1	1	1	4	4	1	4	1
I	1258541	1	1	4	2	1	4	1	4	1	4	4	1	1	3	1	1	1	3	4	4	4	4	4	4	4	1	1	1	4	4	1	1	4	4	4	4	1	4	4	4	1	1	4	4	4	1	4	1
I	1258565	1	1	4	2	1	4	1	4	1	4	4	1	1	3	1	1	1	3	4	4	4	4	4	4	4	1	1	1	4	4	1	1	4	4	4	4	1	4	4	4	1	1	4	4	4	1	4	1
I	1258708	1	1	4	2	1	4	1	4	1	4	4	1	1	3	1	1	1	3	4	4	4	4	4	4	4	1	1	1	4	4	1	1	4	4	4	4	1	4	4	4	1	1	4	4	4	1	4	1
I	1265556	1	1	4	2	1	4	1	4	1	4	4	1	1	3	1	1	1	3	4	4	4	4	4	4	4	1	1	1	4	4	1	1	4	4	4	4	1	4	4	4	1	1	4	4	4	1	4	1
I	1311056	1	1	4	2	1	4	1	4	1	4	4	1	1	3	1	1	1	3	4	4	4	4	4	4	4	1	1	1	4	4	1	1	4	4	4	4	1	4	4	4	1	1	4	4	4	1	4	1
I	1322020	1	1	4	2	1	4	1	4	1	4	4	1	1	3	1	1	1	3	4	4	4	4	4	4	4	1	1	1	4	4	1	1	4	4	4	4	1	4	4	4	1	1	4	4	4	1	4	1
I	1323354	1	1	4	2	1	4	1	4	1	4	4	1	1	3	1	1	1	3	4	4	4	4	4	4	4	1	1	1	4	4	1	1	4	4	4	4	1	4	4	4	1	1	4	4	4	1	4	1
I	1326320	1	1	4	2	1	4	1	4	1	4	4	1	1	3	1	1	1	3	4	4	4	4	4	4	4	1	1	1	4	4	1	1	4	4	4	4	1	4	4	4	1	1	4	4	4	1	4	1
I	1406150	1	1	4	2	1	4	1	4	1	4	4	1	1	3	1	1	1	3	4	4	4	4	4	4	4	1	1	1	4	4	1	1	4	4	4	4	1	4	4	4	1	1	4	4	4	1	4	1
I	1415279	1	1	4	2	1	4	1	4	1	4	4	1	1	3	1	1	1	3	4	4	4	4	4	4	4	1	1	1	4	4	1	1	4	4	4	4	1	4	4	4	1	1	4	4	4	1	4	1
I	1415440	1	1	4	2	1	4	1	4	1	4	4	1	1	3	1	1	1	3	4	4	4	4	4	4	4	1	1	1	4	4	1	1	4	4	4	4	1	4	4	4	1	1	4	4	4	1	4	1
I	1422791	1	1	4	2	1	4	1	4	1	4	4	1	1	3	1	1	1	3	4	4	4	4	4	4	4	1	1	1	4	4	1	1	4	4	4	4	1	4	4	4	1	1	4	4	4	1	4	1
I	1436411	1	1	4	2	1	4	1	4	1	4	4	1	1	3	1	1	1	3	4	4	4	4	4	4	4	1	1	1	4	4	1	1	4	4	4	4	1	4	4	4	1	1	4	4	4	1	4	1
I	1443837	1	1	4	2	1	4	1	4	1	4	4	1	1	3	1	1	1	4	4	4	4	4	4	4	4	1	1	1	4	4	1	1	4	4	4	4	1	4	4	4	1	1	4	4	4	1	4	1
I	1464463	1	1	4	2	1	4	1	4	1	4	4	4	1	3	1	1	1	4	4	4	4	4	4	4	4	1	1	1	4	4	1	1	4	4	4	4	1	4	4	4	1	1	4	4	4	1	4	1
I	1468904	1	1	4	2	1	4	1	4	1	4	4	4	1	3	1	1	1	4	4	4	4	4	4	4	4	1	1	1	4	4	1	1	4	4	4	4	1	4	4	4	1	1	4	4	4	1	4	1
I	1479276	1	1	4	2	1	4	1	4	1	4	4	4	1	3	1	1	1	4	4	4	4	4	4	4	4	1	1	1	4	4	1	1	4	4	4	4	1	4	4	4	1	1	4	4	4	1	4	1
I	1499184	1	1	4	2	1	4	1	4	1	4	4	4	1	3	1	1	1	4	4	4	4	4	4	4	4	1	1	1	4	4	1	1	4	4	4	4	1	4	4	4	1	1	4	4	4	1	4	1
I	1533179	1	1	4	2	1	4	1	4	1	4	4	4	1	3	1	1	1	4	4	4	4	4	4	4	4	1	1	1	4	4	1	1	4	4	4	4	1	4	4	4	1	1	4	4	4	1	4	1
I	1533961	1	1	4	2	1	4	1	4	1	4	4	4	1	3	1	1	1	4	4	4	4	4	4	4	4	1	1	1	4	4	1	1	4	4	4	4	1	4	4	4	1	1	4	4	4	1	4	1
I	1539160	1	1	4	2	1	4	1	4	1	4	4	4	1	3	1	1	1	4	4	4	4	4	4	4	4	1	1	1	4	4	1	1	4	4	4	4	1	4	4	4	1	1	4	4	4	1	4	1
I	1540613	1	1	4	2	1	4	1	4	1	4	4	4	1	3	1	1	1	4	4	4	4	4	4	4	4	1	1	1	4	4	1	1	4	4	4	4	1	4	4	4	1	1	4	4	4	1	4	1
I	1540625	1	1	4	2	1	4	1	4	1	4	4	4	1	3	1	1	1	4	4	4	4	4	4	4	4	1	1	1	4	4	1	1	4	4	4	4	1	4	4	4	1	1	4	4	4	1	4	1
I	1545645	1	1	4	2	1	4	1	4	1	4	4	4	1	3	1	1	1	4	4	4	4	4	4	4	4	1	1	1	4	4	1	1	4	4	4	4	1	4	4	4	1	1	4	4	4	1	4	1
I	1545742	1	1	4	2	1	4	1	4	1	4	4	4	1	3	1	1	1	4	4	4	4	4	4	4	4	1	1	1	4	4	1	1	4	4	4	4	1	4	4	4	1	1	4	4	4	1	4	1
I	1550511	1	1	4	2	1	4	1	4	1	4	4	4	1	3	1	1	1	4	4	4	4	4	4	4	4	1	1	1	4	4	1	1	4	4	4	4	1	4	4	4	1	1	4	4	4	1	4	1
I	1552743	1	1	4	2	1	4	1	4	1	4	4	4	1	3	1	1	1	4	4	4	4	4	4	4	4	1	1	1	4	4	1	1	4	4	4	4	1	4	4	4	1	1	4	4	4	1	4	1
I	1554969	1	1	4	2	1	4	1	4	1	4	4	4	1	3	1	1	1	4	4	4	4	4	4	4	4	1	1	1	4	4	1	1	4	4	4	4	1	4	4	4	1	1	4	4	4	1	4	1
I	1555978	1	1	4	2	1	4	1	4	1	4	4	4	1	3	1	1	1	4	4	4	4	4	4	4	4	1	1	1	4	4	1	1	4	4	4	4	1	4	4	4	1	1	4	4	4	1	4	1
I	1556021	1	1	4	2	1	4	1	4	1	4	4	4	1	3	1	1	1	4	4	4	4	4	4	4	4	1	1	1	4	4	1	1	4	4	4	4	1	4	4	4	1	1	4	4	4	1	4	1
I	1570657	1	1	4	2	1	4	1	4	1	4	4	4	1	3	1	1	1	4	4	4	4	4	4	4	4	1	1	1	4	4	1	1	4	4	4	4	1	4	4	4	1	1	4	4	4	1	4	1
I	1574224	1	1	4	2	1	4	1	4	1	4	4	4	1	3	1	1	1	4	4	4	4	4	4	4	4	1	1	1	4	4	1	1	4	4	4	4	1	4	4	4	1	1	4	4	4	1	4	1
I	1577566	1	1	4	2	1	4	1	4	1	4	4	4	1	3	1	1	1	4	4	4	4	4	4	4	4	1	1	1	4	4	1	1	4	4	4	4	1	4	4	4	1	1	4	4	4	1	4	1
I	1593533	1	1	4	2	1	4	1	4	1	4	4	4	1	3	1	1	1	4	4	4	4	4	4	4	4	1	1	1	4	4	1	1	4	4	4	4	1	4	4	4	1	1	4	4	4	1	4	1
I	1594796	1	1	4	2	1	4	1	4	1	4	4	4	1	3	1	1	1	4	4	4	4	4	4	4	4	1	1	1	4	4	1	1	4	4	4	4	1	4	4	4	1	1	4	4	4	1	4	1
I	1595093	1	1	4	2	1	4	1	4	1	4	4	4	1	3	1	1	1	4	4	4	4	4	4	4	4	1	1	1	4	4	1	1	4	4	4	4	1	4	4	4	1	1	4	4	4	1	4	1
I	1606459	1	1	4	2	1	4	1	4	1	4	4	4	1	3	1	1	1	4	4	4	4	4	4	4	4	1	1	1	4	4	1	1	4	4	4	4	1	4	4	4	1	1	4	4	4	1	4	1
I	1606718	1	1	4	2	1	4	1	4	1	4	4	4	1	3	1	1	1	4	4	4	4	4	4	4	4	1	1	1	4	4	1	1	4	4	4	4	1	4	4	4	1	1	4	4	4	1	4	1
I	1616118	1	1	4	2	1	4	1	4	1	4	4	4	1	3	1	1	1	4	4	4	4	4	4	4	4	1	1	1	4	4	1	1	4	4	4	4	1	4	4	4	1	1	4	4	4	1	4	1
I	1617837	1	1	4	2	1	4	1	4	1	4	4	4	1	3	1	1	1	4	4	4	4	4	4	4	4	1	1	1	4	4	1	1	4	4	4	4	1	4	4	4	1	1	4	4	4	1	4	1
I	1621521	1	1	4	2	1	4	1	4	1	4	4	4	1	3	1	1	1	4	4	4	4	4	4	4	4	1	1	1	4	4	1	1	4	4	4	4	1	4	4	4	1	1	4	4	4	1	4	1
I	1622608	1	1	4	2	1	4	1	4	1	4	4	4	1	3	1	1	1	4	4	4	4	4	4	4	4	1	1	1	4	4	1	1	4	4	4	4	1	4	4	4	1	1	4	4	4	1	4	1
I	1645750	1	1	4	2	1	4	1	4	1	4	4	4	1	3	1	1	1	4	4	4	4	4	4	4	4	1	1	1	4	4	1	1	4	4	4	4	1	4	4	4	1	1	4	4	4	1	4	1
I	1647223	1	1	4	2	1	4	1	4	1	4	4	4	1	3	1	1	1	4	4	4	4	4	4	4	4	1	1	1	4	4	1	1	4	4	4	4	1	4	4	4	1	1	4	4	4	1	4	1
I	1649399	1	1	4	2	1	4	1	4	1	4	4	4	1	3	1	1	1	4	4	4	4	4	4	4	4	1	1	1	4	4	1	1	4	4	4	4	1	4	4	4	1	1	4	4	4	1	4	1
I	1653522	1	1	4	2	1	4	1	4	1	4	4	4	1	3	1	1	1	4	4	4	4	4	4	4	4	1	1	1	4	4	1	1	4	4	4	4	1	4	4	4	1	1	4	4	4	1	4	1
I	1663953	1	1	4	2	1	4	1	4	1	4	4	4	1	3	1	1	1	4	4	4	4	4	4	4	4	1	1	1	4	4	1	1	4	4	4	4	1	4	4	4	1	1	4	4	4	1	4	1
I	1668745	1	1	4	2	1	4	1	4	1	4	4	4	1	3	1	1	1	4	4	4	4	4	4	4	4	1	1	1	4	4	1	1	4	4	4	4	1	4	4	4	1	1	4	4	4	1	4	1
I	1669509	1	1	4	2	1	4	1	4	1	4	4	4	1	3	1	1	1	4	4	4	4	4	4	4	4	1	1	1	4	4	1	1	4	4	4	4	1	4	4	4	1	1	4	4	4	1	4	1
I	1673172	1	1	4	2	1	4	1	4	1	4	4	4	1	3	1	1	1	4	4	4	4	4	4	4	4	1	1	1	4	4	1	1	4	4	4	4	1	4	4	4	1	1	4	4	4	1	4	1
I	1681871	1	1	4	2	1	4	1	4	1	4	4	4	1	3	1	1	1	4	4	4	4	4	4	4	4	1	1	1	4	4	1	1	4	4	4	4	1	4	4	4	1	1	4	4	4	1	4	1
I	1684414	1	1	4	2	1	4	1	4	1	4	4	4	1	3	1	1	1	4	4	4	4	4	4	4	4	1	1	1	4	4	1	1	4	4	4	4	1	4	4	4	1	1	4	4	4	1	4	1
I	1700720	1	1	4	2	1	4	1	4	1	4	4	4	1	3	1	1	1	4	4	4	4	4	4	4	4	1	1	1	4	4	1	1	4	4	4	4	1	4	4	4	1	1	4	4	4	1	4	1
I	1702474	1	1	4	2	1	4	1	4	1	4	4	4	1	3	1	1	1	4	4	4	4	4	4	4	4	1	4	1	4	4	1	1	4	4	4	4	1	4	4	4	1	1	4	4	4	1	4	1
I	1704020	1	1	4	2	1	4	1	4	1	4	4	4	1	3	1	1	1	4	4	4	4	4	4	4	4	1	4	1	4	4	1	1	4	4	4	4	1	4	4	4	1	1	4	4	4	1	4	1
I	1704246	1	1	4	2	1	4	1	4	1	4	4	4	1	3	1	1	1	4	4	4	4	4	4	4	4	1	4	1	4	4	1	1	4	4	4	4	1	4	4	4	1	1	4	4	4	1	4	1
I	1707925	1	1	4	2	1	4	1	4	1	4	4	4	1	3	1	1	1	4	4	4	4	4	4	4	4	1	4	1	4	4	1	1	4	4	4	4	1	4	4	4	1	1	4	4	4	1	4	1
I	1715382	1	1	4	2	1	4	1	4	1	4	4	4	1	3	1	1	1	4	4	4	4	4	4	4	4	1	4	1	4	4	1	1	4	4	4	4	1	4	4	4	1	1	4	4	4	1	4	1
I	1734929	1	1	4	2	1	4	1	4	1	4	4	4	1	3	1	1	1	4	4	4	4	4	4	4	4	1	4	1	4	4	1	1	4	4	4	4	1	4	4	4	1	1	4	4	4	1	4	1
I	1738957	1	1	4	2	1	4	1	4	1	4	4	4	1	3	1	1	1	4	4	4	4	4	4	4	4	1	4	1	4	4	1	1	4	4	4	4	1	4	4	4	1	1	4	4	4	1	4	1
I	1739197	1	1	4	2	1	4	1	4	1	4	4	4	1	3	1	1	1	4	4	4	4	4	4	4	4	1	4	1	4	4	1	1	4	4	4	4	1	4	4	4	1	1	4	4	4	1	4	1
I	1740809	1	1	4	2	1	4	1	4	1	4	4	4	1	3	1	1	1	4	4	4	4	4	4	4	4	1	4	1	4	4	1	1	4	4	4	4	1	4	4	4	1	1	4	4	4	1	4	1
I	1742712	1	1	4	2	1	4	1	4	1	4	4	4	1	3	1	1	1	4	4	4	4	4	4	4	4	1	4	1	4	4	1	1	4	4	4	4	1	4	4	4	1	1	4	4	4	1	4	1
I	1742770	1	1	4	2	1	4	1	4	1	4	4	4	1	3	1	1	1	4	4	4	4	4	4	4	4	1	4	1	4	4	1	1	4	4	4	4	1	4	4	4	1	1	4	4	4	1	4	1
I	1760628	1	1	4	2	1	4	1	4	1	4	4	4	1	3	1	1	1	4	4	4	4	4	4	4	4	1	4	1	4	4	1	1	4	4	4	4	1	4	4	4	1	1	4	4	4	1	4	1
I	1763721	1	1	4	2	1	4	1	4	1	4	4	4	1	3	2	1	1	4	4	4	2	4	4	4	4	1	4	1	4	4	1	1	4	4	4	4	1	4	4	4	1	1	4	4	4	1	4	1
I	1771625	1	1	4	2	1	4	1	4	1	4	4	4	1	3	2	1	1	4	4	4	2	4	4	4	4	1	4	1	4	4	1	1	4	4	4	4	1	4	4	4	1	1	4	4	4	1	4	1
I	1793343	1	1	4	2	1	4	1	4	1	4	4	4	1	3	2	1	1	4	4	4	2	4	4	4	4	1	4	1	4	4	1	1	4	4	4	4	1	4	4	4	1	1	4	4	4	1	4	1
I	1794824	1	1	4	2	1	4	1	4	1	4	4	4	1	3	2	1	1	4	4	4	2	4	4	4	4	1	4	1	4	4	1	1	4	4	4	4	1	4	4	4	1	1	4	4	4	1	4	1
I	1794970	1	1	4	2	1	4	1	4	1	4	4	4	1	3	2	1	1	4	4	4	2	4	4	4	4	1	4	1	4	4	1	1	4	4	4	4	1	4	4	4	1	1	4	4	4	1	4	1
I	1809610	1	1	4	2	1	4	1	4	1	4	4	4	1	3	2	1	1	4	4	4	2	4	4	4	4	1	4	1	4	4	1	1	4	4	4	4	1	4	4	4	1	1	4	4	4	1	4	1
I	1811152	1	1	4	2	1	4	1	4	1	4	4	4	1	3	2	1	1	4	4	4	2	4	4	4	4	1	4	1	4	4	1	1	4	4	4	4	1	4	4	4	1	1	4	4	4	1	4	1
I	1811285	1	1	4	2	1	4	1	4	1	4	4	4	1	3	2	1	1	4	4	4	2	4	4	4	4	1	4	1	4	4	1	1	4	4	4	4	1	4	4	4	1	1	4	4	4	1	4	1
I	1824297	1	1	4	2	1	4	1	4	1	4	4	4	1	3	2	1	1	4	4	4	2	4	4	4	4	1	4	1	4	4	1	1	4	4	4	4	1	4	4	4	1	1	4	4	4	1	4	1
I	1825577	1	1	4	2	1	4	1	4	1	4	4	4	1	3	2	1	1	4	4	4	2	4	4	4	4	1	4	1	4	4	1	1	4	4	4	4	1	4	4	4	1	1	4	4	4	1	4	1
I	1825923	1	1	4	2	1	4	1	4	1	4	4	4	1	3	2	1	1	4	4	4	2	4	4	4	4	1	4	1	4	4	1	1	4	4	4	4	1	4	4	4	1	1	4	4	4	1	4	1
I	1833810	1	1	4	2	1	4	1	4	1	4	4	4	1	3	2	1	1	4	4	4	2	4	4	4	4	1	4	1	4	4	1	1	4	4	4	4	1	4	4	4	1	1	4	4	4	1	4	1
I	1841118	1	1	4	2	1	4	1	4	1	4	4	4	1	3	2	1	1	4	4	4	2	4	4	4	4	1	4	1	4	4	1	1	4	4	4	4	1	4	4	4	1	1	4	4	4	1	4	1
I	1841245	1	1	4	2	1	4	1	4	1	4	4	4	1	3	2	1	1	4	4	4	2	4	4	4	4	1	4	1	4	4	1	1	4	4	4	4	1	4	4	4	1	1	4	4	4	1	4	1
I	1841293	1	1	4	2	1	4	1	4	1	4	4	4	1	3	2	1	1	4	4	4	2	4	4	4	4	1	4	1	4	4	1	1	4	4	4	4	1	4	4	4	1	1	4	4	4	1	4	1
I	1842499	1	1	4	2	1	4	1	4	1	4	4	4	1	3	2	1	1	4	4	4	2	4	4	4	4	1	4	1	4	4	1	1	4	4	4	4	1	4	4	4	1	1	4	4	4	1	4	1
I	1842539	1	1	4	2	1	4	1	4	1	4	4	4	1	3	2	1	1	4	4	4	2	4	4	4	4	1	4	1	4	4	1	1	4	4	4	4	1	4	4	4	1	1	4	4	4	1	4	1
I	1842844	1	1	4	2	1	4	1	4	1	4	4	4	1	3	2	1	1	4	4	4	2	4	4	4	4	1	4	1	4	4	1	1	4	4	4	4	1	4	4	4	1	1	4	4	4	1	4	1
I	1849024	1	1	4	2	1	4	1	4	1	4	4	4	1	3	2	1	1	4	4	4	2	4	4	4	4	1	4	1	4	4	1	1	4	4	4	4	1	4	4	4	1	1	4	4	4	1	4	1
I	1849060	1	1	4	2	1	4	1	4	1	4	4	4	1	3	2	1	1	4	4	4	2	4	4	4	4	1	4	1	4	4	1	1	4	4	4	4	1	4	4	4	1	1	4	4	4	1	4	1
I	1850251	1	1	4	2	1	4	1	4	1	4	4	4	1	3	2	1	1	4	4	4	2	4	4	4	4	1	4	1	4	4	1	1	4	4	4	4	1	4	4	4	1	1	4	4	4	1	4	1
I	1862661	1	1	4	2	1	4	1	4	1	4	4	4	1	3	2	1	1	4	4	4	2	4	4	4	4	1	4	1	4	4	1	1	4	4	4	4	1	4	4	4	1	1	4	4	4	1	4	1
I	1862868	1	1	4	2	1	4	1	4	1	4	4	4	1	3	2	1	1	4	4	4	2	4	4	4	4	1	4	1	4	4	1	1	4	4	4	4	1	4	4	4	1	1	4	4	4	1	4	1
I	1871029	1	1	4	2	1	4	1	4	1	4	4	4	1	3	2	1	1	4	4	4	2	4	4	4	4	1	4	1	4	4	1	1	4	4	4	4	1	4	4	4	1	1	4	4	4	1	4	1
I	1874428	1	1	4	2	1	4	1	4	1	4	4	4	1	3	2	1	1	4	4	4	2	4	4	4	4	1	4	1	4	4	1	1	4	4	4	4	1	4	4	4	1	1	4	4	4	1	4	1
I	1874560	1	1	4	2	1	4	1	4	1	4	4	4	1	3	2	1	1	4	4	4	2	4	4	4	4	1	4	1	4	4	1	1	4	4	4	4	1	4	4	4	1	1	4	4	4	1	4	1
I	1874813	1	1	4	2	1	4	1	4	1	4	4	4	1	3	2	1	1	4	4	4	2	4	4	4	4	1	4	1	4	4	1	1	4	4	4	4	1	4	4	4	1	1	4	4	4	1	4	1
I	1879683	1	1	4	2	1	4	1	4	1	4	4	4	1	3	2	1	1	4	4	4	2	4	4	4	4	1	4	1	4	4	1	1	4	4	4	4	1	4	4	4	1	1	4	4	4	1	4	1
I	1882101	1	1	4	2	1	4	1	4	1	4	4	4	1	3	2	1	1	4	4	4	2	4	4	4	4	1	4	1	4	4	1	1	4	4	4	4	1	4	4	4	1	1	4	4	4	1	4	1
I	1883533	1	1	4	2	1	4	1	4	1	4	4	4	1	3	2	1	1	4	4	4	2	4	4	4	4	1	4	1	4	4	1	1	4	4	4	4	1	4	4	4	1	1	4	4	4	1	4	1
I	1911934	1	1	4	2	1	4	1	4	1	4	4	4	1	3	2	1	1	4	4	4	2	4	4	4	4	1	4	1	4	4	1	1	4	4	4	4	1	4	4	4	1	1	4	4	4	1	4	1
I	1929647	1	1	4	2	4	4	1	4	1	4	4	4	1	3	2	1	1	4	4	4	2	4	4	4	4	1	4	1	4	4	1	1	4	4	4	4	1	4	4	4	1	1	4	4	4	1	4	1
I	1931824	1	1	4	2	4	4	1	4	1	4	4	4	1	3	2	1	1	4	4	4	2	4	4	4	4	1	4	1	4	4	1	1	4	4	4	4	1	4	4	4	1	1	4	4	4	1	4	1
I	1932064	1	1	4	2	4	4	1	4	1	4	4	4	1	3	2	1	1	4	4	4	2	4	4	4	4	1	4	1	4	4	1	1	4	4	4	4	1	4	4	4	1	1	4	4	4	1	4	1
I	1934872	1	1	4	2	4	4	1	4	1	4	4	4	1	3	2	1	1	4	4	4	2	4	4	4	4	1	4	1	4	4	1	1	4	4	4	4	1	4	4	4	1	1	4	4	4	1	4	1
I	1941145	1	1	4	2	4	4	1	4	1	4	4	4	1	3	2	1	1	4	4	4	2	4	4	4	4	1	4	1	4	4	1	1	4	4	4	4	1	4	4	4	1	1	4	4	4	1	4	1
I	1972780	1	1	4	2	4	4	1	4	1	4	1	4	1	3	2	1	1	4	4	4	2	4	4	4	4	1	4	1	4	4	1	1	4	4	4	4	1	4	4	4	1	1	4	4	4	1	4	1
I	1973948	1	1	4	2	4	4	1	4	1	4	1	4	1	3	2	1	1	4	4	4	2	4	4	4	4	1	4	1	4	4	1	1	4	4	4	4	1	4	4	4	1	1	4	4	4	1	4	1
I	1981460	1	1	4	2	4	4	1	4	1	4	1	4	1	3	2	1	1	4	4	4	2	4	4	4	4	1	4	1	4	4	1	1	4	4	4	4	1	4	4	4	1	1	4	4	4	1	4	1
I	2061843	1	1	4	2	4	4	1	4	1	4	1	4	1	3	2	1	1	4	4	4	2	4	4	4	4	1	4	1	4	4	1	1	4	4	4	4	1	4	4	4	1	1	4	4	4	1	4	1
I	2100740	1	1	4	2	4	4	1	4	1	4	1	4	1	3	2	1	1	4	4	4	2	4	4	4	4	1	4	1	4	4	1	1	4	4	4	4	1	4	4	4	1	1	4	4	4	1	4	1
I	2118474	1	1	4	2	4	4	1	4	1	4	1	4	1	3	2	1	1	4	4	4	2	4	2	4	4	1	4	1	4	4	1	1	1	4	4	4	1	4	4	4	1	1	4	4	4	1	4	1
I	2201762	1	1	4	2	4	4	1	4	1	4	1	4	1	3	2	1	1	4	4	4	2	4	2	4	4	1	4	1	4	4	1	1	1	4	4	4	1	4	4	4	1	1	4	4	4	1	4	1
I	2207616	1	1	4	2	4	4	1	4	1	4	1	4	1	3	2	1	1	4	4	4	2	4	2	4	4	1	4	1	4	4	1	1	1	4	4	4	1	4	4	4	1	1	4	4	4	1	4	1
I	2207771	1	1	4	2	4	4	2	4	1	4	1	4	1	3	2	1	1	4	4	4	2	4	2	4	4	1	4	1	4	4	1	1	1	4	4	4	1	4	4	2	4	1	4	4	4	1	4	1
I	2219311	1	1	4	2	4	4	2	4	1	4	1	4	1	3	2	1	1	4	4	4	2	4	2	4	4	1	4	1	4	4	1	1	1	4	4	4	1	4	4	2	4	1	4	4	4	1	4	1
I	2222099	1	1	4	2	4	4	2	4	1	4	1	4	1	3	2	1	1	4	4	4	2	4	2	4	4	1	4	1	4	4	1	1	1	4	4	4	1	4	4	2	4	1	4	4	4	1	4	1
I	2236903	1	1	4	2	4	4	2	4	1	4	1	4	1	3	2	1	1	4	4	4	2	4	2	4	4	1	4	1	4	4	1	1	1	4	4	4	1	4	4	2	4	1	4	4	4	1	4	1
I	2254098	1	1	4	2	4	4	2	4	1	4	1	4	1	3	2	1	1	4	4	4	2	4	2	4	4	1	4	1	4	4	1	1	1	4	4	4	1	4	4	2	4	1	4	4	4	1	4	1
I	2257537	1	1	4	2	4	4	2	4	1	4	1	4	1	3	2	1	1	4	4	4	2	4	2	4	4	1	4	1	4	4	1	1	1	4	4	4	1	4	4	2	4	1	4	4	4	1	4	1
I	2257543	1	1	4	2	4	4	2	4	1	4	1	4	1	3	2	1	1	4	4	4	2	4	2	4	4	1	4	1	4	4	1	1	1	4	4	4	1	4	4	2	4	1	4	4	4	1	4	1
I	2284926	1	1	4	2	4	4	2	4	1	4	1	4	1	3	2	1	1	4	4	4	2	4	2	4	4	1	4	1	4	4	1	1	1	4	4	4	1	4	4	2	4	1	4	4	4	1	4	1
I	2297077	1	1	4	2	4	4	2	4	1	4	1	4	1	3	2	1	1	4	4	4	2	4	2	4	4	1	4	1	4	4	1	1	1	4	4	4	1	4	4	2	4	1	4	4	4	1	4	1
I	2297638	1	1	4	2	4	4	2	4	1	4	1	4	1	3	2	1	1	4	4	4	2	4	2	4	4	1	4	1	1	4	4	1	1	4	4	4	1	4	4	2	4	1	4	4	4	1	4	1
I	2300159	1	1	4	2	4	4	2	4	1	4	1	4	1	3	2	1	1	4	4	4	2	4	2	4	4	1	4	1	1	4	4	1	1	4	4	4	1	4	4	2	4	1	4	4	4	1	4	1
I	2305691	1	1	4	2	4	4	2	4	1	4	1	4	1	3	2	1	1	4	4	4	2	4	2	4	4	1	4	1	1	4	4	1	1	4	4	4	1	4	4	2	4	1	4	4	4	1	4	1
I	2306212	1	1	4	2	4	4	2	4	1	4	1	4	1	3	2	1	1	4	4	4	2	4	2	4	4	1	4	1	1	4	4	1	1	4	4	4	1	4	4	2	4	1	4	4	4	1	4	1
I	2309625	1	1	4	2	4	4	2	4	1	4	1	4	1	3	2	1	1	4	4	4	2	4	2	4	4	1	4	1	1	4	4	1	1	4	4	4	1	4	4	2	4	1	4	4	4	1	4	1
I	2310076	1	1	4	2	4	4	2	4	1	4	1	4	1	3	2	1	1	4	4	4	2	4	2	4	4	1	4	1	1	4	4	1	1	4	4	4	1	4	4	2	4	1	4	4	4	1	4	1
I	2312631	1	1	4	2	4	4	2	4	1	4	1	4	1	3	2	1	1	4	4	4	2	4	2	4	4	1	4	1	1	4	4	1	1	4	4	4	1	4	4	2	4	1	4	4	4	1	4	1
I	2315561	1	1	4	2	4	4	2	4	1	4	1	4	1	3	2	1	1	4	4	4	2	4	2	4	4	1	4	1	1	4	4	1	1	4	4	4	1	4	4	2	4	1	4	4	4	1	4	1
I	2318441	1	1	4	2	4	4	2	4	1	4	1	4	1	3	2	1	1	4	4	4	2	4	2	4	4	1	4	1	1	4	4	1	1	4	4	4	1	4	4	2	4	1	4	4	4	1	4	1
I	2319798	1	1	4	2	4	4	2	4	1	4	1	4	1	3	2	1	1	4	4	4	2	4	2	4	4	1	4	1	1	4	4	1	1	4	4	4	1	4	4	2	4	1	4	4	4	1	4	1
I	2388214	1	1	4	2	4	4	2	4	1	4	1	4	1	3	2	1	1	4	4	4	2	4	2	4	4	1	4	1	1	4	4	1	1	4	4	4	1	4	4	2	4	1	4	4	4	1	4	1
I	2396165	1	1	4	2	4	4	2	4	1	4	1	4	1	3	2	1	1	4	4	4	2	4	2	4	4	1	4	1	1	4	4	1	1	4	4	4	1	4	4	2	4	1	4	4	4	1	4	1
I	2396166	1	1	4	2	4	4	2	4	1	4	1	4	1	3	2	1	1	4	4	4	2	4	2	4	4	1	4	1	1	4	4	1	1	4	4	4	1	4	4	2	4	1	4	4	4	1	4	1
I	2403350	1	1	4	2	4	4	2	4	1	4	1	4	1	3	2	1	1	4	4	4	1	4	2	4	4	1	4	1	1	4	4	1	1	4	4	4	1	4	4	2	4	1	4	4	4	1	4	1
I	2404849	1	1	4	2	4	4	2	4	1	4	1	4	1	3	2	1	1	4	4	4	1	4	2	4	4	1	4	1	1	4	4	1	1	4	4	4	1	4	4	2	4	1	4	4	4	1	4	1
I	2409730	1	1	4	2	4	4	2	4	1	4	1	4	1	3	2	1	1	4	4	4	1	4	2	4	4	1	4	1	1	4	4	1	1	4	4	4	1	4	4	2	4	1	4	4	4	1	4	1
I	2409752	1	1	4	2	4	4	2	4	1	4	1	4	1	3	2	1	1	4	4	4	1	4	2	4	4	1	4	1	1	4	4	1	1	4	4	4	1	4	4	2	4	1	4	4	4	1	4	1
I	2417310	1	1	4	2	4	4	2	4	1	4	1	4	1	3	2	1	1	4	4	4	1	4	2	4	4	1	4	1	1	4	4	1	1	4	4	4	1	4	4	2	4	1	4	4	4	1	4	1
I	2422879	1	1	4	2	4	4	2	4	1	4	1	4	1	3	2	1	1	4	4	4	1	4	2	4	4	1	4	1	1	4	4	1	1	4	4	4	1	4	4	2	4	1	4	4	4	1	4	1
I	2433064	1	1	4	2	4	4	2	4	1	4	1	4	1	3	2	1	1	4	4	4	1	4	2	4	4	1	4	1	1	4	4	1	1	4	4	4	1	4	4	2	4	1	4	4	4	1	4	1
I	2434079	1	1	4	2	4	4	2	4	1	4	1	4	1	3	2	1	1	4	4	4	1	4	2	4	4	1	4	1	1	4	4	1	1	4	4	4	1	4	4	2	4	1	4	4	4	1	4	1
I	2434501	1	1	4	2	4	4	2	4	1	4	1	4	1	3	2	1	1	4	4	4	1	4	2	4	4	1	4	1	1	4	4	1	1	4	4	4	1	4	4	2	4	1	4	4	4	1	4	1
I	2439669	1	1	4	2	4	4	2	4	1	4	1	4	1	3	2	1	1	4	4	4	1	4	2	4	4	1	4	1	1	4	4	1	1	4	4	4	1	4	4	2	4	1	4	4	4	1	4	1
I	2439767	1	1	4	2	4	4	2	4	1	4	1	4	1	3	2	1	1	4	4	4	1	4	2	4	4	1	4	1	1	4	4	1	1	4	4	4	1	4	4	2	4	1	4	4	4	1	4	1
I	2485936	1	1	4	2	4	4	2	4	1	4	1	4	1	3	2	1	1	4	4	4	1	4	2	4	4	1	4	1	1	4	4	1	1	4	4	4	1	4	4	2	4	1	4	4	4	1	4	1
I	2492614	1	1	4	2	4	4	2	4	1	4	1	4	1	3	2	1	1	4	4	4	1	4	2	4	4	1	4	1	1	4	4	1	1	4	4	4	1	4	4	2	4	1	4	4	4	1	4	1
I	2492675	1	1	4	2	4	4	2	4	1	4	1	4	1	3	2	1	1	4	4	4	1	4	2	4	4	1	4	1	1	4	4	1	1	4	4	4	1	4	4	2	4	1	4	4	4	1	4	1
I	2495105	1	1	4	2	4	4	2	4	1	4	1	4	1	3	2	1	1	4	4	4	1	4	2	4	4	1	4	1	1	4	4	1	1	4	4	4	1	4	4	2	4	1	4	4	4	1	4	1
I	2495195	1	1	4	2	4	4	2	4	1	4	1	4	1	3	2	1	1	4	4	4	1	4	2	4	4	1	4	1	1	4	4	1	1	4	4	4	1	4	4	2	4	1	4	4	4	1	4	1
I	2495349	1	1	4	2	4	4	2	4	1	4	1	4	1	3	2	1	1	4	4	4	1	4	2	4	4	1	4	1	1	4	4	1	1	4	4	4	1	4	4	2	4	1	4	4	4	1	4	1
I	2498392	1	1	4	2	4	4	2	4	1	4	1	4	1	3	2	1	1	4	4	4	1	4	2	4	4	1	4	1	1	4	4	1	1	4	4	4	1	4	4	2	4	1	4	4	4	1	4	1
I	2502051	1	1	4	2	4	4	2	4	1	4	1	4	1	3	2	1	1	4	4	4	1	4	2	4	4	1	4	1	1	4	4	1	1	4	4	4	1	4	4	2	4	1	4	4	4	1	4	1
I	2505421	1	1	4	2	4	4	2	4	1	4	1	4	1	3	2	1	1	4	4	4	1	4	2	4	4	1	4	1	1	4	4	1	1	4	4	4	1	4	4	2	4	1	4	4	4	1	4	1
I	2505778	1	1	4	2	4	4	2	4	1	4	1	4	1	3	2	1	1	4	4	4	1	4	2	4	4	1	4	1	1	4	4	1	1	4	4	4	1	4	4	2	4	1	4	4	4	1	4	1
I	2541861	1	1	4	2	4	4	2	4	1	4	1	4	1	3	2	1	1	4	4	4	1	4	2	4	4	1	4	1	1	4	4	1	1	4	4	4	1	4	4	2	4	1	4	4	4	1	4	1
I	2545972	1	1	4	2	4	4	2	4	1	4	1	4	1	3	2	1	1	4	4	4	1	4	2	4	4	1	4	1	1	4	4	1	1	4	4	4	1	4	4	2	4	1	4	4	4	1	4	1
I	2550198	1	1	4	2	4	4	2	4	1	4	1	4	1	3	2	1	1	4	4	4	1	4	2	4	4	1	4	1	1	4	4	1	1	4	4	4	1	4	4	2	4	1	4	4	4	1	4	1
I	2562739	1	1	4	2	4	4	2	4	1	4	1	4	1	3	2	1	1	4	4	4	1	4	2	4	4	1	4	1	1	4	4	1	1	4	4	4	1	4	4	2	4	1	4	4	4	1	4	1
I	2572368	1	1	4	2	4	4	2	4	1	4	1	4	1	3	2	1	1	4	4	4	1	4	2	4	4	1	4	1	1	4	4	1	1	4	4	4	1	4	4	2	4	1	4	4	4	1	4	1
I	2572440	1	1	4	2	4	4	2	4	1	4	1	4	1	3	2	1	1	4	4	4	1	4	2	4	4	1	4	1	1	4	4	1	1	4	4	4	1	4	4	2	4	1	4	4	4	1	4	1
I	2572473	1	1	4	2	4	4	2	4	1	4	1	4	1	3	2	1	1	4	4	4	1	4	2	4	4	1	4	1	1	4	4	1	1	4	4	4	1	4	4	2	4	1	4	4	4	1	4	1
I	2572479	1	1	4	2	4	4	2	4	1	4	1	4	1	3	2	1	1	4	4	4	1	4	2	4	4	1	4	1	1	4	4	1	1	4	4	4	1	4	4	2	4	1	4	4	4	1	4	1
I	2574049	1	1	4	2	4	4	2	4	1	4	1	4	1	3	2	1	1	4	4	4	1	4	2	4	4	1	4	1	1	4	4	1	1	4	4	4	1	4	4	2	4	1	4	4	4	1	4	1
I	2574352	1	1	4	2	4	4	2	4	1	4	1	4	1	3	2	1	1	4	4	4	1	4	2	4	4	1	4	1	1	4	4	1	1	4	4	4	1	4	4	2	4	1	4	4	4	1	4	1
I	2575576	1	1	4	2	4	4	2	4	1	4	1	4	1	3	2	1	1	4	4	4	1	4	2	4	4	1	4	1	1	4	4	1	1	4	4	4	1	4	4	2	4	1	4	4	4	1	4	1
I	2575850	1	1	4	2	4	4	2	4	1	4	1	4	1	3	2	1	1	4	4	4	1	4	2	4	4	1	4	1	1	4	4	1	1	4	4	4	1	4	4	2	4	1	4	4	4	1	4	1
I	2575901	1	1	4	2	4	4	2	4	1	4	1	4	1	3	2	1	1	4	4	4	1	4	2	4	4	1	4	1	1	4	4	1	1	4	4	4	1	4	4	2	4	1	4	4	4	1	4	1
I	2575931	1	1	4	2	4	4	2	4	1	4	1	4	1	3	2	1	1	4	4	4	1	4	2	4	4	1	4	1	1	4	4	1	1	4	4	4	1	4	4	2	4	1	4	4	4	1	4	1
I	2575952	1	1	4	2	4	4	2	4	1	4	1	4	1	3	2	1	1	4	4	4	1	4	2	4	4	1	4	1	1	4	4	1	1	4	4	4	1	4	4	2	4	1	4	4	4	1	4	1
I	2590697	1	1	4	2	4	4	2	4	1	4	1	4	1	3	2	1	1	4	4	4	1	4	2	4	4	1	4	1	1	4	4	1	1	4	4	4	1	4	4	2	4	4	4	4	4	1	2	1
I	2594025	1	1	4	2	4	4	2	4	1	4	1	4	1	3	2	1	1	4	4	4	1	4	2	4	4	1	4	1	1	4	4	1	1	4	4	4	1	4	4	2	4	4	4	4	4	1	2	1
I	2609998	1	1	4	2	4	4	2	4	1	4	1	4	1	3	2	1	1	4	4	4	1	4	2	4	4	1	4	1	1	4	4	1	1	4	4	4	1	4	4	2	4	4	4	4	4	1	2	1
I	2613143	1	1	4	2	4	4	2	4	1	4	1	4	1	3	2	1	4	4	4	4	1	4	2	2	4	1	4	1	1	4	4	1	1	4	4	4	1	4	4	2	4	4	4	4	4	1	2	1
I	2618945	1	1	4	2	4	4	2	4	1	4	1	4	1	3	2	1	4	4	4	4	1	4	2	2	4	1	4	1	1	4	4	1	1	4	4	4	1	4	4	2	4	4	4	4	4	1	2	1
I	2621619	1	1	4	2	4	4	2	4	1	4	1	4	1	3	2	1	4	4	4	4	1	4	2	2	4	1	4	1	1	4	4	1	1	4	4	4	1	4	4	2	4	4	4	4	4	1	2	1
I	2621745	1	1	4	2	4	4	2	4	1	4	1	4	1	3	2	1	4	4	4	4	1	4	2	2	4	1	4	1	1	4	4	1	1	4	4	4	1	4	4	2	4	4	4	4	4	1	2	1
I	2622343	1	1	4	2	4	4	2	4	1	4	1	4	1	3	2	1	4	4	4	4	1	4	2	2	4	1	4	1	1	4	4	1	1	4	4	4	1	4	4	2	4	4	4	4	4	1	2	1
I	2622360	1	1	4	2	4	4	2	4	1	4	1	4	1	3	2	1	4	4	4	4	1	4	2	2	4	1	4	1	1	4	4	1	1	4	4	4	1	4	4	2	4	4	4	4	4	1	2	1
I	2701045	1	1	4	2	4	4	2	4	1	4	1	4	1	3	2	1	4	4	4	4	1	4	2	2	4	1	4	1	1	4	4	1	1	4	4	4	1	4	4	2	4	4	4	4	4	1	2	1
I	2701086	1	1	4	2	4	4	2	4	1	4	1	4	1	3	2	1	4	4	4	4	1	4	2	2	4	1	4	1	1	4	4	1	1	4	4	4	1	4	4	2	4	4	4	4	4	1	2	1
I	2725261	1	1	4	2	4	4	2	4	1	4	1	4	1	3	2	1	4	4	4	4	1	4	2	2	4	1	4	1	1	4	4	1	1	4	4	4	1	4	4	2	4	4	4	4	4	1	2	1
I	2756837	1	1	4	2	4	4	2	4	1	4	1	4	1	3	2	1	4	4	4	4	1	4	2	2	4	1	4	1	1	4	4	1	1	4	4	4	1	4	4	2	4	4	4	4	4	1	2	1
I	2785403	1	1	4	2	4	4	2	4	1	4	1	4	1	3	2	1	4	4	4	4	1	4	2	2	4	1	4	1	1	4	4	1	1	4	4	4	1	4	4	2	4	4	4	4	4	1	2	1
I	2820693	1	1	4	2	4	4	2	4	1	4	1	4	1	3	2	1	4	4	4	4	1	4	2	2	4	1	4	1	1	4	4	1	1	4	4	4	1	4	4	2	4	4	4	4	4	1	2	1
I	2822430	1	1	4	2	4	4	2	4	1	4	1	4	1	3	2	1	4	4	4	4	1	4	2	2	4	1	4	1	1	4	4	1	1	4	4	4	1	4	4	2	4	4	4	4	4	1	2	1
I	2823450	1	1	4	2	4	4	2	4	1	4	1	4	1	3	2	1	4	4	4	4	1	4	2	2	4	1	4	1	1	4	4	1	1	4	4	4	1	4	4	2	4	4	4	4	4	1	2	1
I	2854074	1	1	4	2	4	4	2	4	1	4	1	4	1	3	2	1	4	4	4	4	1	4	2	2	4	1	4	1	1	4	4	1	1	4	4	4	1	4	4	2	4	4	4	4	4	1	2	1
I	2854080	1	1	4	2	4	4	2	4	1	4	1	4	1	3	2	1	4	4	4	4	1	4	2	2	4	1	4	1	1	4	4	1	1	4	4	4	1	4	4	2	4	4	4	4	4	1	2	1
I	2874460	1	1	4	2	4	4	2	4	1	4	1	4	1	3	2	1	4	4	4	4	1	4	2	2	4	1	4	1	1	4	4	1	1	4	4	4	1	4	4	2	4	4	4	4	4	1	2	1
I	2877211	1	1	4	2	4	4	2	4	1	4	1	4	1	3	2	1	4	4	4	4	1	4	2	2	4	1	4	1	1	4	4	1	1	4	4	4	1	4	4	2	4	4	4	4	4	1	2	1
I	2879167	1	1	4	2	4	4	2	4	1	4	1	4	1	3	2	1	4	4	4	4	1	4	2	2	4	1	4	1	1	4	4	1	1	4	4	4	1	4	4	2	4	4	4	4	4	1	2	1
I	2896969	1	1	4	2	4	4	2	4	1	4	1	4	1	3	2	1	4	4	4	4	1	4	2	2	4	1	4	1	1	4	4	1	1	4	4	4	1	4	4	2	4	4	4	4	4	1	2	1
I	2897895	1	1	4	2	4	4	2	4	1	4	1	4	1	3	2	1	4	4	4	4	1	4	2	2	4	1	4	1	1	4	4	1	1	4	4	4	1	4	4	2	4	4	4	4	4	1	2	1
I	2900200	1	1	4	2	4	4	2	4	1	4	1	4	1	3	2	1	4	4	4	4	1	4	2	2	4	1	4	1	1	4	4	1	1	4	4	4	1	4	4	2	4	4	4	4	4	1	2	1
I	2906070	1	1	4	2	4	4	2	4	1	4	1	4	1	3	2	1	4	4	4	4	1	4	2	2	4	1	4	1	1	4	4	1	1	4	4	4	1	4	4	2	4	4	4	4	4	1	2	1
I	2906293	1	1	4	2	4	4	2	4	1	4	1	4	1	3	2	1	4	4	4	4	1	4	2	2	4	1	4	1	1	4	4	1	1	4	4	4	1	4	4	2	4	4	4	4	4	1	2	1
I	2924516	1	1	4	2	4	4	2	4	1	4	1	4	1	3	2	1	4	4	4	4	1	4	2	2	4	1	4	1	1	4	4	1	1	4	4	4	1	4	4	2	4	4	4	4	4	1	2	1
I	2926899	1	1	4	2	4	4	2	4	1	4	1	4	1	3	2	1	4	4	4	4	1	4	2	2	4	1	4	1	1	4	4	1	1	4	4	4	1	4	4	2	4	4	4	4	4	1	2	1
I	2930073	1	1	4	2	4	4	2	4	1	4	1	4	1	3	2	1	4	4	4	4	1	4	2	2	4	1	4	1	1	4	4	1	1	4	4	4	1	4	4	2	4	4	4	4	4	1	2	1
I	2930313	1	1	4	2	4	4	2	4	1	4	1	4	1	3	2	1	4	4	4	4	1	4	2	2	4	1	4	1	1	4	4	1	1	4	4	4	1	4	4	2	4	4	4	4	4	1	2	1
I	2936668	1	1	4	2	4	4	2	4	1	4	1	4	1	3	2	1	4	4	4	4	1	4	2	2	4	1	4	1	1	4	4	1	1	4	4	4	1	4	4	2	4	4	4	4	4	1	2	1
I	2942831	1	1	4	2	4	4	2	4	1	4	1	4	1	3	2	1	4	4	4	4	1	4	2	2	4	1	4	1	1	4	4	1	1	4	4	4	1	4	4	2	4	4	4	4	4	1	2	1
I	2942834	1	1	4	2	4	4	2	4	1	4	1	4	1	3	2	1	4	4	4	4	1	4	2	2	4	1	4	1	1	4	4	1	1	4	4	4	1	4	4	2	4	4	4	4	4	1	2	1
I	2942867	1	1	4	2	4	4	2	4	1	4	1	4	1	3	2	1	4	4	4	4	1	4	2	2	4	1	4	1	1	4	4	1	1	4	4	4	1	4	4	2	4	4	4	4	4	1	2	1
I	2942903	1	1	4	2	4	4	2	4	1	4	1	4	1	3	2	1	4	4	4	4	1	4	2	2	4	1	4	1	1	4	4	1	1	4	4	4	1	4	4	2	4	4	4	4	4	1	2	1
I	2943005	1	1	4	2	4	4	2	4	1	4	1	4	1	3	2	1	4	4	4	4	1	4	2	2	4	1	4	1	1	4	4	1	1	4	4	4	1	4	4	2	4	4	4	4	4	1	2	1
I	2943018	1	1	4	2	4	4	2	4	1	4	1	4	1	3	2	1	4	4	4	4	1	4	2	2	4	1	4	1	1	4	4	1	1	4	4	4	1	4	4	2	4	4	4	4	4	1	2	1
I	2944121	1	1	4	2	4	4	2	4	1	4	1	4	1	3	2	1	4	4	4	4	1	4	2	2	4	1	4	1	1	4	4	1	1	4	4	4	1	4	4	2	4	4	4	4	4	1	2	1
I	2945512	1	1	4	2	4	4	2	4	1	4	1	4	1	3	2	1	4	4	4	4	1	4	2	2	4	1	4	1	1	4	4	1	1	4	4	4	1	4	4	2	4	4	4	4	4	1	2	1
I	2946882	1	1	4	2	4	4	2	4	1	4	1	4	1	3	2	1	4	4	4	4	1	4	2	2	4	1	4	1	1	4	4	1	1	4	4	4	1	4	4	2	4	4	4	4	4	1	2	1
I	2946940	1	1	4	2	4	4	2	4	1	4	1	4	1	3	2	1	4	4	4	4	1	4	2	2	4	1	4	1	1	4	4	1	1	4	4	4	1	4	4	2	4	4	4	4	4	1	2	1
I	2949989	1	1	4	2	4	4	2	4	1	4	1	4	1	3	2	1	4	4	4	4	1	4	2	2	4	1	4	1	1	4	4	1	1	4	4	4	1	4	4	2	4	4	4	4	4	1	2	1
I	2953321	1	1	4	2	4	4	2	4	1	4	1	4	1	3	2	1	4	4	4	4	1	4	2	2	4	1	4	1	1	4	4	1	1	4	4	4	1	4	4	2	4	4	4	4	4	1	2	1
I	2955378	1	1	4	2	4	4	2	4	1	4	1	4	1	3	2	1	4	4	4	4	1	4	2	2	4	1	4	1	1	4	4	1	1	4	4	4	1	4	4	2	4	4	4	4	4	1	2	1
I	2955533	1	1	4	2	4	4	2	4	1	4	1	4	1	3	2	1	4	4	4	4	1	4	2	2	4	1	4	1	1	4	4	1	1	4	4	4	1	4	4	2	4	4	4	4	4	1	2	1
I	2955695	1	1	4	2	4	4	2	4	1	4	1	4	1	3	2	1	4	4	4	4	1	4	2	2	4	1	4	1	1	4	4	1	1	4	4	4	1	4	4	2	4	4	4	4	4	1	2	1
I	2955777	1	1	4	2	4	4	2	4	1	4	1	4	1	3	2	1	4	4	4	4	1	4	2	2	4	1	4	1	1	4	4	1	1	4	4	4	1	4	4	2	4	4	4	4	4	1	2	1
I	2981726	1	1	4	2	4	4	2	4	1	4	1	4	1	3	2	1	4	4	4	4	1	4	2	2	4	1	4	1	1	4	4	1	1	4	4	4	1	4	4	2	4	4	4	4	4	1	2	1
I	2981852	1	1	4	2	4	4	2	4	1	4	1	4	1	3	2	1	4	4	4	4	1	4	2	2	4	1	4	1	1	4	4	1	1	4	4	4	1	4	4	2	4	4	4	4	4	1	2	1
I	2982042	1	1	4	2	4	4	2	4	1	4	1	4	1	3	2	1	4	4	4	4	1	4	2	2	4	1	4	1	1	4	4	1	1	4	4	4	1	4	4	2	4	4	4	4	4	1	2	1
I	2984062	1	1	4	2	4	4	2	4	1	4	1	4	1	3	2	1	4	4	4	4	1	4	2	2	4	1	4	1	1	4	4	1	1	4	4	4	1	4	4	2	4	4	4	4	4	1	2	1
I	2986377	1	1	4	2	4	4	2	4	1	4	1	4	1	3	2	1	4	4	4	4	1	4	2	2	4	1	4	1	1	4	4	1	1	4	4	4	1	4	4	2	4	4	4	4	4	1	2	1
I	2987267	1	1	4	2	4	4	2	4	1	4	1	4	1	3	2	1	4	4	4	4	1	4	2	2	4	1	4	1	1	4	4	1	1	4	4	4	1	4	4	2	4	4	4	4	4	1	2	1
I	2999344	1	1	4	2	4	4	2	4	1	4	1	4	1	3	2	1	4	4	4	4	1	4	2	2	4	1	4	1	1	4	4	1	1	4	4	4	1	4	4	2	4	4	4	4	4	1	2	1
I	3000841	1	1	4	2	4	4	2	4	1	4	1	4	1	3	2	1	4	4	4	4	1	4	2	2	4	1	4	1	1	4	4	1	1	4	4	4	1	4	4	2	4	4	4	4	4	1	2	1
I	3001141	1	1	4	2	4	4	2	4	1	4	1	4	1	3	2	1	4	4	4	4	1	4	2	2	4	1	4	1	1	4	4	1	1	4	4	4	1	4	4	2	4	4	4	4	4	1	2	1
I	3001146	1	1	4	2	4	4	2	4	1	4	1	4	1	3	2	1	4	4	4	4	1	4	2	2	4	1	4	1	1	4	4	1	1	4	4	4	1	4	4	2	4	4	4	4	4	1	2	1
I	3001162	1	1	4	2	4	4	2	4	1	4	1	4	1	3	2	1	4	4	4	4	1	4	2	2	4	1	4	1	1	4	4	1	1	4	4	4	1	4	4	2	4	4	4	4	4	1	2	1
I	3001238	1	1	4	2	4	4	2	4	1	4	1	4	1	3	2	1	4	4	4	4	1	4	2	2	4	1	4	1	1	4	4	1	1	4	4	4	1	4	4	2	4	4	4	4	4	1	2	1
I	3001375	1	1	4	2	4	4	2	4	1	4	1	4	1	3	2	1	4	4	4	4	1	4	2	2	4	1	4	1	1	4	4	1	1	4	4	4	1	4	4	2	4	4	4	4	4	1	2	1
I	3006145	1	1	4	2	4	4	2	4	1	4	1	4	1	3	2	1	4	4	4	4	1	4	2	2	4	1	4	1	1	4	4	1	1	4	4	4	1	4	4	2	4	4	4	4	4	1	2	1
I	3008930	1	1	4	2	4	4	2	4	1	4	1	4	1	3	2	1	4	4	4	4	1	4	2	2	4	1	4	1	1	4	4	1	1	4	4	4	1	4	4	2	4	4	4	4	4	1	2	1
I	3010751	1	1	4	2	4	4	2	4	1	4	1	4	1	3	2	1	4	4	4	4	1	4	2	2	4	1	4	1	1	4	4	1	1	4	4	4	1	4	4	2	4	4	4	4	4	1	2	1
I	3010757	1	1	4	2	4	4	2	4	1	4	1	4	1	3	2	1	4	4	4	4	1	4	2	2	4	1	4	1	1	4	4	1	1	4	4	4	1	4	4	2	4	4	4	4	4	1	2	1
I	3010775	1	1	4	2	4	4	2	4	1	4	1	4	1	3	2	1	4	4	4	4	1	4	2	2	4	1	4	1	1	4	4	1	1	4	4	4	1	4	4	2	4	4	4	4	4	1	2	1
I	3010854	1	1	4	2	4	4	2	4	1	4	1	4	1	3	2	1	4	4	4	4	1	4	2	2	4	1	4	1	1	4	4	1	1	4	4	4	1	4	4	2	4	4	4	4	4	1	2	1
I	3010862	1	1	4	2	4	4	2	4	1	4	1	4	1	3	2	1	4	4	4	4	1	4	2	2	4	1	4	1	1	4	4	1	1	4	4	4	1	4	4	2	4	4	4	4	4	1	2	1
I	3010907	1	1	4	2	4	4	2	4	1	4	1	4	1	3	2	1	4	4	4	4	1	4	2	2	4	1	4	1	1	4	4	1	1	4	4	4	1	4	4	2	4	4	4	4	4	1	2	1
I	3010928	1	1	4	2	4	4	2	4	1	4	1	4	1	3	2	1	4	4	4	4	1	4	2	2	4	1	4	1	1	4	4	1	1	4	4	4	1	4	4	2	4	4	4	4	4	1	2	1
I	3011090	1	1	4	2	4	4	2	4	1	4	1	4	1	3	2	1	4	4	4	4	1	4	2	2	4	1	4	1	1	4	4	1	1	4	4	4	1	4	4	2	4	4	4	4	4	1	2	1
I	3011138	1	1	4	2	4	4	2	4	1	4	1	4	1	3	2	1	4	4	4	4	1	4	2	2	4	1	4	1	1	4	4	1	1	4	4	4	1	4	4	2	4	4	4	4	4	1	2	1
I	3011198	1	1	4	2	4	4	2	4	1	4	1	4	1	3	2	1	4	4	4	4	1	4	2	2	4	1	4	1	1	4	4	1	1	4	4	4	1	4	4	2	4	4	4	4	4	1	2	1
I	3011246	1	1	4	2	4	4	2	4	1	4	1	4	1	3	2	1	4	4	4	4	1	4	2	2	4	1	4	1	1	4	4	1	1	4	4	4	1	4	4	2	4	4	4	4	4	1	2	1
I	3012897	1	1	4	2	4	4	2	4	1	4	1	4	1	3	2	1	4	4	4	4	1	4	2	2	4	1	4	1	1	4	4	1	1	4	4	4	1	4	4	2	4	4	4	4	4	1	2	1
I	3013420	1	1	4	2	4	4	2	4	1	4	1	4	1	3	2	1	4	4	4	4	1	4	2	2	4	1	4	1	1	4	4	1	1	4	4	4	1	4	4	2	4	4	4	4	4	1	2	1
I	3018116	1	1	4	2	4	4	2	4	1	4	1	4	1	3	2	1	4	4	4	4	1	4	2	2	4	1	4	1	1	4	4	1	1	4	4	4	1	4	4	2	4	4	4	4	4	1	2	1
I	3018324	1	1	4	2	4	4	2	4	1	4	1	4	1	3	2	1	4	4	4	4	1	4	2	2	4	1	4	1	1	4	4	1	1	4	4	4	1	4	4	2	4	4	4	4	4	1	2	1
I	3031321	1	1	4	2	4	4	2	4	1	4	1	4	1	3	2	1	4	4	4	4	1	4	2	2	4	1	4	1	1	4	4	1	1	4	4	4	1	4	4	2	4	4	4	4	4	1	2	1
I	3031430	1	1	4	2	4	4	2	4	1	4	1	4	1	3	2	1	4	4	4	4	1	4	2	2	4	1	4	1	1	4	4	1	1	4	4	4	1	4	4	2	4	4	4	4	4	1	2	1
I	3031769	1	1	4	2	4	4	2	4	1	4	1	4	1	3	2	1	4	4	4	4	1	4	2	2	4	1	4	1	1	4	4	1	1	4	4	4	1	4	4	2	4	4	4	4	4	1	2	1
I	3031844	1	1	4	2	4	4	2	4	1	4	1	4	1	3	2	1	4	4	4	4	1	4	2	2	4	1	4	1	1	4	4	1	1	4	4	4	1	4	4	2	4	4	4	4	4	1	2	1
I	3033064	1	1	4	2	4	4	2	4	1	4	1	4	1	3	2	1	4	4	4	4	1	4	2	2	4	1	4	1	1	4	4	1	1	4	4	4	1	4	4	2	4	4	4	4	4	1	2	1
I	3055355	1	1	4	2	4	4	2	4	1	4	1	4	1	3	2	1	4	4	4	4	1	4	2	2	4	1	4	1	1	4	4	1	1	4	4	4	1	4	4	2	4	4	4	4	4	1	2	1
I	3058680	1	1	4	2	4	4	2	4	1	4	1	4	1	3	2	1	4	4	4	4	1	4	2	2	4	1	4	1	1	4	4	1	1	4	4	4	1	4	4	2	4	4	4	4	4	1	2	1
I	3059062	1	1	4	2	4	4	2	4	1	4	1	4	1	3	2	1	4	4	4	4	1	4	2	2	4	1	4	1	1	4	4	1	1	4	4	4	1	4	4	2	4	4	4	4	4	1	2	1
I	3066706	1	1	4	2	4	4	2	4	1	4	1	4	1	3	2	1	4	4	4	4	1	4	2	2	4	1	4	1	1	4	4	1	1	4	4	4	1	4	4	2	4	4	4	4	4	1	2	1
I	3066771	1	1	4	2	4	4	2	4	1	4	1	4	1	3	2	1	4	4	4	4	1	4	2	2	4	1	4	1	1	4	4	1	1	4	4	4	1	4	4	2	4	4	4	4	4	1	2	1
I	3067994	1	1	4	2	4	4	2	4	1	4	1	4	1	3	2	1	4	4	4	4	1	4	2	2	4	1	4	1	1	4	4	1	1	4	4	4	1	4	4	2	4	4	4	4	4	1	2	1
I	3068005	1	1	4	2	4	4	2	4	1	4	1	4	1	3	2	1	4	4	4	4	1	4	2	2	4	1	4	1	1	4	4	1	1	4	4	4	1	4	4	2	4	4	4	4	4	1	2	1
I	3069276	1	1	4	2	4	4	2	4	1	4	1	4	1	3	2	1	4	4	4	4	1	4	2	2	4	1	4	1	1	4	4	1	1	4	4	4	1	4	4	2	4	4	4	4	4	1	2	1
I	3071045	1	1	4	2	4	4	2	4	1	4	1	4	1	3	2	1	4	4	4	4	1	4	2	2	4	1	4	1	1	4	4	1	1	4	4	4	1	4	4	2	4	4	4	4	4	1	2	1
I	3071355	1	1	4	2	4	4	2	4	1	4	1	4	1	3	2	1	4	4	4	4	1	4	2	2	4	1	4	1	1	4	4	1	1	4	4	4	1	4	4	2	4	4	4	4	4	1	2	1
I	3071362	1	1	4	2	4	4	2	4	1	4	1	4	1	3	2	1	4	4	4	4	1	4	2	2	4	1	4	1	1	4	4	1	1	4	4	4	1	4	4	2	4	4	4	4	4	1	2	1
I	3072973	1	1	4	2	4	4	2	4	1	4	1	4	1	3	2	1	4	4	4	4	1	4	2	2	4	1	4	1	1	4	4	1	1	4	4	4	1	4	4	2	4	4	4	4	4	1	2	1
I	3078816	1	1	4	2	4	4	2	4	1	4	1	4	1	3	2	1	4	4	4	4	1	4	2	2	4	1	4	1	1	4	4	1	1	4	4	4	1	4	4	2	4	4	4	4	4	1	2	1
I	3080544	1	1	4	2	4	4	2	4	1	4	1	4	1	3	2	1	4	4	4	4	1	4	2	2	4	1	4	1	1	4	4	1	1	4	4	4	1	4	4	2	4	4	4	4	4	1	2	1
I	3080676	1	1	4	2	4	4	2	4	1	4	1	4	1	3	2	1	4	4	4	4	1	4	2	2	4	1	4	1	1	4	4	1	1	4	4	4	1	4	4	2	4	4	4	4	4	1	2	1
I	3085138	1	1	4	2	4	4	2	4	1	4	1	4	1	3	2	1	4	4	4	4	1	4	2	2	4	1	4	1	1	4	4	1	1	4	4	4	1	4	4	2	4	4	4	4	4	1	2	1
I	3091566	1	1	4	2	4	4	2	4	1	4	1	4	1	3	2	1	4	4	4	4	1	4	2	2	4	1	4	1	1	4	4	1	1	4	4	4	1	4	4	2	4	4	4	4	4	1	2	1
I	3091630	1	1	4	2	4	4	2	4	1	4	1	4	1	3	2	1	4	4	4	4	1	4	2	2	4	1	4	1	1	4	4	1	1	4	4	4	1	4	4	2	4	4	4	4	4	1	2	1
I	3094413	1	1	4	2	4	4	2	4	1	4	1	4	1	3	2	1	4	4	4	4	1	4	2	2	4	1	4	1	1	4	4	1	1	4	4	4	1	4	4	2	4	4	4	4	4	1	2	1
I	3095188	1	1	4	2	4	4	2	4	1	4	1	4	1	3	2	1	4	4	4	4	1	4	2	2	4	1	4	1	1	4	4	1	1	4	4	4	1	4	4	2	4	4	4	4	4	1	2	1
I	3095949	1	1	4	2	4	4	2	4	1	4	1	4	1	3	2	1	4	4	4	4	1	4	2	2	4	1	4	1	1	4	4	1	1	4	4	4	1	4	4	2	4	4	4	4	4	1	2	1
[truncated: 8,354 more rows]
[truncated: 159 more columns]

## Sheet: SupTab5
Seq_order	WN_ID	Ril_ID	Seqence_ID	rils	heatshock	oxstress	lsp	lsp.dr	dr.eff	males.op50	males.erw	fegg.erw.1	fegg.erw.3	fegg.op50.1	fegg.op50.3	pg.op50	pg.erw	pg.dsm	pg.bt247	pg.bt247d	pg.sph	WormVol	LWratio	Length	Width
[truncated: 207 more rows]

[truncated: 3 more sheets: SupTab6, SupTab7, SupTab8]
